# Supplementary material for: Ethylene electrosynthesis from low-concentrated acetylene via concave-surface enriched reactant and improved mass transfer
Source: Nat Commun. 2024 Jul 13;15:5914. doi: 10.1038/s41467-024-50335-8 (PMC11246534; doi:10.1038/s41467-024-50335-8)
Supplement: Supplementary file 5 — Source Data [file 41467_2024_50335_MOESM5_ESM.xlsx]

## Sheet: Fig. 1a
Fig. 1a
V(C2H2) / %	Faradaic efficiency (C2H4) / %	Faradaic efficiency (H2) / %
5	48.725	51.275
10	59.539	40.461
20	79.004	20.996
30	85.055	14.945
40	91.964	8.036
50	95.826	4.174
80	98.191	1.809
100	98.685	1.315

## Sheet: Fig. 2a
Fig. 2a
PCC				PCC-Inset				C				C-Inset
X	Y	Intensity		X	Y	Intensity		X	Y	Intensity		X	Y	Intensity
-19.1341	12.4658	-6.87428e-08		-10.6007	12.3324	-0.00174		-2.30673	3.46667	-0.00191		-2.30673	3.66667	-0.00284
-19.0674	12.4658	-7.52375e-08		-10.6007	12.2658	-0.002		-2.23888	3.46667	-0.00187		-2.23888	3.66667	-0.00277
-19.0008	12.4658	-6.70161e-08		-10.6007	12.1991	-0.00229		-2.17104	3.46667	-0.00183		-2.17104	3.66667	-0.0027
-18.9341	12.4658	-8.76339e-08		-10.6007	12.1324	-0.00262		-2.10319	3.46667	-0.00179		-2.10319	3.66667	-0.00265
-18.8674	12.4658	-4.67801e-08		-10.6007	12.0658	-0.00298		-2.03535	3.46667	-0.00176		-2.03535	3.66667	-0.0026
-18.8008	12.4658	-7.09503e-08		-10.6007	11.9991	-0.0034		-1.9675	3.46667	-0.00174		-1.9675	3.66667	-0.00257
-18.7341	12.4658	-1.37384e-07		-10.6007	11.9324	-0.00388		-1.89966	3.46667	-0.00172		-1.89966	3.66667	-0.00256
-18.6674	12.4658	-1.33333e-07		-10.6007	11.8658	-0.00446		-1.83181	3.46667	-0.00171		-1.83181	3.66667	-0.00256
-18.6008	12.4658	-1.15865e-07		-10.6007	11.7991	-0.00512		-1.76397	3.46667	-0.00171		-1.76397	3.66667	-0.00258
-18.5341	12.4658	-1.03851e-07		-10.6007	11.7324	-0.00584		-1.69612	3.46667	-0.00171		-1.69612	3.66667	-0.00262
-18.4674	12.4658	-1.19828e-07		-10.6007	11.6658	-0.00656		-1.62828	3.46667	-0.00172		-1.62828	3.66667	-0.00266
-18.4007	12.4658	-1.51599e-07		-10.6007	11.5991	-0.00719		-1.56043	3.46667	-0.00172		-1.56043	3.66667	-0.0027
-18.3341	12.4658	-1.829e-07		-10.6007	11.5324	-0.00764		-1.49259	3.46667	-0.00173		-1.49259	3.66667	-0.00273
-18.2674	12.4658	-1.67636e-07		-10.6007	11.4658	-0.00786		-1.42474	3.46667	-0.00173		-1.42474	3.66667	-0.00274
-18.2007	12.4658	-1.13256e-07		-10.6007	11.3991	-0.00788		-1.3569	3.46667	-0.00173		-1.3569	3.66667	-0.00273
-18.1341	12.4658	-1.60611e-07		-10.6007	11.3324	-0.00775		-1.28905	3.46667	-0.00172		-1.28905	3.66667	-0.00269
-18.0674	12.4658	-1.88308e-07		-10.6007	11.2658	-0.00731		-1.22121	3.46667	-0.0017		-1.22121	3.66667	-0.00262
-18.0008	12.4658	-1.93026e-07		-10.6007	11.1991	-0.00634		-1.15336	3.46667	-0.00168		-1.15336	3.66667	-0.00254
-17.9341	12.4658	-2.22943e-07		-10.6007	11.1324	-0.00492		-1.08552	3.46667	-0.00165		-1.08552	3.66667	-0.00244
-17.8674	12.4658	-2.3766e-07		-10.6007	11.0658	-0.00337		-1.01767	3.46667	-0.00162		-1.01767	3.66667	-0.00233
-17.8008	12.4658	-2.75586e-07		-10.6007	10.9991	-0.00213		-0.94983	3.46667	-0.0016		-0.94983	3.66667	-0.00223
-17.7341	12.4658	-3.02234e-07		-10.6007	10.9324	-0.00158		-0.88198	3.46667	-0.00157		-0.88198	3.66667	-0.00215
-17.6674	12.4658	-3.47671e-07		-10.6007	10.8658	-0.00191		-0.81414	3.46667	-0.00155		-0.81414	3.66667	-0.00208
-17.6008	12.4658	-3.78921e-07		-10.6007	10.7991	-0.00302		-0.74629	3.46667	-0.00154		-0.74629	3.66667	-0.00205
-17.5341	12.4658	-4.28389e-07		-10.6007	10.7324	-0.00459		-0.67845	3.46667	-0.00154		-0.67845	3.66667	-0.00205
-17.4674	12.4658	-4.75487e-07		-10.6007	10.6658	-0.00621		-0.6106	3.46667	-0.00155		-0.6106	3.66667	-0.00208
-17.4007	12.4658	-5.3514e-07		-10.6007	10.5991	-0.00753		-0.54276	3.46667	-0.00157		-0.54276	3.66667	-0.00215
-17.3341	12.4658	-5.94696e-07		-10.6007	10.5324	-0.00839		-0.47491	3.46667	-0.0016		-0.47491	3.66667	-0.00223
-17.2674	12.4658	-6.71467e-07		-10.6007	10.4658	-0.00891		-0.40707	3.46667	-0.00163		-0.40707	3.66667	-0.00233
-17.2007	12.4658	-7.50835e-07		-10.6007	10.3991	-0.00926		-0.33922	3.46667	-0.00165		-0.33922	3.66667	-0.00244
-17.1341	12.4658	-8.49458e-07		-10.6007	10.3324	-0.00941		-0.27138	3.46667	-0.00168		-0.27138	3.66667	-0.00254
-17.0674	12.4658	-9.54979e-07		-10.6007	10.2658	-0.00928		-0.20354	3.46667	-0.0017		-0.20354	3.66667	-0.00262
-17.0008	12.4658	-1.08246e-06		-10.6007	10.1991	-0.0089		-0.13569	3.46667	-0.00172		-0.13569	3.66667	-0.00269
-16.9341	12.4658	-1.21135e-06		-10.6007	10.1324	-0.00834		-0.06785	3.46667	-0.00173		-0.06785	3.66667	-0.00273
-16.8674	12.4658	-1.37346e-06		-10.6007	10.0658	-0.00769		0	3.46667	-0.00173		0	3.66667	-0.00274
-16.8008	12.4658	-1.53619e-06		-10.6007	9.99911	-0.00703		0.06785	3.46667	-0.00173		0.06785	3.66667	-0.00273
-16.7341	12.4658	-1.73811e-06		-10.6007	9.93244	-0.0064		0.13569	3.46667	-0.00172		0.13569	3.66667	-0.0027
-16.6674	12.4658	-1.92496e-06		-10.6007	9.86577	-0.00582		0.20354	3.46667	-0.00172		0.20354	3.66667	-0.00266
-16.6008	12.4658	-2.20431e-06		-10.6007	9.79911	-0.00529		0.27138	3.46667	-0.00171		0.27138	3.66667	-0.00262
-16.5341	12.4658	-2.43673e-06		-10.6007	9.73244	-0.0048		0.33922	3.46667	-0.00171		0.33922	3.66667	-0.00258
-16.4674	12.4658	-2.67645e-06		-10.6007	9.66577	-0.00433		0.40707	3.46667	-0.00171		0.40707	3.66667	-0.00256
-16.4007	12.4658	-3.01602e-06		-10.6007	9.59911	-0.00389		0.47491	3.46667	-0.00172		0.47491	3.66667	-0.00256
-16.3341	12.4658	-3.4104e-06		-10.6007	9.53244	-0.00349		0.54276	3.46667	-0.00174		0.54276	3.66667	-0.00257
-16.2674	12.4658	-3.84731e-06		-10.6007	9.46577	-0.00311		0.6106	3.46667	-0.00177		0.6106	3.66667	-0.0026
-16.2007	12.4658	-4.30154e-06		-10.6007	9.39911	-0.00276		0.67845	3.46667	-0.0018		0.67845	3.66667	-0.00265
-16.1341	12.4658	-4.79909e-06		-10.6007	9.33244	-0.00245		0.74629	3.46667	-0.00183		0.74629	3.66667	-0.00271
-16.0674	12.4658	-5.344e-06		-10.6007	9.26577	-0.00217		0.81414	3.46667	-0.00187		0.81414	3.66667	-0.00277
-16.0008	12.4658	-6.01677e-06		-10.6007	9.19911	-0.00192		-2.30673	3.53333	-0.00218		-2.30673	3.73333	-0.00324
-15.9341	12.4658	-6.76057e-06		-10.5341	12.3324	-0.00175		-2.23888	3.53333	-0.00213		-2.23888	3.73333	-0.00315
-15.8674	12.4658	-7.52397e-06		-10.5341	12.2658	-0.00203		-2.17104	3.53333	-0.00209		-2.17104	3.73333	-0.00307
-15.8008	12.4658	-8.35092e-06		-10.5341	12.1991	-0.00233		-2.10319	3.53333	-0.00205		-2.10319	3.73333	-0.00299
-15.7341	12.4658	-9.2974e-06		-10.5341	12.1324	-0.00267		-2.03535	3.53333	-0.00201		-2.03535	3.73333	-0.00294
-15.6674	12.4658	-1.05023e-05		-10.5341	12.0658	-0.00306		-1.9675	3.53333	-0.00199		-1.9675	3.73333	-0.0029
-15.6007	12.4658	-1.17216e-05		-10.5341	11.9991	-0.00352		-1.89966	3.53333	-0.00197		-1.89966	3.73333	-0.00289
-15.5341	12.4658	-1.30183e-05		-10.5341	11.9324	-0.00407		-1.83181	3.53333	-0.00196		-1.83181	3.73333	-0.00291
-15.4674	12.4658	-1.44458e-05		-10.5341	11.8658	-0.00474		-1.76397	3.53333	-0.00197		-1.76397	3.73333	-0.00295
-15.4008	12.4658	-1.60579e-05		-10.5341	11.7991	-0.00551		-1.69612	3.53333	-0.00197		-1.69612	3.73333	-0.00301
-15.3341	12.4658	-1.78477e-05		-10.5341	11.7324	-0.00635		-1.62828	3.53333	-0.00199		-1.62828	3.73333	-0.00307
-15.2674	12.4658	-1.97988e-05		-10.5341	11.6658	-0.00719		-1.56043	3.53333	-0.002		-1.56043	3.73333	-0.00313
-15.2007	12.4658	-2.18715e-05		-10.5341	11.5991	-0.00791		-1.49259	3.53333	-0.00201		-1.49259	3.73333	-0.00318
-15.1341	12.4658	-2.40327e-05		-10.5341	11.5324	-0.00845		-1.42474	3.53333	-0.00202		-1.42474	3.73333	-0.0032
-15.0674	12.4658	-2.65269e-05		-10.5341	11.4658	-0.00881		-1.3569	3.53333	-0.00201		-1.3569	3.73333	-0.00318
-15.0008	12.4658	-2.93233e-05		-10.5341	11.3991	-0.00902		-1.28905	3.53333	-0.002		-1.28905	3.73333	-0.00312
-14.9341	12.4658	-3.22873e-05		-10.5341	11.3324	-0.00876		-1.22121	3.53333	-0.00197		-1.22121	3.73333	-0.00303
-14.8674	12.4658	-3.56132e-05		-10.5341	11.2658	-0.00756		-1.15336	3.53333	-0.00193		-1.15336	3.73333	-0.0029
-14.8008	12.4658	-3.91962e-05		-10.5341	11.1991	-0.00533		-1.08552	3.53333	-0.00189		-1.08552	3.73333	-0.00275
-14.7341	12.4658	-4.31389e-05		-10.5341	11.1324	-0.00242		-1.01767	3.53333	-0.00184		-1.01767	3.73333	-0.0026
-14.6674	12.4658	-4.73555e-05		-10.5341	11.0658	0.00057309		-0.94983	3.53333	-0.00179		-0.94983	3.73333	-0.00245
-14.6007	12.4658	-5.19422e-05		-10.5341	10.9991	0.00288		-0.88198	3.53333	-0.00175		-0.88198	3.73333	-0.00233
-14.5341	12.4658	-5.68434e-05		-10.5341	10.9324	0.00389		-0.81414	3.53333	-0.00173		-0.81414	3.73333	-0.00224
-14.4674	12.4658	-6.21608e-05		-10.5341	10.8658	0.00331		-0.74629	3.53333	-0.00171		-0.74629	3.73333	-0.00219
-14.4008	12.4658	-6.78719e-05		-10.5341	10.7991	0.00133		-0.67845	3.53333	-0.00171		-0.67845	3.73333	-0.00219
-14.3341	12.4658	-7.40928e-05		-10.5341	10.7324	-0.00152		-0.6106	3.53333	-0.00173		-0.6106	3.73333	-0.00224
-14.2674	12.4658	-8.08184e-05		-10.5341	10.6658	-0.00453		-0.54276	3.53333	-0.00175		-0.54276	3.73333	-0.00233
-14.2007	12.4658	-8.81258e-05		-10.5341	10.5991	-0.00707		-0.47491	3.53333	-0.00179		-0.47491	3.73333	-0.00245
-14.1341	12.4658	-9.61081e-05		-10.5341	10.5324	-0.00876		-0.40707	3.53333	-0.00184		-0.40707	3.73333	-0.0026
-14.0674	12.4658	-0.000104542		-10.5341	10.4658	-0.00955		-0.33922	3.53333	-0.00189		-0.33922	3.73333	-0.00275
-14.0008	12.4658	-0.000113594		-10.5341	10.3991	-0.00975		-0.27138	3.53333	-0.00193		-0.27138	3.73333	-0.0029
-13.9341	12.4658	-0.000123395		-10.5341	10.3324	-0.00976		-0.20354	3.53333	-0.00197		-0.20354	3.73333	-0.00303
-13.8674	12.4658	-0.000133868		-10.5341	10.2658	-0.00957		-0.13569	3.53333	-0.002		-0.13569	3.73333	-0.00312
-13.8008	12.4658	-0.000145068		-10.5341	10.1991	-0.00914		-0.06785	3.53333	-0.00201		-0.06785	3.73333	-0.00318
-13.7341	12.4658	-0.000157022		-10.5341	10.1324	-0.00851		0	3.53333	-0.00202		0	3.73333	-0.0032
-13.6674	12.4658	-0.000169905		-10.5341	10.0658	-0.00777		0.06785	3.53333	-0.00201		0.06785	3.73333	-0.00318
-13.6007	12.4658	-0.000183818		-10.5341	9.99911	-0.00703		0.13569	3.53333	-0.002		0.13569	3.73333	-0.00313
-13.5341	12.4658	-0.000198986		-10.5341	9.93244	-0.00634		0.20354	3.53333	-0.00199		0.20354	3.73333	-0.00307
-13.4674	12.4658	-0.000215251		-10.5341	9.86577	-0.00572		0.27138	3.53333	-0.00197		0.27138	3.73333	-0.00301
-13.4008	12.4658	-0.00023265		-10.5341	9.79911	-0.00517		0.33922	3.53333	-0.00197		0.33922	3.73333	-0.00295
-13.3341	12.4658	-0.000251395		-10.5341	9.73244	-0.00468		0.40707	3.53333	-0.00196		0.40707	3.73333	-0.00291
-13.2674	12.4658	-0.000271419		-10.5341	9.66577	-0.00422		0.47491	3.53333	-0.00197		0.47491	3.73333	-0.0029
-13.2007	12.4658	-0.000292739		-10.5341	9.59911	-0.00379		0.54276	3.53333	-0.00199		0.54276	3.73333	-0.0029
-13.1341	12.4658	-0.000315421		-10.5341	9.53244	-0.00339		0.6106	3.53333	-0.00201		0.6106	3.73333	-0.00294
-13.0674	12.4658	-0.000339619		-10.5341	9.46577	-0.00302		0.67845	3.53333	-0.00205		0.67845	3.73333	-0.003
-13.0008	12.4658	-0.000364897		-10.5341	9.39911	-0.00269		0.74629	3.53333	-0.00209		0.74629	3.73333	-0.00307
-12.9341	12.4658	-0.000391739		-10.5341	9.33244	-0.00238		0.81414	3.53333	-0.00213		0.81414	3.73333	-0.00315
-12.8674	12.4658	-0.000420222		-10.5341	9.26577	-0.00211		-2.30673	3.6	-0.00249		-2.30673	3.8	-0.00368
-12.8008	12.4658	-0.00045023		-10.5341	9.19911	-0.00186		-2.23888	3.6	-0.00243		-2.23888	3.8	-0.00357
-12.7341	12.4658	-0.000481662		-10.4674	12.3324	-0.00178		-2.17104	3.6	-0.00238		-2.17104	3.8	-0.00347
-12.6674	12.4658	-0.000514466		-10.4674	12.2658	-0.00206		-2.10319	3.6	-0.00233		-2.10319	3.8	-0.00338
-12.6007	12.4658	-0.000548626		-10.4674	12.1991	-0.00238		-2.03535	3.6	-0.00229		-2.03535	3.8	-0.00331
-12.5341	12.4658	-0.000584149		-10.4674	12.1324	-0.00274		-1.9675	3.6	-0.00226		-1.9675	3.8	-0.00327
-12.4674	12.4658	-0.000621023		-10.4674	12.0658	-0.00317		-1.89966	3.6	-0.00225		-1.89966	3.8	-0.00327
-12.4008	12.4658	-0.000658745		-10.4674	11.9991	-0.00369		-1.83181	3.6	-0.00225		-1.83181	3.8	-0.0033
-12.3341	12.4658	-0.000697089		-10.4674	11.9324	-0.00434		-1.76397	3.6	-0.00226		-1.76397	3.8	-0.00337
-12.2674	12.4658	-0.000736257		-10.4674	11.8658	-0.00512		-1.69612	3.6	-0.00228		-1.69612	3.8	-0.00346
-12.2007	12.4658	-0.000775749		-10.4674	11.7991	-0.00605		-1.62828	3.6	-0.0023		-1.62828	3.8	-0.00357
-12.1341	12.4658	-0.00081555		-10.4674	11.7324	-0.00706		-1.56043	3.6	-0.00232		-1.56043	3.8	-0.00366
-12.0674	12.4658	-0.000855361		-10.4674	11.6658	-0.00807		-1.49259	3.6	-0.00234		-1.49259	3.8	-0.00373
-12.0008	12.4658	-0.00089508		-10.4674	11.5991	-0.00898		-1.42474	3.6	-0.00235		-1.42474	3.8	-0.00376
-11.9341	12.4658	-0.000934481		-10.4674	11.5324	-0.00977		-1.3569	3.6	-0.00234		-1.3569	3.8	-0.00373
-11.8674	12.4658	-0.000973439		-10.4674	11.4658	-0.01049		-1.28905	3.6	-0.00232		-1.28905	3.8	-0.00364
-11.8008	12.4658	-0.00101		-10.4674	11.3991	-0.01081		-1.22121	3.6	-0.00227		-1.22121	3.8	-0.0035
-11.7341	12.4658	-0.00105		-10.4674	11.3324	-0.00997		-1.15336	3.6	-0.00222		-1.15336	3.8	-0.00331
-11.6674	12.4658	-0.00109		-10.4674	11.2658	-0.00758		-1.08552	3.6	-0.00215		-1.08552	3.8	-0.00309
-11.6007	12.4658	-0.00112		-10.4674	11.1991	-0.00371		-1.01767	3.6	-0.00208		-1.01767	3.8	-0.00287
-11.5341	12.4658	-0.00116		-10.4674	11.1324	0.00108		-0.94983	3.6	-0.00201		-0.94983	3.8	-0.00265
-11.4674	12.4658	-0.00119		-10.4674	11.0658	0.00583		-0.88198	3.6	-0.00195		-0.88198	3.8	-0.00247
-11.4008	12.4658	-0.00122		-10.4674	10.9991	0.00941		-0.81414	3.6	-0.00191		-0.81414	3.8	-0.00233
-11.3341	12.4658	-0.00124		-10.4674	10.9324	0.01092		-0.74629	3.6	-0.00188		-0.74629	3.8	-0.00226
-11.2674	12.4658	-0.00126		-10.4674	10.8658	0.00998		-0.67845	3.6	-0.00188		-0.67845	3.8	-0.00226
-11.2007	12.4658	-0.00128		-10.4674	10.7991	0.00687		-0.6106	3.6	-0.00191		-0.6106	3.8	-0.00233
-11.1341	12.4658	-0.00129		-10.4674	10.7324	0.0024		-0.54276	3.6	-0.00195		-0.54276	3.8	-0.00247
-11.0674	12.4658	-0.0013		-10.4674	10.6658	-0.00239		-0.47491	3.6	-0.00201		-0.47491	3.8	-0.00265
-11.0008	12.4658	-0.0013		-10.4674	10.5991	-0.00651		-0.40707	3.6	-0.00208		-0.40707	3.8	-0.00287
-10.9341	12.4658	-0.0013		-10.4674	10.5324	-0.00937		-0.33922	3.6	-0.00215		-0.33922	3.8	-0.0031
-10.8674	12.4658	-0.0013		-10.4674	10.4658	-0.01082		-0.27138	3.6	-0.00222		-0.27138	3.8	-0.00331
-10.8008	12.4658	-0.0013		-10.4674	10.3991	-0.01106		-0.20354	3.6	-0.00228		-0.20354	3.8	-0.0035
-10.7341	12.4658	-0.0013		-10.4674	10.3324	-0.01072		-0.13569	3.6	-0.00232		-0.13569	3.8	-0.00364
-10.6674	12.4658	-0.0013		-10.4674	10.2658	-0.01026		-0.06785	3.6	-0.00234		-0.06785	3.8	-0.00373
-10.6007	12.4658	-0.0013		-10.4674	10.1991	-0.00966		0	3.6	-0.00235		0	3.8	-0.00376
-10.5341	12.4658	-0.0013		-10.4674	10.1324	-0.00889		0.06785	3.6	-0.00234		0.06785	3.8	-0.00373
-10.4674	12.4658	-0.00131		-10.4674	10.0658	-0.00802		0.13569	3.6	-0.00232		0.13569	3.8	-0.00366
-10.4008	12.4658	-0.00132		-10.4674	9.99911	-0.00716		0.20354	3.6	-0.0023		0.20354	3.8	-0.00357
-10.3341	12.4658	-0.00134		-10.4674	9.93244	-0.00638		0.27138	3.6	-0.00228		0.27138	3.8	-0.00346
-10.2674	12.4658	-0.00135		-10.4674	9.86577	-0.00569		0.33922	3.6	-0.00226		0.33922	3.8	-0.00337
-10.2007	12.4658	-0.00136		-10.4674	9.79911	-0.0051		0.40707	3.6	-0.00225		0.40707	3.8	-0.0033
-10.1341	12.4658	-0.00137		-10.4674	9.73244	-0.00459		0.47491	3.6	-0.00225		0.47491	3.8	-0.00327
-10.0674	12.4658	-0.00137		-10.4674	9.66577	-0.00413		0.54276	3.6	-0.00226		0.54276	3.8	-0.00327
-10.0008	12.4658	-0.00136		-10.4674	9.59911	-0.00371		0.6106	3.6	-0.00229		0.6106	3.8	-0.00331
-9.93409	12.4658	-0.00135		-10.4674	9.53244	-0.00332		0.67845	3.6	-0.00233		0.67845	3.8	-0.00338
-9.86742	12.4658	-0.00133		-10.4674	9.46577	-0.00295		0.74629	3.6	-0.00238		0.74629	3.8	-0.00347
-9.80075	12.4658	-0.0013		-10.4674	9.39911	-0.00262		0.81414	3.6	-0.00243		0.81414	3.8	-0.00357
-9.73409	12.4658	-0.00126		-10.4674	9.33244	-0.00232		-2.30673	3.66667	-0.00284		-2.30673	3.86667	-0.00417
-9.66742	12.4658	-0.00121		-10.4674	9.26577	-0.00206		-2.23888	3.66667	-0.00277		-2.23888	3.86667	-0.00403
-9.60075	12.4658	-0.00117		-10.4674	9.19911	-0.00182		-2.17104	3.66667	-0.0027		-2.17104	3.86667	-0.0039
-9.53408	12.4658	-0.00112		-10.4008	12.3324	-0.00181		-2.10319	3.66667	-0.00265		-2.10319	3.86667	-0.00379
-9.46742	12.4658	-0.00107		-10.4008	12.2658	-0.00211		-2.03535	3.66667	-0.0026		-2.03535	3.86667	-0.00371
-9.40075	12.4658	-0.00102		-10.4008	12.1991	-0.00245		-1.9675	3.66667	-0.00257		-1.9675	3.86667	-0.00367
-9.33409	12.4658	-0.000978719		-10.4008	12.1324	-0.00284		-1.89966	3.66667	-0.00256		-1.89966	3.86667	-0.00369
-9.26742	12.4658	-0.000940118		-10.4008	12.0658	-0.00332		-1.83181	3.66667	-0.00256		-1.83181	3.86667	-0.00376
-9.20075	12.4658	-0.00090671		-10.4008	11.9991	-0.00392		-1.76397	3.66667	-0.00258		-1.76397	3.86667	-0.00387
-9.13409	12.4658	-0.00087844		-10.4008	11.9324	-0.00467		-1.69612	3.66667	-0.00262		-1.69612	3.86667	-0.00402
-9.06742	12.4658	-0.000854991		-10.4008	11.8658	-0.00561		-1.62828	3.66667	-0.00266		-1.62828	3.86667	-0.00418
-9.00075	12.4658	-0.0008352		-10.4008	11.7991	-0.00671		-1.56043	3.66667	-0.0027		-1.56043	3.86667	-0.00433
-8.93409	12.4658	-0.000818883		-10.4008	11.7324	-0.00793		-1.49259	3.66667	-0.00273		-1.49259	3.86667	-0.00443
-8.86742	12.4658	-0.00080444		-10.4008	11.6658	-0.00918		-1.42474	3.66667	-0.00274		-1.42474	3.86667	-0.00447
-8.80075	12.4658	-0.000790675		-10.4008	11.5991	-0.0104		-1.3569	3.66667	-0.00273		-1.3569	3.86667	-0.00443
-8.73409	12.4658	-0.000776929		-10.4008	11.5324	-0.01164		-1.28905	3.66667	-0.00269		-1.28905	3.86667	-0.0043
-8.66742	12.4658	-0.000762691		-10.4008	11.4658	-0.01278		-1.22121	3.66667	-0.00262		-1.22121	3.86667	-0.00409
-8.60075	12.4658	-0.00074745		-10.4008	11.3991	-0.01296		-1.15336	3.66667	-0.00254		-1.15336	3.86667	-0.0038
-8.53408	12.4658	-0.000730806		-10.4008	11.3324	-0.01136		-1.08552	3.66667	-0.00244		-1.08552	3.86667	-0.00348
-8.46742	12.4658	-0.00071232		-10.4008	11.2658	-0.00764		-1.01767	3.66667	-0.00233		-1.01767	3.86667	-0.00313
-8.40075	12.4658	-0.000691633		-10.4008	11.1991	-0.00198		-0.94983	3.66667	-0.00223		-0.94983	3.86667	-0.00281
-8.33409	12.4658	-0.000669007		-10.4008	11.1324	0.00478		-0.88198	3.66667	-0.00215		-0.88198	3.86667	-0.00253
-8.26742	12.4658	-0.000644995		-10.4008	11.0658	0.01133		-0.81414	3.66667	-0.00208		-0.81414	3.86667	-0.00232
-8.20075	12.4658	-0.000619081		-10.4008	10.9991	0.01616		-0.74629	3.66667	-0.00205		-0.74629	3.86667	-0.00222
-8.13409	12.4658	-0.00059208		-10.4008	10.9324	0.01814		-0.67845	3.66667	-0.00205		-0.67845	3.86667	-0.00222
-8.06742	12.4658	-0.000564283		-10.4008	10.8658	0.01679		-0.6106	3.66667	-0.00208		-0.6106	3.86667	-0.00232
-8.00075	12.4658	-0.000536277		-10.4008	10.7991	0.01249		-0.54276	3.66667	-0.00215		-0.54276	3.86667	-0.00253
-7.93409	12.4658	-0.000508453		-10.4008	10.7324	0.0063		-0.47491	3.66667	-0.00223		-0.47491	3.86667	-0.00281
-7.86742	12.4658	-0.000481233		-10.4008	10.6658	-0.000357145		-0.40707	3.66667	-0.00233		-0.40707	3.86667	-0.00313
-7.80075	12.4658	-0.000454866		-10.4008	10.5991	-0.00618		-0.33922	3.66667	-0.00244		-0.33922	3.86667	-0.00348
-7.73409	12.4658	-0.000429579		-10.4008	10.5324	-0.0103		-0.27138	3.66667	-0.00254		-0.27138	3.86667	-0.00381
-7.66742	12.4658	-0.000405437		-10.4008	10.4658	-0.01249		-0.20354	3.66667	-0.00262		-0.20354	3.86667	-0.00409
-7.60075	12.4658	-0.000382517		-10.4008	10.3991	-0.01296		-0.13569	3.66667	-0.00269		-0.13569	3.86667	-0.0043
-7.53409	12.4658	-0.000360781		-10.4008	10.3324	-0.0123		-0.06785	3.66667	-0.00273		-0.06785	3.86667	-0.00443
-7.46742	12.4658	-0.000340209		-10.4008	10.2658	-0.01137		0	3.66667	-0.00274		0	3.86667	-0.00447
-7.40075	12.4658	-0.000320682		-10.4008	10.1991	-0.01045		0.06785	3.66667	-0.00273		0.06785	3.86667	-0.00443
-7.33409	12.4658	-0.000302129		-10.4008	10.1324	-0.00945		0.13569	3.66667	-0.0027		0.13569	3.86667	-0.00433
-7.26742	12.4658	-0.000284396		-10.4008	10.0658	-0.00841		0.20354	3.66667	-0.00266		0.20354	3.86667	-0.00418
-7.20075	12.4658	-0.000267431		-10.4008	9.99911	-0.0074		0.27138	3.66667	-0.00262		0.27138	3.86667	-0.00402
-7.13409	12.4658	-0.000251109		-10.4008	9.93244	-0.00649		0.33922	3.66667	-0.00258		0.33922	3.86667	-0.00387
-7.06742	12.4658	-0.000235439		-10.4008	9.86577	-0.00572		0.40707	3.66667	-0.00256		0.40707	3.86667	-0.00376
-7.00075	12.4658	-0.000220382		-10.4008	9.79911	-0.00508		0.47491	3.66667	-0.00256		0.47491	3.86667	-0.00369
-6.93409	12.4658	-0.000206004		-10.4008	9.73244	-0.00455		0.54276	3.66667	-0.00257		0.54276	3.86667	-0.00367
-6.86742	12.4658	-0.000192276		-10.4008	9.66577	-0.00408		0.6106	3.66667	-0.0026		0.6106	3.86667	-0.00371
-6.80075	12.4658	-0.000179281		-10.4008	9.59911	-0.00365		0.67845	3.66667	-0.00265		0.67845	3.86667	-0.00379
-6.73409	12.4658	-0.000166981		-10.4008	9.53244	-0.00326		0.74629	3.66667	-0.00271		0.74629	3.86667	-0.0039
-6.66742	12.4658	-0.000155278		-10.4008	9.46577	-0.0029		0.81414	3.66667	-0.00277		0.81414	3.86667	-0.00403
-6.60075	12.4658	-0.000144485		-10.4008	9.39911	-0.00258		-2.30673	3.73333	-0.00324		-2.30673	3.93333	-0.00471
-6.53409	12.4658	-0.000134227		-10.4008	9.33244	-0.00228		-2.23888	3.73333	-0.00315		-2.23888	3.93333	-0.00453
-6.46742	12.4658	-0.000124374		-10.4008	9.26577	-0.00202		-2.17104	3.73333	-0.00307		-2.17104	3.93333	-0.00437
-6.40075	12.4658	-0.000115016		-10.4008	9.19911	-0.00178		-2.10319	3.73333	-0.00299		-2.10319	3.93333	-0.00424
-6.33409	12.4658	-0.000106158		-10.3341	12.3324	-0.00184		-2.03535	3.73333	-0.00294		-2.03535	3.93333	-0.00415
-6.26742	12.4658	-9.78352e-05		-10.3341	12.2658	-0.00216		-1.9675	3.73333	-0.0029		-1.9675	3.93333	-0.00413
-6.20075	12.4658	-9.00033e-05		-10.3341	12.1991	-0.00252		-1.89966	3.73333	-0.00289		-1.89966	3.93333	-0.00418
-6.13409	12.4658	-8.264e-05		-10.3341	12.1324	-0.00296		-1.83181	3.73333	-0.00291		-1.83181	3.93333	-0.0043
-6.06742	12.4658	-7.56161e-05		-10.3341	12.0658	-0.00349		-1.76397	3.73333	-0.00295		-1.76397	3.93333	-0.00449
-6.00075	12.4658	-6.91929e-05		-10.3341	11.9991	-0.00418		-1.69612	3.73333	-0.00301		-1.69612	3.93333	-0.00472
-5.93409	12.4658	-6.345e-05		-10.3341	11.9324	-0.00506		-1.62828	3.73333	-0.00307		-1.62828	3.93333	-0.00497
-5.86742	12.4658	-5.80309e-05		-10.3341	11.8658	-0.00615		-1.56043	3.73333	-0.00313		-1.56043	3.93333	-0.00519
-5.80075	12.4658	-5.31168e-05		-10.3341	11.7991	-0.00746		-1.49259	3.73333	-0.00318		-1.49259	3.93333	-0.00535
-5.73409	12.4658	-4.84508e-05		-10.3341	11.7324	-0.00892		-1.42474	3.73333	-0.0032		-1.42474	3.93333	-0.0054
-5.66742	12.4658	-4.43631e-05		-10.3341	11.6658	-0.01048		-1.3569	3.73333	-0.00318		-1.3569	3.93333	-0.00534
-5.60075	12.4658	-4.05116e-05		-10.3341	11.5991	-0.01212		-1.28905	3.73333	-0.00312		-1.28905	3.93333	-0.00515
-5.53409	12.4658	-3.68489e-05		-10.3341	11.5324	-0.01396		-1.22121	3.73333	-0.00303		-1.22121	3.93333	-0.00483
-5.46742	12.4658	-3.34312e-05		-10.3341	11.4658	-0.01542		-1.15336	3.73333	-0.0029		-1.15336	3.93333	-0.0044
-5.40075	12.4658	-3.03156e-05		-10.3341	11.3991	-0.01539		-1.08552	3.73333	-0.00275		-1.08552	3.93333	-0.00391
-5.33409	12.4658	-2.74946e-05		-10.3341	11.3324	-0.01311		-1.01767	3.73333	-0.0026		-1.01767	3.93333	-0.00339
-5.26742	12.4658	-2.49435e-05		-10.3341	11.2658	-0.00821		-0.94983	3.73333	-0.00245		-0.94983	3.93333	-0.0029
-5.20075	12.4658	-2.25904e-05		-10.3341	11.1991	-0.000981817		-0.88198	3.73333	-0.00233		-0.88198	3.93333	-0.00247
-5.13409	12.4658	-2.03212e-05		-10.3341	11.1324	0.0075		-0.81414	3.73333	-0.00224		-0.81414	3.93333	-0.00216
-5.06742	12.4658	-1.82768e-05		-10.3341	11.0658	0.01557		-0.74629	3.73333	-0.00219		-0.74629	3.93333	-0.002
-5.00075	12.4658	-1.65916e-05		-10.3341	10.9991	0.02145		-0.67845	3.73333	-0.00219		-0.67845	3.93333	-0.002
-4.93409	12.4658	-1.49374e-05		-10.3341	10.9324	0.02379		-0.6106	3.73333	-0.00224		-0.6106	3.93333	-0.00216
-4.86742	12.4658	-1.34892e-05		-10.3341	10.8658	0.02206		-0.54276	3.73333	-0.00233		-0.54276	3.93333	-0.00247
-4.80075	12.4658	-1.21553e-05		-10.3341	10.7991	0.01672		-0.47491	3.73333	-0.00245		-0.47491	3.93333	-0.0029
-4.73409	12.4658	-1.09617e-05		-10.3341	10.7324	0.00907		-0.40707	3.73333	-0.0026		-0.40707	3.93333	-0.00339
-4.66742	12.4658	-9.87831e-06		-10.3341	10.6658	0.000783083		-0.33922	3.73333	-0.00275		-0.33922	3.93333	-0.00391
-4.60075	12.4658	-8.90426e-06		-10.3341	10.5991	-0.00651		-0.27138	3.73333	-0.0029		-0.27138	3.93333	-0.00441
-4.53409	12.4658	-8.02597e-06		-10.3341	10.5324	-0.01173		-0.20354	3.73333	-0.00303		-0.20354	3.93333	-0.00483
-4.46742	12.4658	-7.2269e-06		-10.3341	10.4658	-0.01453		-0.13569	3.73333	-0.00312		-0.13569	3.93333	-0.00515
-4.40075	12.4658	-6.51393e-06		-10.3341	10.3991	-0.01519		-0.06785	3.73333	-0.00318		-0.06785	3.93333	-0.00534
-4.33409	12.4658	-5.85132e-06		-10.3341	10.3324	-0.01431		0	3.73333	-0.0032		0	3.93333	-0.0054
-4.26742	12.4658	-5.26265e-06		-10.3341	10.2658	-0.01281		0.06785	3.73333	-0.00318		0.06785	3.93333	-0.00535
-4.20075	12.4658	-4.71659e-06		-10.3341	10.1991	-0.01143		0.13569	3.73333	-0.00313		0.13569	3.93333	-0.00519
-4.13409	12.4658	-4.23938e-06		-10.3341	10.1324	-0.01014		0.20354	3.73333	-0.00307		0.20354	3.93333	-0.00497
-4.06742	12.4658	-3.78221e-06		-10.3341	10.0658	-0.00888		0.27138	3.73333	-0.00301		0.27138	3.93333	-0.00473
-4.00075	12.4658	-3.3922e-06		-10.3341	9.99911	-0.0077		0.33922	3.73333	-0.00295		0.33922	3.93333	-0.00449
-3.93409	12.4658	-3.08251e-06		-10.3341	9.93244	-0.00666		0.40707	3.73333	-0.00291		0.40707	3.93333	-0.0043
-3.86742	12.4658	-2.65531e-06		-10.3341	9.86577	-0.0058		0.47491	3.73333	-0.0029		0.47491	3.93333	-0.00418
-3.80075	12.4658	-2.34115e-06		-10.3341	9.79911	-0.0051		0.54276	3.73333	-0.0029		0.54276	3.93333	-0.00413
-3.73409	12.4658	-2.11677e-06		-10.3341	9.73244	-0.00453		0.6106	3.73333	-0.00294		0.6106	3.93333	-0.00415
-3.66742	12.4658	-1.92833e-06		-10.3341	9.66577	-0.00404		0.67845	3.73333	-0.003		0.67845	3.93333	-0.00424
-3.60075	12.4658	-1.73609e-06		-10.3341	9.59911	-0.00361		0.74629	3.73333	-0.00307		0.74629	3.93333	-0.00437
-3.53409	12.4658	-1.52782e-06		-10.3341	9.53244	-0.00322		0.81414	3.73333	-0.00315		0.81414	3.93333	-0.00454
-3.46742	12.4658	-1.32726e-06		-10.3341	9.46577	-0.00287		-2.30673	3.8	-0.00368		-2.30673	4	-0.00529
-3.40075	12.4658	-1.16947e-06		-10.3341	9.39911	-0.00254		-2.23888	3.8	-0.00357		-2.23888	4	-0.00507
-3.33409	12.4658	-1.13377e-06		-10.3341	9.33244	-0.00225		-2.17104	3.8	-0.00347		-2.17104	4	-0.00488
-3.26742	12.4658	-1.04435e-06		-10.3341	9.26577	-0.00199		-2.10319	3.8	-0.00338		-2.10319	4	-0.00472
-3.20075	12.4658	-8.748e-07		-10.3341	9.19911	-0.00175		-2.03535	3.8	-0.00331		-2.03535	4	-0.00464
-3.13409	12.4658	-8.05164e-07		-10.2674	12.3324	-0.00188		-1.9675	3.8	-0.00327		-1.9675	4	-0.00464
-3.06742	12.4658	-7.10896e-07		-10.2674	12.2658	-0.00221		-1.89966	3.8	-0.00327		-1.89966	4	-0.00475
-3.00075	12.4658	-6.32298e-07		-10.2674	12.1991	-0.0026		-1.83181	3.8	-0.0033		-1.83181	4	-0.00496
-2.93409	12.4658	-5.77725e-07		-10.2674	12.1324	-0.00308		-1.76397	3.8	-0.00337		-1.76397	4	-0.00526
-2.86742	12.4658	-5.40233e-07		-10.2674	12.0658	-0.00368		-1.69612	3.8	-0.00346		-1.69612	4	-0.00562
-2.80075	12.4658	-4.0911e-07		-10.2674	11.9991	-0.00445		-1.62828	3.8	-0.00357		-1.62828	4	-0.00598
-2.73409	12.4658	-3.57094e-07		-10.2674	11.9324	-0.00545		-1.56043	3.8	-0.00366		-1.56043	4	-0.0063
-2.66742	12.4658	-3.28676e-07		-10.2674	11.8658	-0.00671		-1.49259	3.8	-0.00373		-1.49259	4	-0.00653
-2.60075	12.4658	-3.1669e-07		-10.2674	11.7991	-0.00822		-1.42474	3.8	-0.00376		-1.42474	4	-0.00662
-2.53409	12.4658	-2.77165e-07		-10.2674	11.7324	-0.00995		-1.3569	3.8	-0.00373		-1.3569	4	-0.00653
-2.46742	12.4658	-2.31579e-07		-10.2674	11.6658	-0.01185		-1.28905	3.8	-0.00364		-1.28905	4	-0.00624
-2.40075	12.4658	-1.77214e-07		-10.2674	11.5991	-0.01402		-1.22121	3.8	-0.0035		-1.22121	4	-0.00577
-2.33409	12.4658	-1.63297e-07		-10.2674	11.5324	-0.01644		-1.15336	3.8	-0.00331		-1.15336	4	-0.00514
-2.26742	12.4658	-2.09256e-07		-10.2674	11.4658	-0.01817		-1.08552	3.8	-0.00309		-1.08552	4	-0.00441
-2.20075	12.4658	-1.86464e-07		-10.2674	11.3991	-0.01809		-1.01767	3.8	-0.00287		-1.01767	4	-0.00363
-2.13409	12.4658	-1.3472e-07		-10.2674	11.3324	-0.01539		-0.94983	3.8	-0.00265		-0.94983	4	-0.00289
-2.06742	12.4658	-1.46264e-07		-10.2674	11.2658	-0.00968		-0.88198	3.8	-0.00247		-0.88198	4	-0.00225
-2.00075	12.4658	-1.16468e-07		-10.2674	11.1991	-0.00135		-0.81414	3.8	-0.00233		-0.81414	4	-0.00178
-1.93409	12.4658	-1.17854e-07		-10.2674	11.1324	0.00831		-0.74629	3.8	-0.00226		-0.74629	4	-0.00154
-1.86742	12.4658	-9.34842e-08		-10.2674	11.0658	0.01741		-0.67845	3.8	-0.00226		-0.67845	4	-0.00154
-1.80075	12.4658	-9.04793e-08		-10.2674	10.9991	0.02397		-0.6106	3.8	-0.00233		-0.6106	4	-0.00178
-1.73409	12.4658	-7.24196e-08		-10.2674	10.9324	0.02654		-0.54276	3.8	-0.00247		-0.54276	4	-0.00225
-1.66742	12.4658	-7.60233e-08		-10.2674	10.8658	0.02457		-0.47491	3.8	-0.00265		-0.47491	4	-0.00289
-1.60075	12.4658	-5.98183e-08		-10.2674	10.7991	0.01856		-0.40707	3.8	-0.00287		-0.40707	4	-0.00363
-1.53409	12.4658	-6.01567e-08		-10.2674	10.7324	0.00994		-0.33922	3.8	-0.0031		-0.33922	4	-0.00441
-1.46742	12.4658	-4.95405e-08		-10.2674	10.6658	0.000572784		-0.27138	3.8	-0.00331		-0.27138	4	-0.00514
-1.40075	12.4658	-5.04372e-08		-10.2674	10.5991	-0.00771		-0.20354	3.8	-0.0035		-0.20354	4	-0.00577
-1.33409	12.4658	-4.20083e-08		-10.2674	10.5324	-0.01365		-0.13569	3.8	-0.00364		-0.13569	4	-0.00624
-1.26742	12.4658	-4.39675e-08		-10.2674	10.4658	-0.01681		-0.06785	3.8	-0.00373		-0.06785	4	-0.00653
-1.20075	12.4658	-3.70228e-08		-10.2674	10.3991	-0.01749		0	3.8	-0.00376		0	4	-0.00662
-1.13409	12.4658	-3.93537e-08		-10.2674	10.3324	-0.01638		0.06785	3.8	-0.00373		0.06785	4	-0.00653
-1.06742	12.4658	-3.33335e-08		-10.2674	10.2658	-0.01437		0.13569	3.8	-0.00366		0.13569	4	-0.00631
-1.00075	12.4658	-3.62928e-08		-10.2674	10.1991	-0.01246		0.20354	3.8	-0.00357		0.20354	4	-0.00598
-0.93409	12.4658	-2.97364e-08		-10.2674	10.1324	-0.01084		0.27138	3.8	-0.00346		0.27138	4	-0.00562
-0.86742	12.4658	-3.46518e-08		-10.2674	10.0658	-0.00935		0.33922	3.8	-0.00337		0.33922	4	-0.00526
-0.80075	12.4658	-3.09987e-08		-10.2674	9.99911	-0.008		0.40707	3.8	-0.0033		0.40707	4	-0.00497
-0.73409	12.4658	-3.37115e-08		-10.2674	9.93244	-0.00683		0.47491	3.8	-0.00327		0.47491	4	-0.00475
-0.66742	12.4658	-3.07704e-08		-10.2674	9.86577	-0.00588		0.54276	3.8	-0.00327		0.54276	4	-0.00465
-0.60075	12.4658	-3.58663e-08		-10.2674	9.79911	-0.00512		0.6106	3.8	-0.00331		0.6106	4	-0.00464
-0.53409	12.4658	-3.60468e-08		-10.2674	9.73244	-0.00452		0.67845	3.8	-0.00338		0.67845	4	-0.00473
-0.46742	12.4658	-4.31158e-08		-10.2674	9.66577	-0.00402		0.74629	3.8	-0.00347		0.74629	4	-0.00488
-0.40075	12.4658	-4.37318e-08		-10.2674	9.59911	-0.00359		0.81414	3.8	-0.00357		0.81414	4	-0.00508
-0.33409	12.4658	-4.73435e-08		-10.2674	9.53244	-0.0032		-2.30673	3.86667	-0.00417		-2.30673	4.06667	-0.00591
-0.26742	12.4658	-4.96641e-08		-10.2674	9.46577	-0.00284		-2.23888	3.86667	-0.00403		-2.23888	4.06667	-0.00565
-0.20075	12.4658	-5.61165e-08		-10.2674	9.39911	-0.00251		-2.17104	3.86667	-0.0039		-2.17104	4.06667	-0.00542
-0.13409	12.4658	-5.33744e-08		-10.2674	9.33244	-0.00222		-2.10319	3.86667	-0.00379		-2.10319	4.06667	-0.00525
-0.06742	12.4658	-5.65809e-08		-10.2674	9.26577	-0.00196		-2.03535	3.86667	-0.00371		-2.03535	4.06667	-0.00519
-0.000751	12.4658	-5.49329e-08		-10.2674	9.19911	-0.00173		-1.9675	3.86667	-0.00367		-1.9675	4.06667	-0.00524
-20.0008	12.3991	-6.17383e-08		-10.2007	12.3324	-0.00191		-1.89966	3.86667	-0.00369		-1.89966	4.06667	-0.00543
-19.9341	12.3991	-6.03009e-08		-10.2007	12.2658	-0.00226		-1.83181	3.86667	-0.00376		-1.83181	4.06667	-0.00576
-19.8674	12.3991	-6.3426e-08		-10.2007	12.1991	-0.00268		-1.76397	3.86667	-0.00387		-1.76397	4.06667	-0.0062
-19.8008	12.3991	-6.16311e-08		-10.2007	12.1324	-0.00319		-1.69612	3.86667	-0.00402		-1.69612	4.06667	-0.00671
-19.7341	12.3991	-6.33788e-08		-10.2007	12.0658	-0.00385		-1.62828	3.86667	-0.00418		-1.62828	4.06667	-0.00724
-19.6674	12.3991	-6.07782e-08		-10.2007	11.9991	-0.0047		-1.56043	3.86667	-0.00433		-1.56043	4.06667	-0.00771
-19.6008	12.3991	-6.39461e-08		-10.2007	11.9324	-0.00581		-1.49259	3.86667	-0.00443		-1.49259	4.06667	-0.00804
-19.5341	12.3991	-6.51622e-08		-10.2007	11.8658	-0.00722		-1.42474	3.86667	-0.00447		-1.42474	4.06667	-0.00816
-19.4674	12.3991	-6.71507e-08		-10.2007	11.7991	-0.00893		-1.3569	3.86667	-0.00443		-1.3569	4.06667	-0.00803
-19.4007	12.3991	-6.84761e-08		-10.2007	11.7324	-0.01091		-1.28905	3.86667	-0.0043		-1.28905	4.06667	-0.00761
-19.3341	12.3991	-7.03452e-08		-10.2007	11.6658	-0.01316		-1.22121	3.86667	-0.00409		-1.22121	4.06667	-0.00692
-19.2674	12.3991	-7.24761e-08		-10.2007	11.5991	-0.01585		-1.15336	3.86667	-0.0038		-1.15336	4.06667	-0.00601
-19.2007	12.3991	-7.26899e-08		-10.2007	11.5324	-0.01879		-1.08552	3.86667	-0.00348		-1.08552	4.06667	-0.00494
-19.1341	12.3991	-7.69006e-08		-10.2007	11.4658	-0.02083		-1.01767	3.86667	-0.00313		-1.01767	4.06667	-0.00381
-19.0674	12.3991	-7.26036e-08		-10.2007	11.3991	-0.02089		-0.94983	3.86667	-0.00281		-0.94983	4.06667	-0.00272
-19.0008	12.3991	-8.26029e-08		-10.2007	11.3324	-0.01809		-0.88198	3.86667	-0.00253		-0.88198	4.06667	-0.00179
-18.9341	12.3991	-6.39657e-08		-10.2007	11.2658	-0.01203		-0.81414	3.86667	-0.00232		-0.81414	4.06667	-0.00112
-18.8674	12.3991	-1.06672e-07		-10.2007	11.1991	-0.00318		-0.74629	3.86667	-0.00222		-0.74629	4.06667	-0.000758192
-18.8008	12.3991	-8.59344e-08		-10.2007	11.1324	0.00707		-0.67845	3.86667	-0.00222		-0.67845	4.06667	-0.00075837
-18.7341	12.3991	-2.46794e-08		-10.2007	11.0658	0.01668		-0.6106	3.86667	-0.00232		-0.6106	4.06667	-0.00112
-18.6674	12.3991	-3.58911e-08		-10.2007	10.9991	0.0236		-0.54276	3.86667	-0.00253		-0.54276	4.06667	-0.0018
-18.6008	12.3991	-6.34922e-08		-10.2007	10.9324	0.02632		-0.47491	3.86667	-0.00281		-0.47491	4.06667	-0.00272
-18.5341	12.3991	-8.92963e-08		-10.2007	10.8658	0.0243		-0.40707	3.86667	-0.00313		-0.40707	4.06667	-0.00381
-18.4674	12.3991	-9.07129e-08		-10.2007	10.7991	0.01807		-0.33922	3.86667	-0.00348		-0.33922	4.06667	-0.00494
-18.4007	12.3991	-7.98034e-08		-10.2007	10.7324	0.00907		-0.27138	3.86667	-0.00381		-0.27138	4.06667	-0.00601
-18.3341	12.3991	-7.22195e-08		-10.2007	10.6658	-0.00074844		-0.20354	3.86667	-0.00409		-0.20354	4.06667	-0.00692
-18.2674	12.3991	-1.13668e-07		-10.2007	10.5991	-0.00946		-0.13569	3.86667	-0.0043		-0.13569	4.06667	-0.00761
-18.2007	12.3991	-1.96418e-07		-10.2007	10.5324	-0.01569		-0.06785	3.86667	-0.00443		-0.06785	4.06667	-0.00803
-18.1341	12.3991	-1.81142e-07		-10.2007	10.4658	-0.01893		0	3.86667	-0.00447		0	4.06667	-0.00816
-18.0674	12.3991	-1.88985e-07		-10.2007	10.3991	-0.01949		0.06785	3.86667	-0.00443		0.06785	4.06667	-0.00804
-18.0008	12.3991	-2.24615e-07		-10.2007	10.3324	-0.01812		0.13569	3.86667	-0.00433		0.13569	4.06667	-0.00771
-17.9341	12.3991	-2.4126e-07		-10.2007	10.2658	-0.01571		0.20354	3.86667	-0.00418		0.20354	4.06667	-0.00724
-17.8674	12.3991	-2.80116e-07		-10.2007	10.1991	-0.01333		0.27138	3.86667	-0.00402		0.27138	4.06667	-0.00672
-17.8008	12.3991	-3.03275e-07		-10.2007	10.1324	-0.0114		0.33922	3.86667	-0.00387		0.33922	4.06667	-0.0062
-17.7341	12.3991	-3.45424e-07		-10.2007	10.0658	-0.00971		0.40707	3.86667	-0.00376		0.40707	4.06667	-0.00576
-17.6674	12.3991	-3.76831e-07		-10.2007	9.99911	-0.00823		0.47491	3.86667	-0.00369		0.47491	4.06667	-0.00543
-17.6008	12.3991	-4.31072e-07		-10.2007	9.93244	-0.00696		0.54276	3.86667	-0.00367		0.54276	4.06667	-0.00524
-17.5341	12.3991	-4.76499e-07		-10.2007	9.86577	-0.00594		0.6106	3.86667	-0.00371		0.6106	4.06667	-0.00519
-17.4674	12.3991	-5.35207e-07		-10.2007	9.79911	-0.00514		0.67845	3.86667	-0.00379		0.67845	4.06667	-0.00526
-17.4007	12.3991	-5.94569e-07		-10.2007	9.73244	-0.00451		0.74629	3.86667	-0.0039		0.74629	4.06667	-0.00542
-17.3341	12.3991	-6.70339e-07		-10.2007	9.66577	-0.004		0.81414	3.86667	-0.00403		0.81414	4.06667	-0.00565
-17.2674	12.3991	-7.4839e-07		-10.2007	9.59911	-0.00356		-2.30673	3.93333	-0.00471		-2.30673	4.13333	-0.00657
-17.2007	12.3991	-8.4648e-07		-10.2007	9.53244	-0.00317		-2.23888	3.93333	-0.00453		-2.23888	4.13333	-0.00626
-17.1341	12.3991	-9.50642e-07		-10.2007	9.46577	-0.00282		-2.17104	3.93333	-0.00437		-2.17104	4.13333	-0.006
-17.0674	12.3991	-1.07581e-06		-10.2007	9.39911	-0.00249		-2.10319	3.93333	-0.00424		-2.10319	4.13333	-0.00583
-17.0008	12.3991	-1.20875e-06		-10.2007	9.33244	-0.0022		-2.03535	3.93333	-0.00415		-2.03535	4.13333	-0.00579
-16.9341	12.3991	-1.37171e-06		-10.2007	9.26577	-0.00195		-1.9675	3.93333	-0.00413		-1.9675	4.13333	-0.0059
-16.8674	12.3991	-1.5347e-06		-10.2007	9.19911	-0.00172		-1.89966	3.93333	-0.00418		-1.89966	4.13333	-0.0062
-16.8008	12.3991	-1.73325e-06		-10.1341	12.3324	-0.00193		-1.83181	3.93333	-0.0043		-1.83181	4.13333	-0.00667
-16.7341	12.3991	-1.93323e-06		-10.1341	12.2658	-0.0023		-1.76397	3.93333	-0.00449		-1.76397	4.13333	-0.00729
-16.6674	12.3991	-2.19454e-06		-10.1341	12.1991	-0.00274		-1.69612	3.93333	-0.00472		-1.69612	4.13333	-0.008
-16.6008	12.3991	-2.41714e-06		-10.1341	12.1324	-0.00328		-1.62828	3.93333	-0.00497		-1.62828	4.13333	-0.00874
-16.5341	12.3991	-2.74782e-06		-10.1341	12.0658	-0.00398		-1.56043	3.93333	-0.00519		-1.56043	4.13333	-0.00939
-16.4674	12.3991	-3.14192e-06		-10.1341	11.9991	-0.0049		-1.49259	3.93333	-0.00535		-1.49259	4.13333	-0.00986
-16.4007	12.3991	-3.51583e-06		-10.1341	11.9324	-0.0061		-1.42474	3.93333	-0.0054		-1.42474	4.13333	-0.01003
-16.3341	12.3991	-3.92106e-06		-10.1341	11.8658	-0.00763		-1.3569	3.93333	-0.00534		-1.3569	4.13333	-0.00984
-16.2674	12.3991	-4.37566e-06		-10.1341	11.7991	-0.00949		-1.28905	3.93333	-0.00515		-1.28905	4.13333	-0.00925
-16.2007	12.3991	-4.91085e-06		-10.1341	11.7324	-0.01168		-1.22121	3.93333	-0.00483		-1.22121	4.13333	-0.00826
-16.1341	12.3991	-5.50843e-06		-10.1341	11.6658	-0.01423		-1.15336	3.93333	-0.0044		-1.15336	4.13333	-0.00696
-16.0674	12.3991	-6.17505e-06		-10.1341	11.5991	-0.01735		-1.08552	3.93333	-0.00391		-1.08552	4.13333	-0.00543
-16.0008	12.3991	-6.84453e-06		-10.1341	11.5324	-0.0207		-1.01767	3.93333	-0.00339		-1.01767	4.13333	-0.00383
-15.9341	12.3991	-7.59267e-06		-10.1341	11.4658	-0.02307		-0.94983	3.93333	-0.0029		-0.94983	4.13333	-0.00231
-15.8674	12.3991	-8.4922e-06		-10.1341	11.3991	-0.02339		-0.88198	3.93333	-0.00247		-0.88198	4.13333	-0.00101
-15.8008	12.3991	-9.5253e-06		-10.1341	11.3324	-0.02075		-0.81414	3.93333	-0.00216		-0.81414	4.13333	-5.7037e-05
-15.7341	12.3991	-1.06597e-05		-10.1341	11.2658	-0.01471		-0.74629	3.93333	-0.002		-0.74629	4.13333	0.000442153
-15.6674	12.3991	-1.17755e-05		-10.1341	11.1991	-0.00577		-0.67845	3.93333	-0.002		-0.67845	4.13333	0.000441915
-15.6007	12.3991	-1.31356e-05		-10.1341	11.1324	0.00462		-0.6106	3.93333	-0.00216		-0.6106	4.13333	-5.77337e-05
-15.5341	12.3991	-1.46896e-05		-10.1341	11.0658	0.01441		-0.54276	3.93333	-0.00247		-0.54276	4.13333	-0.00101
-15.4674	12.3991	-1.63956e-05		-10.1341	10.9991	0.0215		-0.47491	3.93333	-0.0029		-0.47491	4.13333	-0.00231
-15.4008	12.3991	-1.82108e-05		-10.1341	10.9324	0.02441		-0.40707	3.93333	-0.00339		-0.40707	4.13333	-0.00383
-15.3341	12.3991	-2.01592e-05		-10.1341	10.8658	0.02258		-0.33922	3.93333	-0.00391		-0.33922	4.13333	-0.00544
-15.2674	12.3991	-2.22824e-05		-10.1341	10.7991	0.01653		-0.27138	3.93333	-0.00441		-0.27138	4.13333	-0.00696
-15.2007	12.3991	-2.46582e-05		-10.1341	10.7324	0.00765		-0.20354	3.93333	-0.00483		-0.20354	4.13333	-0.00826
-15.1341	12.3991	-2.73676e-05		-10.1341	10.6658	-0.00213		-0.13569	3.93333	-0.00515		-0.13569	4.13333	-0.00925
-15.0674	12.3991	-3.02198e-05		-10.1341	10.5991	-0.01084		-0.06785	3.93333	-0.00534		-0.06785	4.13333	-0.00984
-15.0008	12.3991	-3.33008e-05		-10.1341	10.5324	-0.01706		0	3.93333	-0.0054		0	4.13333	-0.01003
-14.9341	12.3991	-3.67961e-05		-10.1341	10.4658	-0.02023		0.06785	3.93333	-0.00535		0.06785	4.13333	-0.00986
-14.8674	12.3991	-4.05475e-05		-10.1341	10.3991	-0.02064		0.13569	3.93333	-0.00519		0.13569	4.13333	-0.00939
-14.8008	12.3991	-4.46864e-05		-10.1341	10.3324	-0.01908		0.20354	3.93333	-0.00497		0.20354	4.13333	-0.00874
-14.7341	12.3991	-4.91254e-05		-10.1341	10.2658	-0.01643		0.27138	3.93333	-0.00473		0.27138	4.13333	-0.008
-14.6674	12.3991	-5.39679e-05		-10.1341	10.1991	-0.01376		0.33922	3.93333	-0.00449		0.33922	4.13333	-0.00729
-14.6007	12.3991	-5.91462e-05		-10.1341	10.1324	-0.01164		0.40707	3.93333	-0.0043		0.40707	4.13333	-0.00667
-14.5341	12.3991	-6.47689e-05		-10.1341	10.0658	-0.00985		0.47491	3.93333	-0.00418		0.47491	4.13333	-0.0062
-14.4674	12.3991	-7.08128e-05		-10.1341	9.99911	-0.0083		0.54276	3.93333	-0.00413		0.54276	4.13333	-0.0059
-14.4008	12.3991	-7.7403e-05		-10.1341	9.93244	-0.00699		0.6106	3.93333	-0.00415		0.6106	4.13333	-0.00579
-14.3341	12.3991	-8.45328e-05		-10.1341	9.86577	-0.00594		0.67845	3.93333	-0.00424		0.67845	4.13333	-0.00583
-14.2674	12.3991	-9.2308e-05		-10.1341	9.79911	-0.00511		0.74629	3.93333	-0.00437		0.74629	4.13333	-0.006
-14.2007	12.3991	-0.000100727		-10.1341	9.73244	-0.00448		0.81414	3.93333	-0.00454		0.81414	4.13333	-0.00626
-14.1341	12.3991	-0.000109741		-10.1341	9.66577	-0.00397		-2.30673	4	-0.00529		-2.30673	4.2	-0.00726
-14.0674	12.3991	-0.000119595		-10.1341	9.59911	-0.00353		-2.23888	4	-0.00507		-2.23888	4.2	-0.00691
-14.0008	12.3991	-0.000130141		-10.1341	9.53244	-0.00315		-2.17104	4	-0.00488		-2.17104	4.2	-0.00661
-13.9341	12.3991	-0.000141284		-10.1341	9.46577	-0.0028		-2.10319	4	-0.00472		-2.10319	4.2	-0.00643
-13.8674	12.3991	-0.00015319		-10.1341	9.39911	-0.00248		-2.03535	4	-0.00464		-2.03535	4.2	-0.00642
-13.8008	12.3991	-0.000165948		-10.1341	9.33244	-0.00219		-1.9675	4	-0.00464		-1.9675	4.2	-0.0066
-13.7341	12.3991	-0.000179729		-10.1341	9.26577	-0.00194		-1.89966	4	-0.00475		-1.89966	4.2	-0.007
-13.6674	12.3991	-0.000194576		-10.1341	9.19911	-0.00171		-1.83181	4	-0.00496		-1.83181	4.2	-0.00763
-13.6007	12.3991	-0.000210605		-10.0674	12.3324	-0.00194		-1.76397	4	-0.00526		-1.76397	4.2	-0.00846
-13.5341	12.3991	-0.000227774		-10.0674	12.2658	-0.00232		-1.69612	4	-0.00562		-1.69612	4.2	-0.00943
-13.4674	12.3991	-0.000246378		-10.0674	12.1991	-0.00277		-1.62828	4	-0.00598		-1.62828	4.2	-0.01043
-13.4008	12.3991	-0.000266468		-10.0674	12.1324	-0.00334		-1.56043	4	-0.0063		-1.56043	4.2	-0.01134
-13.3341	12.3991	-0.000287892		-10.0674	12.0658	-0.00407		-1.49259	4	-0.00653		-1.49259	4.2	-0.01199
-13.2674	12.3991	-0.000310779		-10.0674	11.9991	-0.00502		-1.42474	4	-0.00662		-1.42474	4.2	-0.01224
-13.2007	12.3991	-0.000335188		-10.0674	11.9324	-0.00627		-1.3569	4	-0.00653		-1.3569	4.2	-0.01196
-13.1341	12.3991	-0.000361154		-10.0674	11.8658	-0.00787		-1.28905	4	-0.00624		-1.28905	4.2	-0.01112
-13.0674	12.3991	-0.00038864		-10.0674	11.7991	-0.00982		-1.22121	4	-0.00577		-1.22121	4.2	-0.00973
-13.0008	12.3991	-0.000418215		-10.0674	11.7324	-0.01215		-1.15336	4	-0.00514		-1.15336	4.2	-0.00789
-12.9341	12.3991	-0.000449492		-10.0674	11.6658	-0.01488		-1.08552	4	-0.00441		-1.08552	4.2	-0.00577
-12.8674	12.3991	-0.000482458		-10.0674	11.5991	-0.01825		-1.01767	4	-0.00363		-1.01767	4.2	-0.00356
-12.8008	12.3991	-0.000517256		-10.0674	11.5324	-0.02186		-0.94983	4	-0.00289		-0.94983	4.2	-0.00148
-12.7341	12.3991	-0.000553955		-10.0674	11.4658	-0.02449		-0.88198	4	-0.00225		-0.88198	4.2	0.000277916
-12.6674	12.3991	-0.000592507		-10.0674	11.3991	-0.02507		-0.81414	4	-0.00178		-0.81414	4.2	0.00155
-12.6007	12.3991	-0.000632762		-10.0674	11.3324	-0.02266		-0.74629	4	-0.00154		-0.74629	4.2	0.00221
-12.5341	12.3991	-0.000674466		-10.0674	11.2658	-0.0168		-0.67845	4	-0.00154		-0.67845	4.2	0.00221
-12.4674	12.3991	-0.000717316		-10.0674	11.1991	-0.00795		-0.6106	4	-0.00178		-0.6106	4.2	0.00155
-12.4008	12.3991	-0.000761457		-10.0674	11.1324	0.00246		-0.54276	4	-0.00225		-0.54276	4.2	0.000276385
-12.3341	12.3991	-0.000806705		-10.0674	11.0658	0.01237		-0.47491	4	-0.00289		-0.47491	4.2	-0.00148
-12.2674	12.3991	-0.00085243		-10.0674	10.9991	0.01971		-0.40707	4	-0.00363		-0.40707	4.2	-0.00356
-12.2007	12.3991	-0.000898726		-10.0674	10.9324	0.02296		-0.33922	4	-0.00441		-0.33922	4.2	-0.00577
-12.1341	12.3991	-0.000945203		-10.0674	10.8658	0.02155		-0.27138	4	-0.00514		-0.27138	4.2	-0.00789
-12.0674	12.3991	-0.000991797		-10.0674	10.7991	0.01593		-0.20354	4	-0.00577		-0.20354	4.2	-0.00973
-12.0008	12.3991	-0.00104		-10.0674	10.7324	0.00743		-0.13569	4	-0.00624		-0.13569	4.2	-0.01112
-11.9341	12.3991	-0.00108		-10.0674	10.6658	-0.00206		-0.06785	4	-0.00653		-0.06785	4.2	-0.01197
-11.8674	12.3991	-0.00113		-10.0674	10.5991	-0.01062		0	4	-0.00662		0	4.2	-0.01224
-11.8008	12.3991	-0.00118		-10.0674	10.5324	-0.01677		0.06785	4	-0.00653		0.06785	4.2	-0.01199
-11.7341	12.3991	-0.00122		-10.0674	10.4658	-0.01993		0.13569	4	-0.00631		0.13569	4.2	-0.01134
-11.6674	12.3991	-0.00126		-10.0674	10.3991	-0.02035		0.20354	4	-0.00598		0.20354	4.2	-0.01043
-11.6007	12.3991	-0.00131		-10.0674	10.3324	-0.0188		0.27138	4	-0.00562		0.27138	4.2	-0.00943
-11.5341	12.3991	-0.00135		-10.0674	10.2658	-0.01617		0.33922	4	-0.00526		0.33922	4.2	-0.00846
-11.4674	12.3991	-0.00139		-10.0674	10.1991	-0.01348		0.40707	4	-0.00497		0.40707	4.2	-0.00763
-11.4008	12.3991	-0.00142		-10.0674	10.1324	-0.01138		0.47491	4	-0.00475		0.47491	4.2	-0.007
-11.3341	12.3991	-0.00145		-10.0674	10.0658	-0.00964		0.54276	4	-0.00465		0.54276	4.2	-0.0066
-11.2674	12.3991	-0.00147		-10.0674	9.99911	-0.00813		0.6106	4	-0.00464		0.6106	4.2	-0.00642
-11.2007	12.3991	-0.00149		-10.0674	9.93244	-0.00686		0.67845	4	-0.00473		0.67845	4.2	-0.00644
-11.1341	12.3991	-0.0015		-10.0674	9.86577	-0.00583		0.74629	4	-0.00488		0.74629	4.2	-0.00662
-11.0674	12.3991	-0.00151		-10.0674	9.79911	-0.00503		0.81414	4	-0.00508		0.81414	4.2	-0.00691
-11.0008	12.3991	-0.00151		-10.0674	9.73244	-0.00442		-2.30673	4.06667	-0.00591		-2.30673	4.26667	-0.00798
-10.9341	12.3991	-0.00151		-10.0674	9.66577	-0.00392		-2.23888	4.06667	-0.00565		-2.23888	4.26667	-0.00757
-10.8674	12.3991	-0.0015		-10.0674	9.59911	-0.00349		-2.17104	4.06667	-0.00542		-2.17104	4.26667	-0.00724
-10.8008	12.3991	-0.0015		-10.0674	9.53244	-0.00312		-2.10319	4.06667	-0.00525		-2.10319	4.26667	-0.00704
-10.7341	12.3991	-0.0015		-10.0674	9.46577	-0.00277		-2.03535	4.06667	-0.00519		-2.03535	4.26667	-0.00703
-10.6674	12.3991	-0.0015		-10.0674	9.39911	-0.00246		-1.9675	4.06667	-0.00524		-1.9675	4.26667	-0.00726
-10.6007	12.3991	-0.0015		-10.0674	9.33244	-0.00218		-1.89966	4.06667	-0.00543		-1.89966	4.26667	-0.00776
-10.5341	12.3991	-0.00151		-10.0674	9.26577	-0.00193		-1.83181	4.06667	-0.00576		-1.83181	4.26667	-0.00855
-10.4674	12.3991	-0.00153		-10.0674	9.19911	-0.00171		-1.76397	4.06667	-0.0062		-1.76397	4.26667	-0.00963
-10.4008	12.3991	-0.00155		-10.0008	12.3324	-0.00194		-1.69612	4.06667	-0.00671		-1.69612	4.26667	-0.01092
-10.3341	12.3991	-0.00157		-10.0008	12.2658	-0.00232		-1.62828	4.06667	-0.00724		-1.62828	4.26667	-0.0123
-10.2674	12.3991	-0.00159		-10.0008	12.1991	-0.00278		-1.56043	4.06667	-0.00771		-1.56043	4.26667	-0.01357
-10.2007	12.3991	-0.00161		-10.0008	12.1324	-0.00335		-1.49259	4.06667	-0.00804		-1.49259	4.26667	-0.0145
-10.1341	12.3991	-0.00162		-10.0008	12.0658	-0.00408		-1.42474	4.06667	-0.00816		-1.42474	4.26667	-0.01486
-10.0674	12.3991	-0.00163		-10.0008	11.9991	-0.00504		-1.3569	4.06667	-0.00803		-1.3569	4.26667	-0.01446
-10.0008	12.3991	-0.00162		-10.0008	11.9324	-0.0063		-1.28905	4.06667	-0.00761		-1.28905	4.26667	-0.01325
-9.93409	12.3991	-0.00161		-10.0008	11.8658	-0.0079		-1.22121	4.06667	-0.00692		-1.22121	4.26667	-0.01127
-9.86742	12.3991	-0.00158		-10.0008	11.7991	-0.00987		-1.15336	4.06667	-0.00601		-1.15336	4.26667	-0.0087
-9.80075	12.3991	-0.00153		-10.0008	11.7324	-0.01221		-1.08552	4.06667	-0.00494		-1.08552	4.26667	-0.00578
-9.73409	12.3991	-0.00148		-10.0008	11.6658	-0.01497		-1.01767	4.06667	-0.00381		-1.01767	4.26667	-0.00279
-9.66742	12.3991	-0.00142		-10.0008	11.5991	-0.01835		-0.94983	4.06667	-0.00272		-0.94983	4.26667	-2.08176e-05
-9.60075	12.3991	-0.00135		-10.0008	11.5324	-0.022		-0.88198	4.06667	-0.00179		-0.88198	4.26667	0.00228
-9.53408	12.3991	-0.00128		-10.0008	11.4658	-0.02471		-0.81414	4.06667	-0.00112		-0.81414	4.26667	0.00392
-9.46742	12.3991	-0.00122		-10.0008	11.3991	-0.0254		-0.74629	4.06667	-0.000758192		-0.74629	4.26667	0.00477
-9.40075	12.3991	-0.00115		-10.0008	11.3324	-0.02311		-0.67845	4.06667	-0.00075837		-0.67845	4.26667	0.00477
-9.33409	12.3991	-0.00109		-10.0008	11.2658	-0.01734		-0.6106	4.06667	-0.00112		-0.6106	4.26667	0.00392
-9.26742	12.3991	-0.00104		-10.0008	11.1991	-0.0085		-0.54276	4.06667	-0.0018		-0.54276	4.26667	0.00228
-9.20075	12.3991	-0.001		-10.0008	11.1324	0.00205		-0.47491	4.06667	-0.00272		-0.47491	4.26667	-2.35818e-05
-9.13409	12.3991	-0.00096996		-10.0008	11.0658	0.01228		-0.40707	4.06667	-0.00381		-0.40707	4.26667	-0.00279
-9.06742	12.3991	-0.000944574		-10.0008	10.9991	0.02009		-0.33922	4.06667	-0.00494		-0.33922	4.26667	-0.00578
-9.00075	12.3991	-0.000925922		-10.0008	10.9324	0.02392		-0.27138	4.06667	-0.00601		-0.27138	4.26667	-0.0087
-8.93409	12.3991	-0.000911462		-10.0008	10.8658	0.02312		-0.20354	4.06667	-0.00692		-0.20354	4.26667	-0.01128
-8.86742	12.3991	-0.000899933		-10.0008	10.7991	0.01806		-0.13569	4.06667	-0.00761		-0.13569	4.26667	-0.01325
-8.80075	12.3991	-0.000889826		-10.0008	10.7324	0.00998		-0.06785	4.06667	-0.00803		-0.06785	4.26667	-0.01446
-8.73409	12.3991	-0.000879483		-10.0008	10.6658	0.00074685		0	4.06667	-0.00816		0	4.26667	-0.01486
-8.66742	12.3991	-0.000867625		-10.0008	10.5991	-0.00773		0.06785	4.06667	-0.00804		0.06785	4.26667	-0.0145
-8.60075	12.3991	-0.000853504		-10.0008	10.5324	-0.01399		0.13569	4.06667	-0.00771		0.13569	4.26667	-0.01357
-8.53408	12.3991	-0.000836715		-10.0008	10.4658	-0.01739		0.20354	4.06667	-0.00724		0.20354	4.26667	-0.0123
-8.46742	12.3991	-0.00081725		-10.0008	10.3991	-0.01813		0.27138	4.06667	-0.00672		0.27138	4.26667	-0.01092
-8.40075	12.3991	-0.000795303		-10.0008	10.3324	-0.01694		0.33922	4.06667	-0.0062		0.33922	4.26667	-0.00963
-8.33409	12.3991	-0.000770688		-10.0008	10.2658	-0.01465		0.40707	4.06667	-0.00576		0.40707	4.26667	-0.00855
-8.26742	12.3991	-0.000743189		-10.0008	10.1991	-0.01232		0.47491	4.06667	-0.00543		0.47491	4.26667	-0.00776
-8.20075	12.3991	-0.000713985		-10.0008	10.1324	-0.01051		0.54276	4.06667	-0.00524		0.54276	4.26667	-0.00726
-8.13409	12.3991	-0.000683108		-10.0008	10.0658	-0.009		0.6106	4.06667	-0.00519		0.6106	4.26667	-0.00703
-8.06742	12.3991	-0.000651303		-10.0008	9.99911	-0.00767		0.67845	4.06667	-0.00526		0.67845	4.26667	-0.00704
-8.00075	12.3991	-0.000619048		-10.0008	9.93244	-0.00654		0.74629	4.06667	-0.00542		0.74629	4.26667	-0.00724
-7.93409	12.3991	-0.000586946		-10.0008	9.86577	-0.00561		0.81414	4.06667	-0.00565		0.81414	4.26667	-0.00758
-7.86742	12.3991	-0.00055541		-10.0008	9.79911	-0.00488		-2.30673	4.13333	-0.00657		-2.30673	4.33333	-0.00873
-7.80075	12.3991	-0.000524829		-10.0008	9.73244	-0.00431		-2.23888	4.13333	-0.00626		-2.23888	4.33333	-0.00825
-7.73409	12.3991	-0.000495407		-10.0008	9.66577	-0.00385		-2.17104	4.13333	-0.006		-2.17104	4.33333	-0.00786
-7.66742	12.3991	-0.00046734		-10.0008	9.59911	-0.00345		-2.10319	4.13333	-0.00583		-2.10319	4.33333	-0.0076
-7.60075	12.3991	-0.000440671		-10.0008	9.53244	-0.00308		-2.03535	4.13333	-0.00579		-2.03535	4.33333	-0.00756
-7.53409	12.3991	-0.000415446		-10.0008	9.46577	-0.00275		-1.9675	4.13333	-0.0059		-1.9675	4.33333	-0.00779
-7.46742	12.3991	-0.000391603		-10.0008	9.39911	-0.00245		-1.89966	4.13333	-0.0062		-1.89966	4.33333	-0.00837
-7.40075	12.3991	-0.000369093		-10.0008	9.33244	-0.00218		-1.83181	4.13333	-0.00667		-1.83181	4.33333	-0.00935
-7.33409	12.3991	-0.000347762		-10.0008	9.26577	-0.00193		-1.76397	4.13333	-0.00729		-1.76397	4.33333	-0.01076
-7.26742	12.3991	-0.000327508		-10.0008	9.19911	-0.00172		-1.69612	4.13333	-0.008		-1.69612	4.33333	-0.01253
-7.20075	12.3991	-0.000308136		-9.93409	12.3324	-0.00192		-1.62828	4.13333	-0.00874		-1.62828	4.33333	-0.01448
-7.13409	12.3991	-0.000289574		-9.93409	12.2658	-0.00229		-1.56043	4.13333	-0.00939		-1.56043	4.33333	-0.01629
-7.06742	12.3991	-0.00027169		-9.93409	12.1991	-0.00275		-1.49259	4.13333	-0.00986		-1.49259	4.33333	-0.01761
-7.00075	12.3991	-0.000254478		-9.93409	12.1324	-0.00331		-1.42474	4.13333	-0.01003		-1.42474	4.33333	-0.01811
-6.93409	12.3991	-0.000237896		-9.93409	12.0658	-0.00402		-1.3569	4.13333	-0.00984		-1.3569	4.33333	-0.01755
-6.86742	12.3991	-0.000222041		-9.93409	11.9991	-0.00495		-1.28905	4.13333	-0.00925		-1.28905	4.33333	-0.01582
-6.80075	12.3991	-0.0002069		-9.93409	11.9324	-0.00616		-1.22121	4.13333	-0.00826		-1.22121	4.33333	-0.013
-6.73409	12.3991	-0.000192562		-9.93409	11.8658	-0.00771		-1.15336	4.13333	-0.00696		-1.15336	4.33333	-0.00936
-6.66742	12.3991	-0.000179125		-9.93409	11.7991	-0.0096		-1.08552	4.13333	-0.00543		-1.08552	4.33333	-0.00531
-6.60075	12.3991	-0.000166218		-9.93409	11.7324	-0.01183		-1.01767	4.13333	-0.00383		-1.01767	4.33333	-0.00129
-6.53409	12.3991	-0.000154124		-9.93409	11.6658	-0.01443		-0.94983	4.13333	-0.00231		-0.94983	4.33333	0.00234
-6.46742	12.3991	-0.000142858		-9.93409	11.5991	-0.01756		-0.88198	4.13333	-0.00101		-0.88198	4.33333	0.00528
-6.40075	12.3991	-0.000132217		-9.93409	11.5324	-0.02097		-0.81414	4.13333	-5.7037e-05		-0.81414	4.33333	0.00735
-6.33409	12.3991	-0.000122116		-9.93409	11.4658	-0.02349		-0.74629	4.13333	0.000442153		-0.74629	4.33333	0.0084
-6.26742	12.3991	-0.000112482		-9.93409	11.3991	-0.02403		-0.67845	4.13333	0.000441915		-0.67845	4.33333	0.0084
-6.20075	12.3991	-0.000103366		-9.93409	11.3324	-0.02163		-0.6106	4.13333	-5.77337e-05		-0.6106	4.33333	0.00734
-6.13409	12.3991	-9.48219e-05		-9.93409	11.2658	-0.01574		-0.54276	4.13333	-0.00101		-0.54276	4.33333	0.00528
-6.06742	12.3991	-8.70148e-05		-9.93409	11.1991	-0.0067		-0.47491	4.13333	-0.00231		-0.47491	4.33333	0.00233
-6.00075	12.3991	-7.9697e-05		-9.93409	11.1324	0.00421		-0.40707	4.13333	-0.00383		-0.40707	4.33333	-0.0013
-5.93409	12.3991	-7.27752e-05		-9.93409	11.0658	0.015		-0.33922	4.13333	-0.00544		-0.33922	4.33333	-0.00532
-5.86742	12.3991	-6.65594e-05		-9.93409	10.9991	0.02354		-0.27138	4.13333	-0.00696		-0.27138	4.33333	-0.00936
-5.80075	12.3991	-6.0784e-05		-9.93409	10.9324	0.02818		-0.20354	4.13333	-0.00826		-0.20354	4.33333	-0.013
-5.73409	12.3991	-5.56128e-05		-9.93409	10.8658	0.02813		-0.13569	4.13333	-0.00925		-0.13569	4.33333	-0.01582
-5.66742	12.3991	-5.06178e-05		-9.93409	10.7991	0.02366		-0.06785	4.13333	-0.00984		-0.06785	4.33333	-0.01755
-5.60075	12.3991	-4.60669e-05		-9.93409	10.7324	0.01596		0	4.13333	-0.01003		0	4.33333	-0.01812
-5.53409	12.3991	-4.19511e-05		-9.93409	10.6658	0.00686		0.06785	4.13333	-0.00986		0.06785	4.33333	-0.01761
-5.46742	12.3991	-3.81754e-05		-9.93409	10.5991	-0.00174		0.13569	4.13333	-0.00939		0.13569	4.33333	-0.01629
-5.40075	12.3991	-3.46556e-05		-9.93409	10.5324	-0.00837		0.20354	4.13333	-0.00874		0.20354	4.33333	-0.01448
-5.33409	12.3991	-3.13784e-05		-9.93409	10.4658	-0.01234		0.27138	4.13333	-0.008		0.27138	4.33333	-0.01253
-5.26742	12.3991	-2.83461e-05		-9.93409	10.3991	-0.01378		0.33922	4.13333	-0.00729		0.33922	4.33333	-0.01076
-5.20075	12.3991	-2.56041e-05		-9.93409	10.3324	-0.01334		0.40707	4.13333	-0.00667		0.40707	4.33333	-0.00935
-5.13409	12.3991	-2.32349e-05		-9.93409	10.2658	-0.0118		0.47491	4.13333	-0.0062		0.47491	4.33333	-0.00837
-5.06742	12.3991	-2.10604e-05		-9.93409	10.1991	-0.0102		0.54276	4.13333	-0.0059		0.54276	4.33333	-0.00779
-5.00075	12.3991	-1.89106e-05		-9.93409	10.1324	-0.00898		0.6106	4.13333	-0.00579		0.6106	4.33333	-0.00756
-4.93409	12.3991	-1.70854e-05		-9.93409	10.0658	-0.0079		0.67845	4.13333	-0.00583		0.67845	4.33333	-0.00761
-4.86742	12.3991	-1.53787e-05		-9.93409	9.99911	-0.00689		0.74629	4.13333	-0.006		0.74629	4.33333	-0.00786
-4.80075	12.3991	-1.38578e-05		-9.93409	9.93244	-0.006		0.81414	4.13333	-0.00626		0.81414	4.33333	-0.00826
-4.73409	12.3991	-1.24721e-05		-9.93409	9.86577	-0.00525		-2.30673	4.2	-0.00726		-2.30673	4.4	-0.00948
-4.66742	12.3991	-1.12297e-05		-9.93409	9.79911	-0.00465		-2.23888	4.2	-0.00691		-2.23888	4.4	-0.00892
-4.60075	12.3991	-1.01087e-05		-9.93409	9.73244	-0.00416		-2.17104	4.2	-0.00661		-2.17104	4.4	-0.00842
-4.53409	12.3991	-9.09997e-06		-9.93409	9.66577	-0.00375		-2.10319	4.2	-0.00643		-2.10319	4.4	-0.00807
-4.46742	12.3991	-8.19734e-06		-9.93409	9.59911	-0.00339		-2.03535	4.2	-0.00642		-2.03535	4.4	-0.00793
-4.40075	12.3991	-7.37281e-06		-9.93409	9.53244	-0.00305		-1.9675	4.2	-0.0066		-1.9675	4.4	-0.00812
-4.33409	12.3991	-6.64283e-06		-9.93409	9.46577	-0.00273		-1.89966	4.2	-0.007		-1.89966	4.4	-0.00877
-4.26742	12.3991	-5.96757e-06		-9.93409	9.39911	-0.00244		-1.83181	4.2	-0.00763		-1.83181	4.4	-0.01003
-4.20075	12.3991	-5.36503e-06		-9.93409	9.33244	-0.00218		-1.76397	4.2	-0.00846		-1.76397	4.4	-0.01194
-4.13409	12.3991	-4.79914e-06		-9.93409	9.26577	-0.00194		-1.69612	4.2	-0.00943		-1.69612	4.4	-0.01432
-4.06742	12.3991	-4.31125e-06		-9.93409	9.19911	-0.00173		-1.62828	4.2	-0.01043		-1.62828	4.4	-0.01685
-4.00075	12.3991	-3.84846e-06		-9.86742	12.3324	-0.00188		-1.56043	4.2	-0.01134		-1.56043	4.4	-0.01916
-3.93409	12.3991	-3.39186e-06		-9.86742	12.2658	-0.00224		-1.49259	4.2	-0.01199		-1.49259	4.4	-0.02084
-3.86742	12.3991	-3.13491e-06		-9.86742	12.1991	-0.00268		-1.42474	4.2	-0.01224		-1.42474	4.4	-0.02148
-3.80075	12.3991	-2.83963e-06		-9.86742	12.1324	-0.00321		-1.3569	4.2	-0.01196		-1.3569	4.4	-0.02075
-3.73409	12.3991	-2.52223e-06		-9.86742	12.0658	-0.00388		-1.28905	4.2	-0.01112		-1.28905	4.4	-0.01849
-3.66742	12.3991	-2.22832e-06		-9.86742	11.9991	-0.00474		-1.22121	4.2	-0.00973		-1.22121	4.4	-0.01476
-3.60075	12.3991	-1.98982e-06		-9.86742	11.9324	-0.00586		-1.15336	4.2	-0.00789		-1.15336	4.4	-0.00986
-3.53409	12.3991	-1.81137e-06		-9.86742	11.8658	-0.00728		-1.08552	4.2	-0.00577		-1.08552	4.4	-0.00435
-3.46742	12.3991	-1.66351e-06		-9.86742	11.7991	-0.009		-1.01767	4.2	-0.00356		-1.01767	4.4	0.00108
-3.40075	12.3991	-1.50623e-06		-9.86742	11.7324	-0.01101		-0.94983	4.2	-0.00148		-0.94983	4.4	0.00585
-3.33409	12.3991	-1.25685e-06		-9.86742	11.6658	-0.01327		-0.88198	4.2	0.000277916		-0.88198	4.4	0.00959
-3.26742	12.3991	-1.08917e-06		-9.86742	11.5991	-0.01588		-0.81414	4.2	0.00155		-0.81414	4.4	0.01214
-3.20075	12.3991	-1.02829e-06		-9.86742	11.5324	-0.01874		-0.74629	4.2	0.00221		-0.74629	4.4	0.01343
-3.13409	12.3991	-8.91531e-07		-9.86742	11.4658	-0.0208		-0.67845	4.2	0.00221		-0.67845	4.4	0.01343
-3.06742	12.3991	-8.0307e-07		-9.86742	11.3991	-0.0209		-0.6106	4.2	0.00155		-0.6106	4.4	0.01214
-3.00075	12.3991	-7.1962e-07		-9.86742	11.3324	-0.01813		-0.54276	4.2	0.000276385		-0.54276	4.4	0.00958
-2.93409	12.3991	-6.3152e-07		-9.86742	11.2658	-0.01193		-0.47491	4.2	-0.00148		-0.47491	4.4	0.00584
-2.86742	12.3991	-5.42247e-07		-9.86742	11.1991	-0.00252		-0.40707	4.2	-0.00356		-0.40707	4.4	0.00108
-2.80075	12.3991	-5.60164e-07		-9.86742	11.1324	0.00888		-0.33922	4.2	-0.00577		-0.33922	4.4	-0.00436
-2.73409	12.3991	-5.11168e-07		-9.86742	11.0658	0.02035		-0.27138	4.2	-0.00789		-0.27138	4.4	-0.00987
-2.66742	12.3991	-4.49102e-07		-9.86742	10.9991	0.02974		-0.20354	4.2	-0.00973		-0.20354	4.4	-0.01476
-2.60075	12.3991	-3.79486e-07		-9.86742	10.9324	0.03528		-0.13569	4.2	-0.01112		-0.13569	4.4	-0.01849
-2.53409	12.3991	-3.45559e-07		-9.86742	10.8658	0.03606		-0.06785	4.2	-0.01197		-0.06785	4.4	-0.02076
-2.46742	12.3991	-3.24911e-07		-9.86742	10.7991	0.03223		0	4.2	-0.01224		0	4.4	-0.02148
-2.40075	12.3991	-3.20141e-07		-9.86742	10.7324	0.02492		0.06785	4.2	-0.01199		0.06785	4.4	-0.02084
-2.33409	12.3991	-2.81532e-07		-9.86742	10.6658	0.01589		0.13569	4.2	-0.01134		0.13569	4.4	-0.01916
-2.26742	12.3991	-1.89648e-07		-9.86742	10.5991	0.00703		0.20354	4.2	-0.01043		0.20354	4.4	-0.01685
-2.20075	12.3991	-1.71212e-07		-9.86742	10.5324	-0.000179356		0.27138	4.2	-0.00943		0.27138	4.4	-0.01432
-2.13409	12.3991	-1.85909e-07		-9.86742	10.4658	-0.00501		0.33922	4.2	-0.00846		0.33922	4.4	-0.01194
-2.06742	12.3991	-1.41329e-07		-9.86742	10.3991	-0.0075		0.40707	4.2	-0.00763		0.40707	4.4	-0.01003
-2.00075	12.3991	-1.41168e-07		-9.86742	10.3324	-0.00816		0.47491	4.2	-0.007		0.47491	4.4	-0.00877
-1.93409	12.3991	-1.1267e-07		-9.86742	10.2658	-0.00775		0.54276	4.2	-0.0066		0.54276	4.4	-0.00812
-1.86742	12.3991	-1.1238e-07		-9.86742	10.1991	-0.00723		0.6106	4.2	-0.00642		0.6106	4.4	-0.00793
-1.80075	12.3991	-9.30801e-08		-9.86742	10.1324	-0.00684		0.67845	4.2	-0.00644		0.67845	4.4	-0.00807
-1.73409	12.3991	-9.1301e-08		-9.86742	10.0658	-0.00637		0.74629	4.2	-0.00662		0.74629	4.4	-0.00843
-1.66742	12.3991	-7.02238e-08		-9.86742	9.99911	-0.00582		0.81414	4.2	-0.00691		0.81414	4.4	-0.00892
-1.60075	12.3991	-7.13877e-08		-9.86742	9.93244	-0.00527		-2.30673	4.26667	-0.00798		-2.30673	4.46667	-0.01022
-1.53409	12.3991	-5.81269e-08		-9.86742	9.86577	-0.00477		-2.23888	4.26667	-0.00757		-2.23888	4.46667	-0.00954
-1.46742	12.3991	-5.7997e-08		-9.86742	9.79911	-0.00434		-2.17104	4.26667	-0.00724		-2.17104	4.46667	-0.0089
-1.40075	12.3991	-4.82475e-08		-9.86742	9.73244	-0.00398		-2.10319	4.26667	-0.00704		-2.10319	4.46667	-0.00837
-1.33409	12.3991	-4.96563e-08		-9.86742	9.66577	-0.00364		-2.03535	4.26667	-0.00703		-2.03535	4.46667	-0.00808
-1.26742	12.3991	-4.19381e-08		-9.86742	9.59911	-0.00333		-1.9675	4.26667	-0.00726		-1.9675	4.46667	-0.0082
-1.20075	12.3991	-4.42077e-08		-9.86742	9.53244	-0.00302		-1.89966	4.26667	-0.00776		-1.89966	4.46667	-0.009
-1.13409	12.3991	-3.78082e-08		-9.86742	9.46577	-0.00272		-1.83181	4.26667	-0.00855		-1.83181	4.46667	-0.01063
-1.06742	12.3991	-4.03927e-08		-9.86742	9.39911	-0.00244		-1.76397	4.26667	-0.00963		-1.76397	4.46667	-0.01291
-1.00075	12.3991	-3.43017e-08		-9.86742	9.33244	-0.00218		-1.69612	4.26667	-0.01092		-1.69612	4.46667	-0.01558
-0.93409	12.3991	-3.83366e-08		-9.86742	9.26577	-0.00195		-1.62828	4.26667	-0.0123		-1.62828	4.46667	-0.01839
-0.86742	12.3991	-3.15984e-08		-9.86742	9.19911	-0.00174		-1.56043	4.26667	-0.01357		-1.56043	4.46667	-0.02104
-0.80075	12.3991	-3.46327e-08		-9.80075	12.3324	-0.00182		-1.49259	4.26667	-0.0145		-1.49259	4.46667	-0.02302
-0.73409	12.3991	-3.24863e-08		-9.80075	12.2658	-0.00216		-1.42474	4.26667	-0.01486		-1.42474	4.46667	-0.0238
-0.66742	12.3991	-3.76278e-08		-9.80075	12.1991	-0.00257		-1.3569	4.26667	-0.01446		-1.3569	4.46667	-0.02291
-0.60075	12.3991	-3.59997e-08		-9.80075	12.1324	-0.00306		-1.28905	4.26667	-0.01325		-1.28905	4.46667	-0.02012
-0.53409	12.3991	-4.0718e-08		-9.80075	12.0658	-0.00366		-1.22121	4.26667	-0.01127		-1.22121	4.46667	-0.01551
-0.46742	12.3991	-3.92035e-08		-9.80075	11.9991	-0.00443		-1.15336	4.26667	-0.0087		-1.15336	4.46667	-0.00947
-0.40075	12.3991	-4.50252e-08		-9.80075	11.9324	-0.00541		-1.08552	4.26667	-0.00578		-1.08552	4.46667	-0.00258
-0.33409	12.3991	-4.74235e-08		-9.80075	11.8658	-0.00664		-1.01767	4.26667	-0.00279		-1.01767	4.46667	0.00441
-0.26742	12.3991	-5.19229e-08		-9.80075	11.7991	-0.00812		-0.94983	4.26667	-2.08176e-05		-0.94983	4.46667	0.01064
-0.20075	12.3991	-5.02955e-08		-9.80075	11.7324	-0.00979		-0.88198	4.26667	0.00228		-0.88198	4.46667	0.01543
-0.13409	12.3991	-5.67573e-08		-9.80075	11.6658	-0.01158		-0.81414	4.26667	0.00392		-0.81414	4.46667	0.01859
-0.06742	12.3991	-5.71109e-08		-9.80075	11.5991	-0.01347		-0.74629	4.26667	0.00477		-0.74629	4.46667	0.02016
-0.000751	12.3991	-6.17379e-08		-9.80075	11.5324	-0.01547		-0.67845	4.26667	0.00477		-0.67845	4.46667	0.02016
-20.0008	12.3324	-5.38341e-08		-9.80075	11.4658	-0.01679		-0.6106	4.26667	0.00392		-0.6106	4.46667	0.01859
-19.9341	12.3324	-5.72035e-08		-9.80075	11.3991	-0.01622		-0.54276	4.26667	0.00228		-0.54276	4.46667	0.01542
-19.8674	12.3324	-5.6006e-08		-9.80075	11.3324	-0.0129		-0.47491	4.26667	-2.35818e-05		-0.47491	4.46667	0.01063
-19.8008	12.3324	-6.02311e-08		-9.80075	11.2658	-0.00626		-0.40707	4.26667	-0.00279		-0.40707	4.46667	0.00441
-19.7341	12.3324	-6.09558e-08		-9.80075	11.1991	0.0035		-0.33922	4.26667	-0.00578		-0.33922	4.46667	-0.00259
-19.6674	12.3324	-6.57528e-08		-9.80075	11.1324	0.01533		-0.27138	4.26667	-0.0087		-0.27138	4.46667	-0.00948
-19.6008	12.3324	-6.42375e-08		-9.80075	11.0658	0.02737		-0.20354	4.26667	-0.01128		-0.20354	4.46667	-0.01552
-19.5341	12.3324	-6.66872e-08		-9.80075	10.9991	0.03751		-0.13569	4.26667	-0.01325		-0.13569	4.46667	-0.02012
-19.4674	12.3324	-6.83114e-08		-9.80075	10.9324	0.04392		-0.06785	4.26667	-0.01446		-0.06785	4.46667	-0.02291
-19.4007	12.3324	-7.08642e-08		-9.80075	10.8658	0.04557		0	4.26667	-0.01486		0	4.46667	-0.0238
-19.3341	12.3324	-7.29908e-08		-9.80075	10.7991	0.04247		0.06785	4.26667	-0.0145		0.06785	4.46667	-0.02302
-19.2674	12.3324	-7.46315e-08		-9.80075	10.7324	0.03566		0.13569	4.26667	-0.01357		0.13569	4.46667	-0.02103
-19.2007	12.3324	-7.78354e-08		-9.80075	10.6658	0.0268		0.20354	4.26667	-0.0123		0.20354	4.46667	-0.01839
-19.1341	12.3324	-7.65478e-08		-9.80075	10.5991	0.01771		0.27138	4.26667	-0.01092		0.27138	4.46667	-0.01558
-19.0674	12.3324	-8.30801e-08		-9.80075	10.5324	0.00985		0.33922	4.26667	-0.00963		0.33922	4.46667	-0.01291
-19.0008	12.3324	-7.49859e-08		-9.80075	10.4658	0.00399		0.40707	4.26667	-0.00855		0.40707	4.46667	-0.01063
-18.9341	12.3324	-9.52024e-08		-9.80075	10.3991	0.000226201		0.47491	4.26667	-0.00776		0.47491	4.46667	-0.009
-18.8674	12.3324	-5.51379e-08		-9.80075	10.3324	-0.00181		0.54276	4.26667	-0.00726		0.54276	4.46667	-0.00821
-18.8008	12.3324	-7.90986e-08		-9.80075	10.2658	-0.00286		0.6106	4.26667	-0.00703		0.6106	4.46667	-0.00808
-18.7341	12.3324	-1.45489e-07		-9.80075	10.1991	-0.00369		0.67845	4.26667	-0.00704		0.67845	4.46667	-0.00838
-18.6674	12.3324	-1.42698e-07		-9.80075	10.1324	-0.00429		0.74629	4.26667	-0.00724		0.74629	4.46667	-0.0089
-18.6008	12.3324	-1.27253e-07		-9.80075	10.0658	-0.00454		0.81414	4.26667	-0.00758		0.81414	4.46667	-0.00954
-18.5341	12.3324	-1.17394e-07		-9.80075	9.99911	-0.00454		-2.30673	4.33333	-0.00873		-2.30673	4.53333	-0.01092
-18.4674	12.3324	-1.35781e-07		-9.80075	9.93244	-0.0044		-2.23888	4.33333	-0.00825		-2.23888	4.53333	-0.01008
-18.4007	12.3324	-1.69954e-07		-9.80075	9.86577	-0.0042		-2.17104	4.33333	-0.00786		-2.17104	4.53333	-0.00924
-18.3341	12.3324	-2.04274e-07		-9.80075	9.79911	-0.00399		-2.10319	4.33333	-0.0076		-2.10319	4.53333	-0.00849
-18.2674	12.3324	-1.93012e-07		-9.80075	9.73244	-0.00377		-2.03535	4.33333	-0.00756		-2.03535	4.53333	-0.008
-18.2007	12.3324	-1.44162e-07		-9.80075	9.66577	-0.00353		-1.9675	4.33333	-0.00779		-1.9675	4.53333	-0.0081
-18.1341	12.3324	-1.96124e-07		-9.80075	9.59911	-0.00327		-1.89966	4.33333	-0.00837		-1.89966	4.53333	-0.00906
-18.0674	12.3324	-2.29589e-07		-9.80075	9.53244	-0.00299		-1.83181	4.33333	-0.00935		-1.83181	4.53333	-0.0107
-18.0008	12.3324	-2.40851e-07		-9.80075	9.46577	-0.00271		-1.76397	4.33333	-0.01076		-1.76397	4.53333	-0.01278
-17.9341	12.3324	-2.77711e-07		-9.80075	9.39911	-0.00244		-1.69612	4.33333	-0.01253		-1.69612	4.53333	-0.01527
-17.8674	12.3324	-2.99806e-07		-9.80075	9.33244	-0.00219		-1.62828	4.33333	-0.01448		-1.62828	4.53333	-0.01811
-17.8008	12.3324	-3.45395e-07		-9.80075	9.26577	-0.00197		-1.56043	4.33333	-0.01629		-1.56043	4.53333	-0.02094
-17.7341	12.3324	-3.80119e-07		-9.80075	9.19911	-0.00176		-1.49259	4.33333	-0.01761		-1.49259	4.53333	-0.02318
-17.6674	12.3324	-4.34228e-07		-9.73409	12.3324	-0.00175		-1.42474	4.33333	-0.01811		-1.42474	4.53333	-0.02408
-17.6008	12.3324	-4.74847e-07		-9.73409	12.2658	-0.00206		-1.3569	4.33333	-0.01755		-1.3569	4.53333	-0.02303
-17.5341	12.3324	-5.35028e-07		-9.73409	12.1991	-0.00243		-1.28905	4.33333	-0.01582		-1.28905	4.53333	-0.0197
-17.4674	12.3324	-5.94653e-07		-9.73409	12.1324	-0.00286		-1.22121	4.33333	-0.013		-1.22121	4.53333	-0.01424
-17.4007	12.3324	-6.69284e-07		-9.73409	12.0658	-0.00338		-1.15336	4.33333	-0.00936		-1.15336	4.53333	-0.00711
-17.3341	12.3324	-7.46457e-07		-9.73409	11.9991	-0.00403		-1.08552	4.33333	-0.00531		-1.08552	4.53333	0.000953922
-17.2674	12.3324	-8.43702e-07		-9.73409	11.9324	-0.00484		-1.01767	4.33333	-0.00129		-1.01767	4.53333	0.00918
-17.2007	12.3324	-9.46168e-07		-9.73409	11.8658	-0.00584		-0.94983	4.33333	0.00234		-0.94983	4.53333	0.01678
-17.1341	12.3324	-1.07065e-06		-9.73409	11.7991	-0.00701		-0.88198	4.33333	0.00528		-0.88198	4.53333	0.02286
-17.0674	12.3324	-1.20448e-06		-9.73409	11.7324	-0.00827		-0.81414	4.33333	0.00735		-0.81414	4.53333	0.02683
-17.0008	12.3324	-1.36308e-06		-9.73409	11.6658	-0.0095		-0.74629	4.33333	0.0084		-0.74629	4.53333	0.02874
-16.9341	12.3324	-1.52627e-06		-9.73409	11.5991	-0.01059		-0.67845	4.33333	0.0084		-0.67845	4.53333	0.02874
-16.8674	12.3324	-1.72717e-06		-9.73409	11.5324	-0.01149		-0.6106	4.33333	0.00734		-0.6106	4.53333	0.02682
-16.8008	12.3324	-1.93457e-06		-9.73409	11.4658	-0.0118		-0.54276	4.33333	0.00528		-0.54276	4.53333	0.02286
-16.7341	12.3324	-2.18841e-06		-9.73409	11.3991	-0.01042		-0.47491	4.33333	0.00233		-0.47491	4.53333	0.01678
-16.6674	12.3324	-2.43573e-06		-9.73409	11.3324	-0.00645		-0.40707	4.33333	-0.0013		-0.40707	4.53333	0.00917
-16.6008	12.3324	-2.78396e-06		-9.73409	11.2658	0.000605034		-0.33922	4.33333	-0.00532		-0.33922	4.53333	0.000943759
-16.5341	12.3324	-3.09592e-06		-9.73409	11.1991	0.01061		-0.27138	4.33333	-0.00936		-0.27138	4.53333	-0.00712
-16.4674	12.3324	-3.42455e-06		-9.73409	11.1324	0.02262		-0.20354	4.33333	-0.013		-0.20354	4.53333	-0.01424
-16.4007	12.3324	-3.86084e-06		-9.73409	11.0658	0.03495		-0.13569	4.33333	-0.01582		-0.13569	4.53333	-0.01971
-16.3341	12.3324	-4.36047e-06		-9.73409	10.9991	0.04559		-0.06785	4.33333	-0.01755		-0.06785	4.53333	-0.02303
-16.2674	12.3324	-4.91193e-06		-9.73409	10.9324	0.05271		0	4.33333	-0.01812		0	4.53333	-0.02408
-16.2007	12.3324	-5.49221e-06		-9.73409	10.8658	0.05522		0.06785	4.33333	-0.01761		0.06785	4.53333	-0.02318
-16.1341	12.3324	-6.13062e-06		-9.73409	10.7991	0.05299		0.13569	4.33333	-0.01629		0.13569	4.53333	-0.02094
-16.0674	12.3324	-6.83537e-06		-9.73409	10.7324	0.04688		0.20354	4.33333	-0.01448		0.20354	4.53333	-0.0181
-16.0008	12.3324	-7.69184e-06		-9.73409	10.6658	0.03841		0.27138	4.33333	-0.01253		0.27138	4.53333	-0.01527
-15.9341	12.3324	-8.64768e-06		-9.73409	10.5991	0.02924		0.33922	4.33333	-0.01076		0.33922	4.53333	-0.01278
-15.8674	12.3324	-9.65783e-06		-9.73409	10.5324	0.02078		0.40707	4.33333	-0.00935		0.40707	4.53333	-0.01071
-15.8008	12.3324	-1.07644e-05		-9.73409	10.4658	0.01386		0.47491	4.33333	-0.00837		0.47491	4.53333	-0.00906
-15.7341	12.3324	-1.20213e-05		-9.73409	10.3991	0.00871		0.54276	4.33333	-0.00779		0.54276	4.53333	-0.0081
-15.6674	12.3324	-1.35672e-05		-9.73409	10.3324	0.0051		0.6106	4.33333	-0.00756		0.6106	4.53333	-0.00801
-15.6007	12.3324	-1.51495e-05		-9.73409	10.2658	0.00233		0.67845	4.33333	-0.00761		0.67845	4.53333	-0.0085
-15.5341	12.3324	-1.68309e-05		-9.73409	10.1991	6.2273e-05		0.74629	4.33333	-0.00786		0.74629	4.53333	-0.00925
-15.4674	12.3324	-1.8666e-05		-9.73409	10.1324	-0.00157		0.81414	4.33333	-0.00826		0.81414	4.53333	-0.01009
-15.4008	12.3324	-2.07164e-05		-9.73409	10.0658	-0.00259		-2.30673	4.4	-0.00948		-2.30673	4.6	-0.01156
-15.3341	12.3324	-2.29856e-05		-9.73409	9.99911	-0.00317		-2.23888	4.4	-0.00892		-2.23888	4.6	-0.01054
-15.2674	12.3324	-2.54729e-05		-9.73409	9.93244	-0.00347		-2.17104	4.4	-0.00842		-2.17104	4.6	-0.00945
-15.2007	12.3324	-2.81521e-05		-9.73409	9.86577	-0.0036		-2.10319	4.4	-0.00807		-2.10319	4.6	-0.00843
-15.1341	12.3324	-3.10022e-05		-9.73409	9.79911	-0.00363		-2.03535	4.4	-0.00793		-2.03535	4.6	-0.00775
-15.0674	12.3324	-3.4275e-05		-9.73409	9.73244	-0.00356		-1.9675	4.4	-0.00812		-1.9675	4.6	-0.00784
-15.0008	12.3324	-3.79377e-05		-9.73409	9.66577	-0.00342		-1.89966	4.4	-0.00877		-1.89966	4.6	-0.00857
-14.9341	12.3324	-4.18464e-05		-9.73409	9.59911	-0.00322		-1.83181	4.4	-0.01003		-1.83181	4.6	-0.00954
-14.8674	12.3324	-4.61907e-05		-9.73409	9.53244	-0.00298		-1.76397	4.4	-0.01194		-1.76397	4.6	-0.01085
-14.8008	12.3324	-5.08593e-05		-9.73409	9.46577	-0.00272		-1.69612	4.4	-0.01432		-1.69612	4.6	-0.01272
-14.7341	12.3324	-5.59599e-05		-9.73409	9.39911	-0.00246		-1.62828	4.4	-0.01685		-1.62828	4.6	-0.01521
-14.6674	12.3324	-6.14194e-05		-9.73409	9.33244	-0.00222		-1.56043	4.4	-0.01916		-1.56043	4.6	-0.01801
-14.6007	12.3324	-6.73587e-05		-9.73409	9.26577	-0.00199		-1.49259	4.4	-0.02084		-1.49259	4.6	-0.02038
-14.5341	12.3324	-7.37498e-05		-9.73409	9.19911	-0.00179		-1.42474	4.4	-0.02148		-1.42474	4.6	-0.02138
-14.4674	12.3324	-8.07223e-05		-9.66742	12.3324	-0.00166		-1.3569	4.4	-0.02075		-1.3569	4.6	-0.02018
-14.4008	12.3324	-8.827e-05		-9.66742	12.2658	-0.00195		-1.28905	4.4	-0.01849		-1.28905	4.6	-0.01639
-14.3341	12.3324	-9.65141e-05		-9.66742	12.1991	-0.00227		-1.22121	4.4	-0.01476		-1.22121	4.6	-0.01016
-14.2674	12.3324	-0.000105439		-9.66742	12.1324	-0.00264		-1.15336	4.4	-0.00986		-1.15336	4.6	-0.00212
-14.2007	12.3324	-0.000115104		-9.66742	12.0658	-0.00307		-1.08552	4.4	-0.00435		-1.08552	4.6	0.0069
-14.1341	12.3324	-0.000125585		-9.66742	11.9991	-0.00358		-1.01767	4.4	0.00108		-1.01767	4.6	0.01604
-14.0674	12.3324	-0.000136647		-9.66742	11.9324	-0.0042		-0.94983	4.4	0.00585		-0.94983	4.6	0.02457
-14.0008	12.3324	-0.000148463		-9.66742	11.8658	-0.00494		-0.88198	4.4	0.00959		-0.88198	4.6	0.03176
-13.9341	12.3324	-0.000161202		-9.66742	11.7991	-0.00576		-0.81414	4.4	0.01214		-0.81414	4.6	0.03671
-13.8674	12.3324	-0.000174832		-9.66742	11.7324	-0.00657		-0.74629	4.4	0.01343		-0.74629	4.6	0.03908
-13.8008	12.3324	-0.000189459		-9.66742	11.6658	-0.00722		-0.67845	4.4	0.01343		-0.67845	4.6	0.03908
-13.7341	12.3324	-0.000205154		-9.66742	11.5991	-0.0075		-0.6106	4.4	0.01214		-0.6106	4.6	0.03671
-13.6674	12.3324	-0.000222121		-9.66742	11.5324	-0.00726		-0.54276	4.4	0.00958		-0.54276	4.6	0.03175
-13.6007	12.3324	-0.000240467		-9.66742	11.4658	-0.00633		-0.47491	4.4	0.00584		-0.47491	4.6	0.02456
-13.5341	12.3324	-0.000260404		-9.66742	11.3991	-0.00402		-0.40707	4.4	0.00108		-0.40707	4.6	0.01603
-13.4674	12.3324	-0.00028175		-9.66742	11.3324	0.000606849		-0.33922	4.4	-0.00436		-0.33922	4.6	0.00689
-13.4008	12.3324	-0.000304536		-9.66742	11.2658	0.00801		-0.27138	4.4	-0.00987		-0.27138	4.6	-0.00213
-13.3341	12.3324	-0.000328988		-9.66742	11.1991	0.01808		-0.20354	4.4	-0.01476		-0.20354	4.6	-0.01017
-13.2674	12.3324	-0.00035508		-9.66742	11.1324	0.03002		-0.13569	4.4	-0.01849		-0.13569	4.6	-0.0164
-13.2007	12.3324	-0.000382901		-9.66742	11.0658	0.04232		-0.06785	4.4	-0.02076		-0.06785	4.6	-0.02019
-13.1341	12.3324	-0.000412611		-9.66742	10.9991	0.05317		0	4.4	-0.02148		0	4.6	-0.02138
-13.0674	12.3324	-0.000444471		-9.66742	10.9324	0.06083		0.06785	4.4	-0.02084		0.06785	4.6	-0.02038
-13.0008	12.3324	-0.000478107		-9.66742	10.8658	0.06417		0.13569	4.4	-0.01916		0.13569	4.6	-0.018
-12.9341	12.3324	-0.000514091		-9.66742	10.7991	0.06292		0.20354	4.4	-0.01685		0.20354	4.6	-0.0152
-12.8674	12.3324	-0.000552549		-9.66742	10.7324	0.05772		0.27138	4.4	-0.01432		0.27138	4.6	-0.01272
-12.8008	12.3324	-0.000593359		-9.66742	10.6658	0.04982		0.33922	4.4	-0.01194		0.33922	4.6	-0.01085
-12.7341	12.3324	-0.000636388		-9.66742	10.5991	0.04074		0.40707	4.4	-0.01003		0.40707	4.6	-0.00955
-12.6674	12.3324	-0.000681515		-9.66742	10.5324	0.03177		0.47491	4.4	-0.00877		0.47491	4.6	-0.00857
-12.6007	12.3324	-0.000728636		-9.66742	10.4658	0.0238		0.54276	4.4	-0.00812		0.54276	4.6	-0.00784
-12.5341	12.3324	-0.000777647		-9.66742	10.3991	0.01721		0.6106	4.4	-0.00793		0.6106	4.6	-0.00776
-12.4674	12.3324	-0.000828417		-9.66742	10.3324	0.01183		0.67845	4.4	-0.00807		0.67845	4.6	-0.00844
-12.4008	12.3324	-0.000880304		-9.66742	10.2658	0.00727		0.74629	4.4	-0.00843		0.74629	4.6	-0.00946
-12.3341	12.3324	-0.000932988		-9.66742	10.1991	0.00366		0.81414	4.4	-0.00892		0.81414	4.6	-0.01055
-12.2674	12.3324	-0.000986609		-9.66742	10.1324	0.00104		-2.30673	4.46667	-0.01022		-2.30673	4.66667	-0.01213
-12.2007	12.3324	-0.00104		-9.66742	10.0658	-0.000734215		-2.23888	4.46667	-0.00954		-2.23888	4.66667	-0.01089
-12.1341	12.3324	-0.00109		-9.66742	9.99911	-0.00189		-2.17104	4.46667	-0.0089		-2.17104	4.66667	-0.00953
-12.0674	12.3324	-0.00115		-9.66742	9.93244	-0.00262		-2.10319	4.46667	-0.00837		-2.10319	4.66667	-0.00823
-12.0008	12.3324	-0.0012		-9.66742	9.86577	-0.00306		-2.03535	4.46667	-0.00808		-2.03535	4.66667	-0.00741
-11.9341	12.3324	-0.00126		-9.66742	9.79911	-0.0033		-1.9675	4.46667	-0.0082		-1.9675	4.66667	-0.00724
-11.8674	12.3324	-0.00131		-9.66742	9.73244	-0.00339		-1.89966	4.46667	-0.009		-1.89966	4.66667	-0.0071
-11.8008	12.3324	-0.00137		-9.66742	9.66577	-0.00335		-1.83181	4.46667	-0.01063		-1.83181	4.66667	-0.00685
-11.7341	12.3324	-0.00142		-9.66742	9.59911	-0.0032		-1.76397	4.46667	-0.01291		-1.76397	4.66667	-0.00683
-11.6674	12.3324	-0.00147		-9.66742	9.53244	-0.00299		-1.69612	4.46667	-0.01558		-1.69612	4.66667	-0.00756
-11.6007	12.3324	-0.00152		-9.66742	9.46577	-0.00274		-1.62828	4.46667	-0.01839		-1.62828	4.66667	-0.00932
-11.5341	12.3324	-0.00157		-9.66742	9.39911	-0.00249		-1.56043	4.46667	-0.02104		-1.56043	4.66667	-0.01184
-11.4674	12.3324	-0.00162		-9.66742	9.33244	-0.00225		-1.49259	4.46667	-0.02302		-1.49259	4.66667	-0.01424
-11.4008	12.3324	-0.00165		-9.66742	9.26577	-0.00203		-1.42474	4.46667	-0.0238		-1.42474	4.66667	-0.01531
-11.3341	12.3324	-0.00169		-9.66742	9.19911	-0.00183		-1.3569	4.46667	-0.02291		-1.3569	4.66667	-0.01398
-11.2674	12.3324	-0.00171		-9.60075	12.3324	-0.00157		-1.28905	4.46667	-0.02012		-1.28905	4.66667	-0.00979
-11.2007	12.3324	-0.00173		-9.60075	12.2658	-0.00182		-1.22121	4.46667	-0.01551		-1.22121	4.66667	-0.00295
-11.1341	12.3324	-0.00174		-9.60075	12.1991	-0.00209		-1.15336	4.46667	-0.00947		-1.15336	4.66667	0.00577
-11.0674	12.3324	-0.00174		-9.60075	12.1324	-0.00239		-1.08552	4.46667	-0.00258		-1.08552	4.66667	0.01539
-11.0008	12.3324	-0.00174		-9.60075	12.0658	-0.00273		-1.01767	4.46667	0.00441		-1.01767	4.66667	0.02507
-10.9341	12.3324	-0.00174		-9.60075	11.9991	-0.00311		-0.94983	4.46667	0.01064		-0.94983	4.66667	0.03411
-10.8674	12.3324	-0.00173		-9.60075	11.9324	-0.00353		-0.88198	4.46667	0.01543		-0.88198	4.66667	0.04194
-10.8008	12.3324	-0.00172		-9.60075	11.8658	-0.004		-0.81414	4.46667	0.01859		-0.81414	4.66667	0.04778
-10.7341	12.3324	-0.00172		-9.60075	11.7991	-0.00447		-0.74629	4.46667	0.02016		-0.74629	4.66667	0.05072
-10.6674	12.3324	-0.00173		-9.60075	11.7324	-0.00482		-0.67845	4.46667	0.02016		-0.67845	4.66667	0.05072
-10.6007	12.3324	-0.00174		-9.60075	11.6658	-0.0049		-0.6106	4.46667	0.01859		-0.6106	4.66667	0.04778
-10.5341	12.3324	-0.00175		-9.60075	11.5991	-0.00445		-0.54276	4.46667	0.01542		-0.54276	4.66667	0.04193
-10.4674	12.3324	-0.00178		-9.60075	11.5324	-0.00323		-0.47491	4.46667	0.01063		-0.47491	4.66667	0.0341
-10.4008	12.3324	-0.00181		-9.60075	11.4658	-0.00105		-0.40707	4.46667	0.00441		-0.40707	4.66667	0.02506
-10.3341	12.3324	-0.00184		-9.60075	11.3991	0.00236		-0.33922	4.46667	-0.00259		-0.33922	4.66667	0.01538
-10.2674	12.3324	-0.00188		-9.60075	11.3324	0.00764		-0.27138	4.46667	-0.00948		-0.27138	4.66667	0.00575
-10.2007	12.3324	-0.00191		-9.60075	11.2658	0.01533		-0.20354	4.46667	-0.01552		-0.20354	4.66667	-0.00296
-10.1341	12.3324	-0.00193		-9.60075	11.1991	0.02536		-0.13569	4.46667	-0.02012		-0.13569	4.66667	-0.00979
-10.0674	12.3324	-0.00194		-9.60075	11.1324	0.03705		-0.06785	4.46667	-0.02291		-0.06785	4.66667	-0.01399
-10.0008	12.3324	-0.00194		-9.60075	11.0658	0.04914		0	4.46667	-0.0238		0	4.66667	-0.0153
-9.93409	12.3324	-0.00192		-9.60075	10.9991	0.06002		0.06785	4.46667	-0.02302		0.06785	4.66667	-0.01423
-9.86742	12.3324	-0.00188		-9.60075	10.9324	0.06809		0.13569	4.46667	-0.02103		0.13569	4.66667	-0.01183
-9.80075	12.3324	-0.00182		-9.60075	10.8658	0.07221		0.20354	4.46667	-0.01839		0.20354	4.66667	-0.00931
-9.73409	12.3324	-0.00175		-9.60075	10.7991	0.07198		0.27138	4.46667	-0.01558		0.27138	4.66667	-0.00755
-9.66742	12.3324	-0.00166		-9.60075	10.7324	0.06776		0.33922	4.46667	-0.01291		0.33922	4.66667	-0.00683
-9.60075	12.3324	-0.00157		-9.60075	10.6658	0.06053		0.40707	4.46667	-0.01063		0.40707	4.66667	-0.00685
-9.53408	12.3324	-0.00147		-9.60075	10.5991	0.05158		0.47491	4.46667	-0.009		0.47491	4.66667	-0.00711
-9.46742	12.3324	-0.00138		-9.60075	10.5324	0.04212		0.54276	4.46667	-0.00821		0.54276	4.66667	-0.00724
-9.40075	12.3324	-0.00129		-9.60075	10.4658	0.03309		0.6106	4.46667	-0.00808		0.6106	4.66667	-0.00741
-9.33409	12.3324	-0.00122		-9.60075	10.3991	0.02494		0.67845	4.46667	-0.00838		0.67845	4.66667	-0.00824
-9.26742	12.3324	-0.00115		-9.60075	10.3324	0.01768		0.74629	4.46667	-0.0089		0.74629	4.66667	-0.00954
-9.20075	12.3324	-0.0011		-9.60075	10.2658	0.01155		0.81414	4.46667	-0.00954		0.81414	4.66667	-0.0109
-9.13409	12.3324	-0.00106		-9.60075	10.1991	0.00676		-2.30673	4.53333	-0.01092		-2.30673	4.73333	-0.01259
-9.06742	12.3324	-0.00103		-9.60075	10.1324	0.00326		-2.23888	4.53333	-0.01008		-2.23888	4.73333	-0.01114
-9.00075	12.3324	-0.00101		-9.60075	10.0658	0.000811312		-2.17104	4.53333	-0.00924		-2.17104	4.73333	-0.00951
-8.93409	12.3324	-0.001		-9.60075	9.99911	-0.000847122		-2.10319	4.53333	-0.00849		-2.10319	4.73333	-0.00797
-8.86742	12.3324	-0.000999746		-9.60075	9.93244	-0.00195		-2.03535	4.53333	-0.008		-2.03535	4.73333	-0.00697
-8.80075	12.3324	-0.000996277		-9.60075	9.86577	-0.00266		-1.9675	4.53333	-0.0081		-1.9675	4.73333	-0.00611
-8.73409	12.3324	-0.000991908		-9.60075	9.79911	-0.00309		-1.89966	4.53333	-0.00906		-1.89966	4.73333	-0.00467
-8.66742	12.3324	-0.000984966		-9.60075	9.73244	-0.00329		-1.83181	4.53333	-0.0107		-1.83181	4.73333	-0.00273
-8.60075	12.3324	-0.000974269		-9.60075	9.66577	-0.00332		-1.76397	4.53333	-0.01278		-1.76397	4.73333	-0.000919158
-8.53408	12.3324	-0.000959217		-9.60075	9.59911	-0.00322		-1.69612	4.53333	-0.01527		-1.69612	4.73333	-0.000108469
-8.46742	12.3324	-0.000939529		-9.60075	9.53244	-0.00303		-1.62828	4.53333	-0.01811		-1.62828	4.73333	-0.000836021
-8.40075	12.3324	-0.000915234		-9.60075	9.46577	-0.0028		-1.56043	4.53333	-0.02094		-1.56043	4.73333	-0.0029
-8.33409	12.3324	-0.000887114		-9.60075	9.39911	-0.00255		-1.49259	4.53333	-0.02318		-1.49259	4.73333	-0.00523
-8.26742	12.3324	-0.000856223		-9.60075	9.33244	-0.0023		-1.42474	4.53333	-0.02408		-1.42474	4.73333	-0.00634
-8.20075	12.3324	-0.000822379		-9.60075	9.26577	-0.00208		-1.3569	4.53333	-0.02303		-1.3569	4.73333	-0.00491
-8.13409	12.3324	-0.000786763		-9.60075	9.19911	-0.00187		-1.28905	4.53333	-0.0197		-1.28905	4.73333	-0.000388917
-8.06742	12.3324	-0.000749915		-9.53408	12.3324	-0.00147		-1.22121	4.53333	-0.01424		-1.22121	4.73333	0.00691
-8.00075	12.3324	-0.000712653		-9.53408	12.2658	-0.00169		-1.15336	4.53333	-0.00711		-1.15336	4.73333	0.01604
-7.93409	12.3324	-0.000675552		-9.53408	12.1991	-0.00191		-1.08552	4.53333	0.000953922		-1.08552	4.73333	0.02593
-7.86742	12.3324	-0.000639182		-9.53408	12.1324	-0.00215		-1.01767	4.53333	0.00918		-1.01767	4.73333	0.03573
-7.80075	12.3324	-0.0006039		-9.53408	12.0658	-0.0024		-0.94983	4.53333	0.01678		-0.94983	4.73333	0.04489
-7.73409	12.3324	-0.000570016		-9.53408	11.9991	-0.00264		-0.88198	4.53333	0.02286		-0.88198	4.73333	0.05294
-7.66742	12.3324	-0.000537644		-9.53408	11.9324	-0.00288		-0.81414	4.53333	0.02683		-0.81414	4.73333	0.0593
-7.60075	12.3324	-0.000506902		-9.53408	11.8658	-0.0031		-0.74629	4.53333	0.02874		-0.74629	4.73333	0.06282
-7.53409	12.3324	-0.000477783		-9.53408	11.7991	-0.00323		-0.67845	4.53333	0.02874		-0.67845	4.73333	0.06282
-7.46742	12.3324	-0.000450296		-9.53408	11.7324	-0.00316		-0.6106	4.53333	0.02682		-0.6106	4.73333	0.0593
-7.40075	12.3324	-0.000424342		-9.53408	11.6658	-0.00271		-0.54276	4.53333	0.02286		-0.54276	4.73333	0.05293
-7.33409	12.3324	-0.000399851		-9.53408	11.5991	-0.00165		-0.47491	4.53333	0.01678		-0.47491	4.73333	0.04488
-7.26742	12.3324	-0.000376629		-9.53408	11.5324	0.000312583		-0.40707	4.53333	0.00917		-0.40707	4.73333	0.03572
-7.20075	12.3324	-0.000354559		-9.53408	11.4658	0.00345		-0.33922	4.53333	0.000943759		-0.33922	4.73333	0.02592
-7.13409	12.3324	-0.000333416		-9.53408	11.3991	0.00795		-0.27138	4.53333	-0.00712		-0.27138	4.73333	0.01603
-7.06742	12.3324	-0.000313103		-9.53408	11.3324	0.01401		-0.20354	4.53333	-0.01424		-0.20354	4.73333	0.0069
-7.00075	12.3324	-0.000293492		-9.53408	11.2658	0.02199		-0.13569	4.53333	-0.01971		-0.13569	4.73333	-0.000396531
-6.93409	12.3324	-0.000274586		-9.53408	11.1991	0.03196		-0.06785	4.53333	-0.02303		-0.06785	4.73333	-0.00492
-6.86742	12.3324	-0.000256341		-9.53408	11.1324	0.0434		0	4.53333	-0.02408		0	4.73333	-0.00634
-6.80075	12.3324	-0.000238871		-9.53408	11.0658	0.05526		0.06785	4.53333	-0.02318		0.06785	4.73333	-0.00523
-6.73409	12.3324	-0.000222201		-9.53408	10.9991	0.06613		0.13569	4.53333	-0.02094		0.13569	4.73333	-0.00289
-6.66742	12.3324	-0.000206308		-9.53408	10.9324	0.07456		0.20354	4.53333	-0.0181		0.20354	4.73333	-0.00083103
-6.60075	12.3324	-0.000191589		-9.53408	10.8658	0.07942		0.27138	4.53333	-0.01527		0.27138	4.73333	-0.000105549
-6.53409	12.3324	-0.000177706		-9.53408	10.7991	0.08012		0.33922	4.53333	-0.01278		0.33922	4.73333	-0.000919084
-6.46742	12.3324	-0.000164534		-9.53408	10.7324	0.07679		0.40707	4.53333	-0.01071		0.40707	4.73333	-0.00273
-6.40075	12.3324	-0.000152139		-9.53408	10.6658	0.07014		0.47491	4.53333	-0.00906		0.47491	4.73333	-0.00468
-6.33409	12.3324	-0.000140477		-9.53408	10.5991	0.06123		0.54276	4.53333	-0.0081		0.54276	4.73333	-0.00612
-6.26742	12.3324	-0.000129526		-9.53408	10.5324	0.05121		0.6106	4.53333	-0.00801		0.6106	4.73333	-0.00697
-6.20075	12.3324	-0.000119191		-9.53408	10.4658	0.04097		0.67845	4.53333	-0.0085		0.67845	4.73333	-0.00798
-6.13409	12.3324	-0.000109423		-9.53408	10.3991	0.03111		0.74629	4.53333	-0.00925		0.74629	4.73333	-0.00952
-6.06742	12.3324	-0.000100083		-9.53408	10.3324	0.02224		0.81414	4.53333	-0.01009		0.81414	4.73333	-0.01115
-6.00075	12.3324	-9.14566e-05		-9.53408	10.2658	0.01486		-2.30673	4.6	-0.01156		-2.30673	4.8	-0.01295
-5.93409	12.3324	-8.36484e-05		-9.53408	10.1991	0.00911		-2.23888	4.6	-0.01054		-2.23888	4.8	-0.01131
-5.86742	12.3324	-7.63183e-05		-9.53408	10.1324	0.00486		-2.17104	4.6	-0.00945		-2.17104	4.8	-0.00944
-5.80075	12.3324	-6.96717e-05		-9.53408	10.0658	0.00186		-2.10319	4.6	-0.00843		-2.10319	4.8	-0.0077
-5.73409	12.3324	-6.34486e-05		-9.53408	9.99911	-0.000209268		-2.03535	4.6	-0.00775		-2.03535	4.8	-0.0064
-5.66742	12.3324	-5.79777e-05		-9.53408	9.93244	-0.00159		-1.9675	4.6	-0.00784		-1.9675	4.8	-0.0046
-5.60075	12.3324	-5.28898e-05		-9.53408	9.86577	-0.00249		-1.89966	4.6	-0.00857		-1.89966	4.8	-0.00164
-5.53409	12.3324	-4.8113e-05		-9.53408	9.79911	-0.00303		-1.83181	4.6	-0.00954		-1.83181	4.8	0.00221
-5.46742	12.3324	-4.36828e-05		-9.53408	9.73244	-0.0033		-1.76397	4.6	-0.01085		-1.76397	4.8	0.00601
-5.40075	12.3324	-3.96402e-05		-9.53408	9.66577	-0.00337		-1.69612	4.6	-0.01272		-1.69612	4.8	0.00853
-5.33409	12.3324	-3.59649e-05		-9.53408	9.59911	-0.00328		-1.62828	4.6	-0.01521		-1.62828	4.8	0.00893
-5.26742	12.3324	-3.26245e-05		-9.53408	9.53244	-0.00311		-1.56043	4.6	-0.01801		-1.56043	4.8	0.00739
-5.20075	12.3324	-2.95407e-05		-9.53408	9.46577	-0.00287		-1.49259	4.6	-0.02038		-1.49259	4.8	0.00515
-5.13409	12.3324	-2.65951e-05		-9.53408	9.39911	-0.00262		-1.42474	4.6	-0.02138		-1.42474	4.8	0.00401
-5.06742	12.3324	-2.39296e-05		-9.53408	9.33244	-0.00237		-1.3569	4.6	-0.02018		-1.3569	4.8	0.00553
-5.00075	12.3324	-2.16779e-05		-9.53408	9.26577	-0.00214		-1.28905	4.6	-0.01639		-1.28905	4.8	0.01034
-4.93409	12.3324	-1.95013e-05		-9.53408	9.19911	-0.00192		-1.22121	4.6	-0.01016		-1.22121	4.8	0.01799
-4.86742	12.3324	-1.75765e-05		-9.46742	12.3324	-0.00138		-1.15336	4.6	-0.00212		-1.15336	4.8	0.02735
-4.80075	12.3324	-1.58071e-05		-9.46742	12.2658	-0.00156		-1.08552	4.6	0.0069		-1.08552	4.8	0.03723
-4.73409	12.3324	-1.42189e-05		-9.46742	12.1991	-0.00174		-1.01767	4.6	0.01604		-1.01767	4.8	0.04683
-4.66742	12.3324	-1.27797e-05		-9.46742	12.1324	-0.00192		-0.94983	4.6	0.02457		-0.94983	4.8	0.05577
-4.60075	12.3324	-1.14884e-05		-9.46742	12.0658	-0.00209		-0.88198	4.6	0.03176		-0.88198	4.8	0.06375
-4.53409	12.3324	-1.03299e-05		-9.46742	11.9991	-0.00222		-0.81414	4.6	0.03671		-0.81414	4.8	0.07028
-4.46742	12.3324	-9.28574e-06		-9.46742	11.9324	-0.0023		-0.74629	4.6	0.03908		-0.74629	4.8	0.07421
-4.40075	12.3324	-8.35918e-06		-9.46742	11.8658	-0.00229		-0.67845	4.6	0.03908		-0.67845	4.8	0.07421
-4.33409	12.3324	-7.51032e-06		-9.46742	11.7991	-0.00212		-0.6106	4.6	0.03671		-0.6106	4.8	0.07027
-4.26742	12.3324	-6.75768e-06		-9.46742	11.7324	-0.00168		-0.54276	4.6	0.03175		-0.54276	4.8	0.06374
-4.20075	12.3324	-6.06531e-06		-9.46742	11.6658	-0.000809154		-0.47491	4.6	0.02456		-0.47491	4.8	0.05575
-4.13409	12.3324	-5.45496e-06		-9.46742	11.5991	0.000727696		-0.40707	4.6	0.01603		-0.40707	4.8	0.04681
-4.06742	12.3324	-4.87486e-06		-9.46742	11.5324	0.0032		-0.33922	4.6	0.00689		-0.33922	4.8	0.03721
-4.00075	12.3324	-4.37025e-06		-9.46742	11.4658	0.0069		-0.27138	4.6	-0.00213		-0.27138	4.8	0.02733
-3.93409	12.3324	-3.95457e-06		-9.46742	11.3991	0.01208		-0.20354	4.6	-0.01017		-0.20354	4.8	0.01798
-3.86742	12.3324	-3.42784e-06		-9.46742	11.3324	0.01888		-0.13569	4.6	-0.0164		-0.13569	4.8	0.01034
-3.80075	12.3324	-3.02376e-06		-9.46742	11.2658	0.02733		-0.06785	4.6	-0.02019		-0.06785	4.8	0.00553
-3.73409	12.3324	-2.71938e-06		-9.46742	11.1991	0.03738		0	4.6	-0.02138		0	4.8	0.00401
-3.66742	12.3324	-2.46144e-06		-9.46742	11.1324	0.04868		0.06785	4.6	-0.02038		0.06785	4.8	0.00515
-3.60075	12.3324	-2.2089e-06		-9.46742	11.0658	0.06039		0.13569	4.6	-0.018		0.13569	4.8	0.0074
-3.53409	12.3324	-1.94881e-06		-9.46742	10.9991	0.07131		0.20354	4.6	-0.0152		0.20354	4.8	0.00894
-3.46742	12.3324	-1.70304e-06		-9.46742	10.9324	0.08008		0.27138	4.6	-0.01272		0.27138	4.8	0.00853
-3.40075	12.3324	-1.50612e-06		-9.46742	10.8658	0.08555		0.33922	4.6	-0.01085		0.33922	4.8	0.00601
-3.33409	12.3324	-1.43604e-06		-9.46742	10.7991	0.08702		0.40707	4.6	-0.00955		0.40707	4.8	0.00221
-3.26742	12.3324	-1.31509e-06		-9.46742	10.7324	0.08436		0.47491	4.6	-0.00857		0.47491	4.8	-0.00165
-3.20075	12.3324	-1.11539e-06		-9.46742	10.6658	0.07805		0.54276	4.6	-0.00784		0.54276	4.8	-0.00461
-3.13409	12.3324	-1.01918e-06		-9.46742	10.5991	0.06897		0.6106	4.6	-0.00776		0.6106	4.8	-0.00641
-3.06742	12.3324	-8.99543e-07		-9.46742	10.5324	0.05812		0.67845	4.6	-0.00844		0.67845	4.8	-0.00771
-3.00075	12.3324	-7.99022e-07		-9.46742	10.4658	0.04656		0.74629	4.6	-0.00946		0.74629	4.8	-0.00945
-2.93409	12.3324	-7.24037e-07		-9.46742	10.3991	0.03534		0.81414	4.6	-0.01055		0.81414	4.8	-0.01132
-2.86742	12.3324	-6.69603e-07		-9.46742	10.3324	0.02532		-2.30673	4.66667	-0.01213		-2.30673	4.86667	-0.01321
-2.80075	12.3324	-5.2468e-07		-9.46742	10.2658	0.01701		-2.23888	4.66667	-0.01089		-2.23888	4.86667	-0.01141
-2.73409	12.3324	-4.60246e-07		-9.46742	10.1991	0.0105		-2.17104	4.66667	-0.00953		-2.17104	4.86667	-0.00935
-2.66742	12.3324	-4.20536e-07		-9.46742	10.1324	0.00568		-2.10319	4.66667	-0.00823		-2.10319	4.86667	-0.00747
-2.60075	12.3324	-3.99012e-07		-9.46742	10.0658	0.00225		-2.03535	4.66667	-0.00741		-2.03535	4.86667	-0.00578
-2.53409	12.3324	-3.51019e-07		-9.46742	9.99911	-9.21231e-05		-1.9675	4.66667	-0.00724		-1.9675	4.86667	-0.00303
-2.46742	12.3324	-2.98218e-07		-9.46742	9.93244	-0.00164		-1.89966	4.66667	-0.0071		-1.89966	4.86667	0.00135
-2.40075	12.3324	-2.36966e-07		-9.46742	9.86577	-0.00262		-1.83181	4.66667	-0.00685		-1.83181	4.86667	0.00697
-2.33409	12.3324	-2.16525e-07		-9.46742	9.79911	-0.00318		-1.76397	4.66667	-0.00683		-1.76397	4.86667	0.01259
-2.26742	12.3324	-2.5517e-07		-9.46742	9.73244	-0.00345		-1.69612	4.66667	-0.00756		-1.69612	4.86667	0.01664
-2.20075	12.3324	-2.26638e-07		-9.46742	9.66577	-0.0035		-1.62828	4.66667	-0.00932		-1.62828	4.86667	0.01806
-2.13409	12.3324	-1.70119e-07		-9.46742	9.59911	-0.00341		-1.56043	4.66667	-0.01184		-1.56043	4.86667	0.01698
-2.06742	12.3324	-1.76811e-07		-9.46742	9.53244	-0.00322		-1.49259	4.66667	-0.01424		-1.49259	4.86667	0.01481
-2.00075	12.3324	-1.42893e-07		-9.46742	9.46577	-0.00298		-1.42474	4.66667	-0.01531		-1.42474	4.86667	0.01365
-1.93409	12.3324	-1.40533e-07		-9.46742	9.39911	-0.00272		-1.3569	4.66667	-0.01398		-1.3569	4.86667	0.01526
-1.86742	12.3324	-1.12896e-07		-9.46742	9.33244	-0.00246		-1.28905	4.66667	-0.00979		-1.28905	4.86667	0.02031
-1.80075	12.3324	-1.07018e-07		-9.46742	9.26577	-0.00222		-1.22121	4.66667	-0.00295		-1.22121	4.86667	0.02822
-1.73409	12.3324	-8.62809e-08		-9.46742	9.19911	-0.00199		-1.15336	4.66667	0.00577		-1.15336	4.86667	0.03768
-1.66742	12.3324	-8.76426e-08		-9.40075	12.3324	-0.00129		-1.08552	4.66667	0.01539		-1.08552	4.86667	0.04741
-1.60075	12.3324	-6.93815e-08		-9.40075	12.2658	-0.00144		-1.01767	4.66667	0.02507		-1.01767	4.86667	0.05667
-1.53409	12.3324	-6.82937e-08		-9.40075	12.1991	-0.00159		-0.94983	4.66667	0.03411		-0.94983	4.86667	0.06523
-1.46742	12.3324	-5.65533e-08		-9.40075	12.1324	-0.00172		-0.88198	4.66667	0.04194		-0.88198	4.86667	0.07298
-1.40075	12.3324	-5.68987e-08		-9.40075	12.0658	-0.00182		-0.81414	4.66667	0.04778		-0.81414	4.86667	0.07948
-1.33409	12.3324	-4.80081e-08		-9.40075	11.9991	-0.00186		-0.74629	4.66667	0.05072		-0.74629	4.86667	0.08361
-1.26742	12.3324	-4.99193e-08		-9.40075	11.9324	-0.00181		-0.67845	4.66667	0.05072		-0.67845	4.86667	0.08361
-1.20075	12.3324	-4.29089e-08		-9.40075	11.8658	-0.00162		-0.6106	4.66667	0.04778		-0.6106	4.86667	0.07947
-1.13409	12.3324	-4.55332e-08		-9.40075	11.7991	-0.00121		-0.54276	4.66667	0.04193		-0.54276	4.86667	0.07297
-1.06742	12.3324	-3.95603e-08		-9.40075	11.7324	-0.000489393		-0.47491	4.66667	0.0341		-0.47491	4.86667	0.06522
-1.00075	12.3324	-4.26553e-08		-9.40075	11.6658	0.000702991		-0.40707	4.66667	0.02506		-0.40707	4.86667	0.05666
-0.93409	12.3324	-3.58454e-08		-9.40075	11.5991	0.00256		-0.33922	4.66667	0.01538		-0.33922	4.86667	0.0474
-0.86742	12.3324	-4.05756e-08		-9.40075	11.5324	0.00533		-0.27138	4.66667	0.00575		-0.27138	4.86667	0.03767
-0.80075	12.3324	-3.65119e-08		-9.40075	11.4658	0.00928		-0.20354	4.66667	-0.00296		-0.20354	4.86667	0.02821
-0.73409	12.3324	-3.91019e-08		-9.40075	11.3991	0.01469		-0.13569	4.66667	-0.00979		-0.13569	4.86667	0.0203
-0.66742	12.3324	-3.55111e-08		-9.40075	11.3324	0.02174		-0.06785	4.66667	-0.01399		-0.06785	4.86667	0.01526
-0.60075	12.3324	-4.00247e-08		-9.40075	11.2658	0.0305		0	4.66667	-0.0153		0	4.86667	0.01365
-0.53409	12.3324	-3.9022e-08		-9.40075	11.1991	0.04079		0.06785	4.66667	-0.01423		0.06785	4.86667	0.01482
-0.46742	12.3324	-4.53784e-08		-9.40075	11.1324	0.05218		0.13569	4.66667	-0.01183		0.13569	4.86667	0.01699
-0.40075	12.3324	-4.46497e-08		-9.40075	11.0658	0.06391		0.20354	4.66667	-0.00931		0.20354	4.86667	0.01807
-0.33409	12.3324	-4.81399e-08		-9.40075	10.9991	0.07493		0.27138	4.66667	-0.00755		0.27138	4.86667	0.01665
-0.26742	12.3324	-4.82237e-08		-9.40075	10.9324	0.08397		0.33922	4.66667	-0.00683		0.33922	4.86667	0.01259
-0.20075	12.3324	-5.52185e-08		-9.40075	10.8658	0.08985		0.40707	4.66667	-0.00685		0.40707	4.86667	0.00697
-0.13409	12.3324	-5.35401e-08		-9.40075	10.7991	0.09175		0.47491	4.66667	-0.00711		0.47491	4.86667	0.00134
-0.06742	12.3324	-5.6343e-08		-9.40075	10.7324	0.08938		0.54276	4.66667	-0.00724		0.54276	4.86667	-0.00304
-0.000751	12.3324	-5.38343e-08		-9.40075	10.6658	0.08303		0.6106	4.66667	-0.00741		0.6106	4.86667	-0.00579
-20.0008	12.2658	-5.76378e-08		-9.40075	10.5991	0.07346		0.67845	4.66667	-0.00824		0.67845	4.86667	-0.00749
-19.9341	12.2658	-5.69481e-08		-9.40075	10.5324	0.06182		0.74629	4.66667	-0.00954		0.74629	4.86667	-0.00936
-19.8674	12.2658	-6.06902e-08		-9.40075	10.4658	0.04942		0.81414	4.66667	-0.0109		0.81414	4.86667	-0.01142
-19.8008	12.2658	-5.88147e-08		-9.40075	10.3991	0.03743		-2.30673	4.73333	-0.01259		-2.30673	4.93333	-0.01337
-19.7341	12.2658	-6.08995e-08		-9.40075	10.3324	0.02672		-2.23888	4.73333	-0.01114		-2.23888	4.93333	-0.01146
-19.6674	12.2658	-5.96252e-08		-9.40075	10.2658	0.01779		-2.17104	4.73333	-0.00951		-2.17104	4.93333	-0.00929
-19.6008	12.2658	-6.57156e-08		-9.40075	10.1991	0.01079		-2.10319	4.73333	-0.00797		-2.10319	4.93333	-0.00732
-19.5341	12.2658	-6.66192e-08		-9.40075	10.1324	0.00558		-2.03535	4.73333	-0.00697		-2.03535	4.93333	-0.0053
-19.4674	12.2658	-6.93944e-08		-9.40075	10.0658	0.0019		-1.9675	4.73333	-0.00611		-1.9675	4.93333	-0.00185
-19.4007	12.2658	-7.16075e-08		-9.40075	9.99911	-0.000569556		-1.89966	4.73333	-0.00467		-1.89966	4.93333	0.00355
-19.3341	12.2658	-7.42441e-08		-9.40075	9.93244	-0.00215		-1.83181	4.73333	-0.00273		-1.83181	4.93333	0.01043
-19.2674	12.2658	-7.72138e-08		-9.40075	9.86577	-0.00308		-1.76397	4.73333	-0.000919158		-1.76397	4.93333	0.01732
-19.2007	12.2658	-7.81757e-08		-9.40075	9.79911	-0.00357		-1.69612	4.73333	-0.000108469		-1.69612	4.93333	0.02244
-19.1341	12.2658	-8.29264e-08		-9.40075	9.73244	-0.00376		-1.62828	4.73333	-0.000836021		-1.62828	4.93333	0.02455
-19.0674	12.2658	-7.92102e-08		-9.40075	9.66577	-0.00375		-1.56043	4.73333	-0.0029		-1.56043	4.93333	0.02377
-19.0008	12.2658	-8.94436e-08		-9.40075	9.59911	-0.0036		-1.49259	4.73333	-0.00523		-1.49259	4.93333	0.02165
-18.9341	12.2658	-7.16474e-08		-9.40075	9.53244	-0.00338		-1.42474	4.73333	-0.00634		-1.42474	4.93333	0.02046
-18.8674	12.2658	-1.14317e-07		-9.40075	9.46577	-0.00312		-1.3569	4.73333	-0.00491		-1.3569	4.93333	0.02214
-18.8008	12.2658	-9.50781e-08		-9.40075	9.39911	-0.00284		-1.28905	4.73333	-0.000388917		-1.28905	4.93333	0.02736
-18.7341	12.2658	-3.57458e-08		-9.40075	9.33244	-0.00257		-1.22121	4.73333	0.00691		-1.22121	4.93333	0.03544
-18.6674	12.2658	-4.82638e-08		-9.40075	9.26577	-0.00231		-1.15336	4.73333	0.01604		-1.15336	4.93333	0.04495
-18.6008	12.2658	-7.71074e-08		-9.40075	9.19911	-0.00207		-1.08552	4.73333	0.02593		-1.08552	4.93333	0.05453
-18.5341	12.2658	-1.04835e-07		-9.33409	12.3324	-0.00122		-1.01767	4.73333	0.03573		-1.01767	4.93333	0.06348
-18.4674	12.2658	-1.08746e-07		-9.33409	12.2658	-0.00134		-0.94983	4.73333	0.04489		-0.94983	4.93333	0.07171
-18.4007	12.2658	-1.01291e-07		-9.33409	12.1991	-0.00145		-0.88198	4.73333	0.05294		-0.88198	4.93333	0.07922
-18.3341	12.2658	-9.75499e-08		-9.33409	12.1324	-0.00155		-0.81414	4.73333	0.0593		-0.81414	4.93333	0.08563
-18.2674	12.2658	-1.42969e-07		-9.33409	12.0658	-0.0016		-0.74629	4.73333	0.06282		-0.74629	4.93333	0.08983
-18.2007	12.2658	-2.29304e-07		-9.33409	11.9991	-0.00158		-0.67845	4.73333	0.06282		-0.67845	4.93333	0.08983
-18.1341	12.2658	-2.19901e-07		-9.33409	11.9324	-0.00144		-0.6106	4.73333	0.0593		-0.6106	4.93333	0.08563
-18.0674	12.2658	-2.33914e-07		-9.33409	11.8658	-0.00112		-0.54276	4.73333	0.05293		-0.54276	4.93333	0.07921
-18.0008	12.2658	-2.76329e-07		-9.33409	11.7991	-0.000552636		-0.47491	4.73333	0.04488		-0.47491	4.93333	0.07169
-17.9341	12.2658	-3.00348e-07		-9.33409	11.7324	0.000362121		-0.40707	4.73333	0.03572		-0.40707	4.93333	0.06347
-17.8674	12.2658	-3.46878e-07		-9.33409	11.6658	0.00175		-0.33922	4.73333	0.02592		-0.33922	4.93333	0.05452
-17.8008	12.2658	-3.78146e-07		-9.33409	11.5991	0.00378		-0.27138	4.73333	0.01603		-0.27138	4.93333	0.04494
-17.7341	12.2658	-4.29057e-07		-9.33409	11.5324	0.00665		-0.20354	4.73333	0.0069		-0.20354	4.93333	0.03543
-17.6674	12.2658	-4.70071e-07		-9.33409	11.4658	0.01061		-0.13569	4.73333	-0.000396531		-0.13569	4.93333	0.02735
-17.6008	12.2658	-5.35325e-07		-9.33409	11.3991	0.01592		-0.06785	4.73333	-0.00492		-0.06785	4.93333	0.02214
-17.5341	12.2658	-5.93447e-07		-9.33409	11.3324	0.02281		0	4.73333	-0.00634		0	4.93333	0.02047
-17.4674	12.2658	-6.67271e-07		-9.33409	11.2658	0.03139		0.06785	4.73333	-0.00523		0.06785	4.93333	0.02165
-17.4007	12.2658	-7.44384e-07		-9.33409	11.1991	0.04155		0.13569	4.73333	-0.00289		0.13569	4.93333	0.02378
-17.3341	12.2658	-8.40752e-07		-9.33409	11.1324	0.05288		0.20354	4.73333	-0.00083103		0.20354	4.93333	0.02456
-17.2674	12.2658	-9.41904e-07		-9.33409	11.0658	0.06462		0.27138	4.73333	-0.000105549		0.27138	4.93333	0.02245
-17.2007	12.2658	-1.06576e-06		-9.33409	10.9991	0.07566		0.33922	4.73333	-0.000919084		0.33922	4.93333	0.01732
-17.1341	12.2658	-1.1981e-06		-9.33409	10.9324	0.08473		0.40707	4.73333	-0.00273		0.40707	4.93333	0.01043
-17.0674	12.2658	-1.3543e-06		-9.33409	10.8658	0.09065		0.47491	4.73333	-0.00468		0.47491	4.93333	0.00355
-17.0008	12.2658	-1.52129e-06		-9.33409	10.7991	0.09254		0.54276	4.73333	-0.00612		0.54276	4.93333	-0.00186
-16.9341	12.2658	-1.72256e-06		-9.33409	10.7324	0.09008		0.6106	4.73333	-0.00697		0.6106	4.93333	-0.00531
-16.8674	12.2658	-1.92933e-06		-9.33409	10.6658	0.08354		0.67845	4.73333	-0.00798		0.67845	4.93333	-0.00733
-16.8008	12.2658	-2.17883e-06		-9.33409	10.5991	0.07371		0.74629	4.73333	-0.00952		0.74629	4.93333	-0.0093
-16.7341	12.2658	-2.43813e-06		-9.33409	10.5324	0.0618		0.81414	4.73333	-0.01115		0.81414	4.93333	-0.01147
-16.6674	12.2658	-2.76785e-06		-9.33409	10.4658	0.04915		-2.30673	4.8	-0.01295		-2.30673	5	-0.01342
-16.6008	12.2658	-3.06937e-06		-9.33409	10.3991	0.03695		-2.23888	4.8	-0.01131		-2.23888	5	-0.01148
-16.5341	12.2658	-3.48776e-06		-9.33409	10.3324	0.02606		-2.17104	4.8	-0.00944		-2.17104	5	-0.00926
-16.4674	12.2658	-3.97915e-06		-9.33409	10.2658	0.01696		-2.10319	4.8	-0.0077		-2.10319	5	-0.00726
-16.4007	12.2658	-4.46065e-06		-9.33409	10.1991	0.00979		-2.03535	4.8	-0.0064		-2.03535	5	-0.00511
-16.3341	12.2658	-4.9831e-06		-9.33409	10.1324	0.00447		-1.9675	4.8	-0.0046		-1.9675	5	-0.00141
-16.2674	12.2658	-5.56627e-06		-9.33409	10.0658	0.000757799		-1.89966	4.8	-0.00164		-1.89966	5	0.00436
-16.2007	12.2658	-6.24438e-06		-9.33409	9.99911	-0.00166		-1.83181	4.8	0.00221		-1.83181	5	0.01169
-16.1341	12.2658	-7.00364e-06		-9.33409	9.93244	-0.00312		-1.76397	4.8	0.00601		-1.76397	5	0.01905
-16.0674	12.2658	-7.85605e-06		-9.33409	9.86577	-0.00389		-1.69612	4.8	0.00853		-1.69612	5	0.02454
-16.0008	12.2658	-8.74098e-06		-9.33409	9.79911	-0.0042		-1.62828	4.8	0.00893		-1.62828	5	0.0269
-15.9341	12.2658	-9.73869e-06		-9.33409	9.73244	-0.00423		-1.56043	4.8	0.00739		-1.56043	5	0.02623
-15.8674	12.2658	-1.09203e-05		-9.33409	9.66577	-0.00409		-1.49259	4.8	0.00515		-1.49259	5	0.02411
-15.8008	12.2658	-1.22686e-05		-9.33409	9.59911	-0.00386		-1.42474	4.8	0.00401		-1.42474	5	0.02292
-15.7341	12.2658	-1.37474e-05		-9.33409	9.53244	-0.00358		-1.3569	4.8	0.00553		-1.3569	5	0.02462
-15.6674	12.2658	-1.52294e-05		-9.33409	9.46577	-0.00329		-1.28905	4.8	0.01034		-1.28905	5	0.0299
-15.6007	12.2658	-1.69804e-05		-9.33409	9.39911	-0.00298		-1.22121	4.8	0.01799		-1.22121	5	0.03804
-15.5341	12.2658	-1.895e-05		-9.33409	9.33244	-0.00269		-1.15336	4.8	0.02735		-1.15336	5	0.04757
-15.4674	12.2658	-2.11031e-05		-9.33409	9.26577	-0.00241		-1.08552	4.8	0.03723		-1.08552	5	0.05709
-15.4008	12.2658	-2.34072e-05		-9.33409	9.19911	-0.00216		-1.01767	4.8	0.04683		-1.01767	5	0.06592
-15.3341	12.2658	-2.5904e-05		-9.26742	12.3324	-0.00115		-0.94983	4.8	0.05577		-0.94983	5	0.07401
-15.2674	12.2658	-2.86518e-05		-9.26742	12.2658	-0.00125		-0.88198	4.8	0.06375		-0.88198	5	0.08143
-15.2007	12.2658	-3.17432e-05		-9.26742	12.1991	-0.00134		-0.81414	4.8	0.07028		-0.81414	5	0.0878
-15.1341	12.2658	-3.5265e-05		-9.26742	12.1324	-0.00141		-0.74629	4.8	0.07421		-0.74629	5	0.092
-15.0674	12.2658	-3.90219e-05		-9.26742	12.0658	-0.00144		-0.67845	4.8	0.07421		-0.67845	5	0.092
-15.0008	12.2658	-4.30934e-05		-9.26742	11.9991	-0.00138		-0.6106	4.8	0.07027		-0.6106	5	0.08779
-14.9341	12.2658	-4.76585e-05		-9.26742	11.9324	-0.00119		-0.54276	4.8	0.06374		-0.54276	5	0.08142
-14.8674	12.2658	-5.25503e-05		-9.26742	11.8658	-0.00080447		-0.47491	4.8	0.05575		-0.47491	5	0.074
-14.8008	12.2658	-5.7905e-05		-9.26742	11.7991	-0.000155907		-0.40707	4.8	0.04681		-0.40707	5	0.06591
-14.7341	12.2658	-6.36475e-05		-9.26742	11.7324	0.000845209		-0.33922	4.8	0.03721		-0.33922	5	0.05707
-14.6674	12.2658	-6.9908e-05		-9.26742	11.6658	0.0023		-0.27138	4.8	0.02733		-0.27138	5	0.04755
-14.6007	12.2658	-7.66486e-05		-9.26742	11.5991	0.00435		-0.20354	4.8	0.01798		-0.20354	5	0.03803
-14.5341	12.2658	-8.40093e-05		-9.26742	11.5324	0.00715		-0.13569	4.8	0.01034		-0.13569	5	0.02989
-14.4674	12.2658	-9.1986e-05		-9.26742	11.4658	0.01092		-0.06785	4.8	0.00553		-0.06785	5	0.02462
-14.4008	12.2658	-0.000100711		-9.26742	11.3991	0.01592		0	4.8	0.00401		0	5	0.02292
-14.3341	12.2658	-0.000110166		-9.26742	11.3324	0.02238		0.06785	4.8	0.00515		0.06785	5	0.02412
-14.2674	12.2658	-0.000120435		-9.26742	11.2658	0.03046		0.13569	4.8	0.0074		0.13569	5	0.02623
-14.2007	12.2658	-0.000131494		-9.26742	11.1991	0.04009		0.20354	4.8	0.00894		0.20354	5	0.0269
-14.1341	12.2658	-0.000143275		-9.26742	11.1324	0.0509		0.27138	4.8	0.00853		0.27138	5	0.02455
-14.0674	12.2658	-0.000156033		-9.26742	11.0658	0.06212		0.33922	4.8	0.00601		0.33922	5	0.01905
-14.0008	12.2658	-0.000169652		-9.26742	10.9991	0.07266		0.40707	4.8	0.00221		0.40707	5	0.01169
-13.9341	12.2658	-0.000184078		-9.26742	10.9324	0.08129		0.47491	4.8	-0.00165		0.47491	5	0.00436
-13.8674	12.2658	-0.00019954		-9.26742	10.8658	0.08698		0.54276	4.8	-0.00461		0.54276	5	-0.00142
-13.8008	12.2658	-0.000216181		-9.26742	10.7991	0.08893		0.6106	4.8	-0.00641		0.6106	5	-0.00512
-13.7341	12.2658	-0.000234214		-9.26742	10.7324	0.08668		0.67845	4.8	-0.00771		0.67845	5	-0.00727
-13.6674	12.2658	-0.00025369		-9.26742	10.6658	0.08032		0.74629	4.8	-0.00945		0.74629	5	-0.00928
-13.6007	12.2658	-0.000274715		-9.26742	10.5991	0.07058		0.81414	4.8	-0.01132		0.81414	5	-0.01149
-13.5341	12.2658	-0.000297219		-9.26742	10.5324	0.05863		-2.30673	4.86667	-0.01321		-2.30673	5.06667	-0.01337
-13.4674	12.2658	-0.000321487		-9.26742	10.4658	0.04588		-2.23888	4.86667	-0.01141		-2.23888	5.06667	-0.01146
-13.4008	12.2658	-0.000347569		-9.26742	10.3991	0.03365		-2.17104	4.86667	-0.00935		-2.17104	5.06667	-0.00929
-13.3341	12.2658	-0.000375356		-9.26742	10.3324	0.0229		-2.10319	4.86667	-0.00747		-2.10319	5.06667	-0.00732
-13.2674	12.2658	-0.000405059		-9.26742	10.2658	0.01411		-2.03535	4.86667	-0.00578		-2.03535	5.06667	-0.0053
-13.2007	12.2658	-0.000436851		-9.26742	10.1991	0.00729		-1.9675	4.86667	-0.00303		-1.9675	5.06667	-0.00185
-13.1341	12.2658	-0.000470897		-9.26742	10.1324	0.00226		-1.89966	4.86667	0.00135		-1.89966	5.06667	0.00355
-13.0674	12.2658	-0.000507273		-9.26742	10.0658	-0.0012		-1.83181	4.86667	0.00697		-1.83181	5.06667	0.01043
-13.0008	12.2658	-0.000546681		-9.26742	9.99911	-0.00335		-1.76397	4.86667	0.01259		-1.76397	5.06667	0.01732
-12.9341	12.2658	-0.000588777		-9.26742	9.93244	-0.00452		-1.69612	4.86667	0.01664		-1.69612	5.06667	0.02244
-12.8674	12.2658	-0.000633559		-9.26742	9.86577	-0.005		-1.62828	4.86667	0.01806		-1.62828	5.06667	0.02455
-12.8008	12.2658	-0.000681157		-9.26742	9.79911	-0.00505		-1.56043	4.86667	0.01698		-1.56043	5.06667	0.02377
-12.7341	12.2658	-0.000731578		-9.26742	9.73244	-0.00485		-1.49259	4.86667	0.01481		-1.49259	5.06667	0.02165
-12.6674	12.2658	-0.00078468		-9.26742	9.66577	-0.00453		-1.42474	4.86667	0.01365		-1.42474	5.06667	0.02046
-12.6007	12.2658	-0.000840179		-9.26742	9.59911	-0.00418		-1.3569	4.86667	0.01526		-1.3569	5.06667	0.02214
-12.5341	12.2658	-0.000897676		-9.26742	9.53244	-0.00382		-1.28905	4.86667	0.02031		-1.28905	5.06667	0.02736
-12.4674	12.2658	-0.000956722		-9.26742	9.46577	-0.00347		-1.22121	4.86667	0.02822		-1.22121	5.06667	0.03544
-12.4008	12.2658	-0.00102		-9.26742	9.39911	-0.00314		-1.15336	4.86667	0.03768		-1.15336	5.06667	0.04495
-12.3341	12.2658	-0.00108		-9.26742	9.33244	-0.00283		-1.08552	4.86667	0.04741		-1.08552	5.06667	0.05453
-12.2674	12.2658	-0.00114		-9.26742	9.26577	-0.00253		-1.01767	4.86667	0.05667		-1.01767	5.06667	0.06348
-12.2007	12.2658	-0.00121		-9.26742	9.19911	-0.00226		-0.94983	4.86667	0.06523		-0.94983	5.06667	0.07171
-12.1341	12.2658	-0.00127		-9.20075	12.3324	-0.0011		-0.88198	4.86667	0.07298		-0.88198	5.06667	0.07922
-12.0674	12.2658	-0.00133		-9.20075	12.2658	-0.00119		-0.81414	4.86667	0.07948		-0.81414	5.06667	0.08563
-12.0008	12.2658	-0.0014		-9.20075	12.1991	-0.00126		-0.74629	4.86667	0.08361		-0.74629	5.06667	0.08983
-11.9341	12.2658	-0.00146		-9.20075	12.1324	-0.00132		-0.67845	4.86667	0.08361		-0.67845	5.06667	0.08983
-11.8674	12.2658	-0.00152		-9.20075	12.0658	-0.00133		-0.6106	4.86667	0.07947		-0.6106	5.06667	0.08563
-11.8008	12.2658	-0.00159		-9.20075	11.9991	-0.00126		-0.54276	4.86667	0.07297		-0.54276	5.06667	0.07921
-11.7341	12.2658	-0.00165		-9.20075	11.9324	-0.00106		-0.47491	4.86667	0.06522		-0.47491	5.06667	0.07169
-11.6674	12.2658	-0.00171		-9.20075	11.8658	-0.000668173		-0.40707	4.86667	0.05666		-0.40707	5.06667	0.06347
-11.6007	12.2658	-0.00177		-9.20075	11.7991	-1.71131e-05		-0.33922	4.86667	0.0474		-0.33922	5.06667	0.05452
-11.5341	12.2658	-0.00183		-9.20075	11.7324	0.000967761		-0.27138	4.86667	0.03767		-0.27138	5.06667	0.04494
-11.4674	12.2658	-0.00188		-9.20075	11.6658	0.00237		-0.20354	4.86667	0.02821		-0.20354	5.06667	0.03543
-11.4008	12.2658	-0.00192		-9.20075	11.5991	0.00429		-0.13569	4.86667	0.0203		-0.13569	5.06667	0.02735
-11.3341	12.2658	-0.00196		-9.20075	11.5324	0.00686		-0.06785	4.86667	0.01526		-0.06785	5.06667	0.02214
-11.2674	12.2658	-0.00198		-9.20075	11.4658	0.01029		0	4.86667	0.01365		0	5.06667	0.02047
-11.2007	12.2658	-0.002		-9.20075	11.3991	0.01481		0.06785	4.86667	0.01482		0.06785	5.06667	0.02165
-11.1341	12.2658	-0.00201		-9.20075	11.3324	0.02066		0.13569	4.86667	0.01699		0.13569	5.06667	0.02378
-11.0674	12.2658	-0.00201		-9.20075	11.2658	0.028		0.20354	4.86667	0.01807		0.20354	5.06667	0.02456
-11.0008	12.2658	-0.002		-9.20075	11.1991	0.03679		0.27138	4.86667	0.01665		0.27138	5.06667	0.02245
-10.9341	12.2658	-0.002		-9.20075	11.1324	0.04665		0.33922	4.86667	0.01259		0.33922	5.06667	0.01732
-10.8674	12.2658	-0.00199		-9.20075	11.0658	0.05681		0.40707	4.86667	0.00697		0.40707	5.06667	0.01043
-10.8008	12.2658	-0.00198		-9.20075	10.9991	0.06638		0.47491	4.86667	0.00134		0.47491	5.06667	0.00355
-10.7341	12.2658	-0.00198		-9.20075	10.9324	0.07456		0.54276	4.86667	-0.00304		0.54276	5.06667	-0.00186
-10.6674	12.2658	-0.00199		-9.20075	10.8658	0.08037		0.6106	4.86667	-0.00579		0.6106	5.06667	-0.00531
-10.6007	12.2658	-0.002		-9.20075	10.7991	0.08276		0.67845	4.86667	-0.00749		0.67845	5.06667	-0.00733
-10.5341	12.2658	-0.00203		-9.20075	10.7324	0.08105		0.74629	4.86667	-0.00936		0.74629	5.06667	-0.0093
-10.4674	12.2658	-0.00206		-9.20075	10.6658	0.07513		0.81414	4.86667	-0.01142		0.81414	5.06667	-0.01147
-10.4008	12.2658	-0.00211		-9.20075	10.5991	0.0656		-2.30673	4.93333	-0.01337		-2.30673	5.13333	-0.01321
-10.3341	12.2658	-0.00216		-9.20075	10.5324	0.05364		-2.23888	4.93333	-0.01146		-2.23888	5.13333	-0.01141
-10.2674	12.2658	-0.00221		-9.20075	10.4658	0.04075		-2.17104	4.93333	-0.00929		-2.17104	5.13333	-0.00935
-10.2007	12.2658	-0.00226		-9.20075	10.3991	0.02839		-2.10319	4.93333	-0.00732		-2.10319	5.13333	-0.00747
-10.1341	12.2658	-0.0023		-9.20075	10.3324	0.01768		-2.03535	4.93333	-0.0053		-2.03535	5.13333	-0.00578
-10.0674	12.2658	-0.00232		-9.20075	10.2658	0.00923		-1.9675	4.93333	-0.00185		-1.9675	5.13333	-0.00303
-10.0008	12.2658	-0.00232		-9.20075	10.1991	0.0031		-1.89966	4.93333	0.00355		-1.89966	5.13333	0.00135
-9.93409	12.2658	-0.00229		-9.20075	10.1324	-0.00113		-1.83181	4.93333	0.01043		-1.83181	5.13333	0.00697
-9.86742	12.2658	-0.00224		-9.20075	10.0658	-0.00392		-1.76397	4.93333	0.01732		-1.76397	5.13333	0.01259
-9.80075	12.2658	-0.00216		-9.20075	9.99911	-0.00554		-1.69612	4.93333	0.02244		-1.69612	5.13333	0.01664
-9.73409	12.2658	-0.00206		-9.20075	9.93244	-0.00626		-1.62828	4.93333	0.02455		-1.62828	5.13333	0.01806
-9.66742	12.2658	-0.00195		-9.20075	9.86577	-0.00634		-1.56043	4.93333	0.02377		-1.56043	5.13333	0.01698
-9.60075	12.2658	-0.00182		-9.20075	9.79911	-0.00605		-1.49259	4.93333	0.02165		-1.49259	5.13333	0.01481
-9.53408	12.2658	-0.00169		-9.20075	9.73244	-0.00557		-1.42474	4.93333	0.02046		-1.42474	5.13333	0.01365
-9.46742	12.2658	-0.00156		-9.20075	9.66577	-0.00504		-1.3569	4.93333	0.02214		-1.3569	5.13333	0.01526
-9.40075	12.2658	-0.00144		-9.20075	9.59911	-0.00454		-1.28905	4.93333	0.02736		-1.28905	5.13333	0.02031
-9.33409	12.2658	-0.00134		-9.20075	9.53244	-0.00409		-1.22121	4.93333	0.03544		-1.22121	5.13333	0.02822
-9.26742	12.2658	-0.00125		-9.20075	9.46577	-0.00368		-1.15336	4.93333	0.04495		-1.15336	5.13333	0.03768
-9.20075	12.2658	-0.00119		-9.20075	9.39911	-0.00331		-1.08552	4.93333	0.05453		-1.08552	5.13333	0.04741
-9.13409	12.2658	-0.00114		-9.20075	9.33244	-0.00297		-1.01767	4.93333	0.06348		-1.01767	5.13333	0.05667
-9.06742	12.2658	-0.00111		-9.20075	9.26577	-0.00266		-0.94983	4.93333	0.07171		-0.94983	5.13333	0.06523
-9.00075	12.2658	-0.0011		-9.20075	9.19911	-0.00237		-0.88198	4.93333	0.07922		-0.88198	5.13333	0.07298
-8.93409	12.2658	-0.0011		-9.13409	12.3324	-0.00106		-0.81414	4.93333	0.08563		-0.81414	5.13333	0.07948
-8.86742	12.2658	-0.0011		-9.13409	12.2658	-0.00114		-0.74629	4.93333	0.08983		-0.74629	5.13333	0.08361
-8.80075	12.2658	-0.00111		-9.13409	12.1991	-0.00121		-0.67845	4.93333	0.08983		-0.67845	5.13333	0.08361
-8.73409	12.2658	-0.00112		-9.13409	12.1324	-0.00127		-0.6106	4.93333	0.08563		-0.6106	5.13333	0.07947
-8.66742	12.2658	-0.00112		-9.13409	12.0658	-0.00128		-0.54276	4.93333	0.07921		-0.54276	5.13333	0.07297
-8.60075	12.2658	-0.00111		-9.13409	11.9991	-0.00122		-0.47491	4.93333	0.07169		-0.47491	5.13333	0.06522
-8.53408	12.2658	-0.0011		-9.13409	11.9324	-0.00104		-0.40707	4.93333	0.06347		-0.40707	5.13333	0.05666
-8.46742	12.2658	-0.00108		-9.13409	11.8658	-0.000691369		-0.33922	4.93333	0.05452		-0.33922	5.13333	0.0474
-8.40075	12.2658	-0.00106		-9.13409	11.7991	-0.000107695		-0.27138	4.93333	0.04494		-0.27138	5.13333	0.03767
-8.33409	12.2658	-0.00103		-9.13409	11.7324	0.000768466		-0.20354	4.93333	0.03543		-0.20354	5.13333	0.02821
-8.26742	12.2658	-0.000988791		-9.13409	11.6658	0.002		-0.13569	4.93333	0.02735		-0.13569	5.13333	0.0203
-8.20075	12.2658	-0.000948948		-9.13409	11.5991	0.00367		-0.06785	4.93333	0.02214		-0.06785	5.13333	0.01526
-8.13409	12.2658	-0.000906618		-9.13409	11.5324	0.00588		0	4.93333	0.02047		0	5.13333	0.01365
-8.06742	12.2658	-0.000863094		-9.13409	11.4658	0.00882		0.06785	4.93333	0.02165		0.06785	5.13333	0.01482
-8.00075	12.2658	-0.000819233		-9.13409	11.3991	0.01271		0.13569	4.93333	0.02378		0.13569	5.13333	0.01699
-7.93409	12.2658	-0.00077591		-9.13409	11.3324	0.01778		0.20354	4.93333	0.02456		0.20354	5.13333	0.01807
-7.86742	12.2658	-0.000733687		-9.13409	11.2658	0.02417		0.27138	4.93333	0.02245		0.27138	5.13333	0.01665
-7.80075	12.2658	-0.000693017		-9.13409	11.1991	0.0318		0.33922	4.93333	0.01732		0.33922	5.13333	0.01259
-7.73409	12.2658	-0.000654092		-9.13409	11.1324	0.04025		0.40707	4.93333	0.01043		0.40707	5.13333	0.00697
-7.66742	12.2658	-0.000617061		-9.13409	11.0658	0.04903		0.47491	4.93333	0.00355		0.47491	5.13333	0.00134
-7.60075	12.2658	-0.000581904		-9.13409	10.9991	0.05784		0.54276	4.93333	-0.00186		0.54276	5.13333	-0.00304
-7.53409	12.2658	-0.00054862		-9.13409	10.9324	0.06593		0.6106	4.93333	-0.00531		0.6106	5.13333	-0.00579
-7.46742	12.2658	-0.000517128		-9.13409	10.8658	0.07213		0.67845	4.93333	-0.00733		0.67845	5.13333	-0.00749
-7.40075	12.2658	-0.00048739		-9.13409	10.7991	0.07522		0.74629	4.93333	-0.0093		0.74629	5.13333	-0.00936
-7.33409	12.2658	-0.000459273		-9.13409	10.7324	0.07424		0.81414	4.93333	-0.01147		0.81414	5.13333	-0.01142
-7.26742	12.2658	-0.000432693		-9.13409	10.6658	0.06887		-2.30673	5	-0.01342		-2.30673	5.2	-0.01295
-7.20075	12.2658	-0.000407434		-9.13409	10.5991	0.0596		-2.23888	5	-0.01148		-2.23888	5.2	-0.01131
-7.13409	12.2658	-0.00038337		-9.13409	10.5324	0.04761		-2.17104	5	-0.00926		-2.17104	5.2	-0.00944
-7.06742	12.2658	-0.000360272		-9.13409	10.4658	0.03454		-2.10319	5	-0.00726		-2.10319	5.2	-0.0077
-7.00075	12.2658	-0.000338026		-9.13409	10.3991	0.02202		-2.03535	5	-0.00511		-2.03535	5.2	-0.0064
-6.93409	12.2658	-0.000316488		-9.13409	10.3324	0.01133		-1.9675	5	-0.00141		-1.9675	5.2	-0.0046
-6.86742	12.2658	-0.00029569		-9.13409	10.2658	0.00316		-1.89966	5	0.00436		-1.89966	5.2	-0.00164
-6.80075	12.2658	-0.000275602		-9.13409	10.1991	-0.00236		-1.83181	5	0.01169		-1.83181	5.2	0.00221
-6.73409	12.2658	-0.000256349		-9.13409	10.1324	-0.0056		-1.76397	5	0.01905		-1.76397	5.2	0.00601
-6.66742	12.2658	-0.000238111		-9.13409	10.0658	-0.00731		-1.69612	5	0.02454		-1.69612	5.2	0.00853
-6.60075	12.2658	-0.000220598		-9.13409	9.99911	-0.0081		-1.62828	5	0.0269		-1.62828	5.2	0.00893
-6.53409	12.2658	-0.000204188		-9.13409	9.93244	-0.0082		-1.56043	5	0.02623		-1.56043	5.2	0.00739
-6.46742	12.2658	-0.000188954		-9.13409	9.86577	-0.0078		-1.49259	5	0.02411		-1.49259	5.2	0.00515
-6.40075	12.2658	-0.000174698		-9.13409	9.79911	-0.00712		-1.42474	5	0.02292		-1.42474	5.2	0.00401
-6.33409	12.2658	-0.000161301		-9.13409	9.73244	-0.00634		-1.3569	5	0.02462		-1.3569	5.2	0.00553
-6.26742	12.2658	-0.00014863		-9.13409	9.66577	-0.00559		-1.28905	5	0.0299		-1.28905	5.2	0.01034
-6.20075	12.2658	-0.000136675		-9.13409	9.59911	-0.00492		-1.22121	5	0.03804		-1.22121	5.2	0.01799
-6.13409	12.2658	-0.000125436		-9.13409	9.53244	-0.00436		-1.15336	5	0.04757		-1.15336	5.2	0.02735
-6.06742	12.2658	-0.000115056		-9.13409	9.46577	-0.00389		-1.08552	5	0.05709		-1.08552	5.2	0.03723
-6.00075	12.2658	-0.000105272		-9.13409	9.39911	-0.00349		-1.01767	5	0.06592		-1.01767	5.2	0.04683
-5.93409	12.2658	-9.60035e-05		-9.13409	9.33244	-0.00312		-0.94983	5	0.07401		-0.94983	5.2	0.05577
-5.86742	12.2658	-8.75955e-05		-9.13409	9.26577	-0.00279		-0.88198	5	0.08143		-0.88198	5.2	0.06375
-5.80075	12.2658	-7.97976e-05		-9.13409	9.19911	-0.00249		-0.81414	5	0.0878		-0.81414	5.2	0.07028
-5.73409	12.2658	-7.27947e-05		-9.06742	12.3324	-0.00103		-0.74629	5	0.092		-0.74629	5.2	0.07421
-5.66742	12.2658	-6.61497e-05		-9.06742	12.2658	-0.00111		-0.67845	5	0.092		-0.67845	5.2	0.07421
-5.60075	12.2658	-6.0126e-05		-9.06742	12.1991	-0.00119		-0.6106	5	0.08779		-0.6106	5.2	0.07027
-5.53409	12.2658	-5.46959e-05		-9.06742	12.1324	-0.00124		-0.54276	5	0.08142		-0.54276	5.2	0.06374
-5.46742	12.2658	-4.9741e-05		-9.06742	12.0658	-0.00127		-0.47491	5	0.074		-0.47491	5.2	0.05575
-5.40075	12.2658	-4.51546e-05		-9.06742	11.9991	-0.00124		-0.40707	5	0.06591		-0.40707	5.2	0.04681
-5.33409	12.2658	-4.09062e-05		-9.06742	11.9324	-0.00112		-0.33922	5	0.05707		-0.33922	5.2	0.03721
-5.26742	12.2658	-3.69856e-05		-9.06742	11.8658	-0.000844055		-0.27138	5	0.04755		-0.27138	5.2	0.02733
-5.20075	12.2658	-3.34312e-05		-9.06742	11.7991	-0.000383237		-0.20354	5	0.03803		-0.20354	5.2	0.01798
-5.13409	12.2658	-3.03202e-05		-9.06742	11.7324	0.000311043		-0.13569	5	0.02989		-0.13569	5.2	0.01034
-5.06742	12.2658	-2.74652e-05		-9.06742	11.6658	0.00128		-0.06785	5	0.02462		-0.06785	5.2	0.00553
-5.00075	12.2658	-2.46876e-05		-9.06742	11.5991	0.00259		0	5	0.02292		0	5.2	0.00401
-4.93409	12.2658	-2.22894e-05		-9.06742	11.5324	0.00433		0.06785	5	0.02412		0.06785	5.2	0.00515
-4.86742	12.2658	-2.00545e-05		-9.06742	11.4658	0.00666		0.13569	5	0.02623		0.13569	5.2	0.0074
-4.80075	12.2658	-1.80487e-05		-9.06742	11.3991	0.00978		0.20354	5	0.0269		0.20354	5.2	0.00894
-4.73409	12.2658	-1.62174e-05		-9.06742	11.3324	0.0139		0.27138	5	0.02455		0.27138	5.2	0.00853
-4.66742	12.2658	-1.45679e-05		-9.06742	11.2658	0.0191		0.33922	5	0.01905		0.33922	5.2	0.00601
-4.60075	12.2658	-1.30778e-05		-9.06742	11.1991	0.02521		0.40707	5	0.01169		0.40707	5.2	0.00221
-4.53409	12.2658	-1.17384e-05		-9.06742	11.1324	0.03197		0.47491	5	0.00436		0.47491	5.2	-0.00165
-4.46742	12.2658	-1.05431e-05		-9.06742	11.0658	0.03958		0.54276	5	-0.00142		0.54276	5.2	-0.00461
-4.40075	12.2658	-9.46258e-06		-9.06742	10.9991	0.04787		0.6106	5	-0.00512		0.6106	5.2	-0.00641
-4.33409	12.2658	-8.51035e-06		-9.06742	10.9324	0.05603		0.67845	5	-0.00727		0.67845	5.2	-0.00771
-4.26742	12.2658	-7.64244e-06		-9.06742	10.8658	0.0628		0.74629	5	-0.00928		0.74629	5.2	-0.00945
-4.20075	12.2658	-6.87134e-06		-9.06742	10.7991	0.06674		0.81414	5	-0.01149		0.81414	5.2	-0.01132
-4.13409	12.2658	-6.15587e-06		-9.06742	10.7324	0.06663		-2.30673	5.06667	-0.01337		-2.30673	5.26667	-0.01259
-4.06742	12.2658	-5.53252e-06		-9.06742	10.6658	0.06193		-2.23888	5.06667	-0.01146		-2.23888	5.26667	-0.01114
-4.00075	12.2658	-4.94523e-06		-9.06742	10.5991	0.053		-2.17104	5.06667	-0.00929		-2.17104	5.26667	-0.00951
-3.93409	12.2658	-4.37231e-06		-9.06742	10.5324	0.04106		-2.10319	5.06667	-0.00732		-2.10319	5.26667	-0.00797
-3.86742	12.2658	-4.00891e-06		-9.06742	10.4658	0.02786		-2.03535	5.06667	-0.0053		-2.03535	5.26667	-0.00697
-3.80075	12.2658	-3.61464e-06		-9.06742	10.3991	0.01521		-1.9675	5.06667	-0.00185		-1.9675	5.26667	-0.00611
-3.73409	12.2658	-3.20696e-06		-9.06742	10.3324	0.00456		-1.89966	5.06667	0.00355		-1.89966	5.26667	-0.00467
-3.66742	12.2658	-2.8322e-06		-9.06742	10.2658	-0.00328		-1.83181	5.06667	0.01043		-1.83181	5.26667	-0.00273
-3.60075	12.2658	-2.52358e-06		-9.06742	10.1991	-0.00819		-1.76397	5.06667	0.01732		-1.76397	5.26667	-0.000919128
-3.53409	12.2658	-2.28483e-06		-9.06742	10.1324	-0.01058		-1.69612	5.06667	0.02244		-1.69612	5.26667	-0.000108484
-3.46742	12.2658	-2.08559e-06		-9.06742	10.0658	-0.01114		-1.62828	5.06667	0.02455		-1.62828	5.26667	-0.000835991
-3.40075	12.2658	-1.88328e-06		-9.06742	9.99911	-0.01084		-1.56043	5.06667	0.02377		-1.56043	5.26667	-0.0029
-3.33409	12.2658	-1.59381e-06		-9.06742	9.93244	-0.01018		-1.49259	5.06667	0.02165		-1.49259	5.26667	-0.00523
-3.26742	12.2658	-1.3907e-06		-9.06742	9.86577	-0.00925		-1.42474	5.06667	0.02046		-1.42474	5.26667	-0.00634
-3.20075	12.2658	-1.29881e-06		-9.06742	9.79911	-0.00817		-1.3569	5.06667	0.02214		-1.3569	5.26667	-0.00491
-3.13409	12.2658	-1.13223e-06		-9.06742	9.73244	-0.0071		-1.28905	5.06667	0.02736		-1.28905	5.26667	-0.000388917
-3.06742	12.2658	-1.01725e-06		-9.06742	9.66577	-0.00612		-1.22121	5.06667	0.03544		-1.22121	5.26667	0.00691
-3.00075	12.2658	-9.08522e-07		-9.06742	9.59911	-0.0053		-1.15336	5.06667	0.04495		-1.15336	5.26667	0.01604
-2.93409	12.2658	-7.98753e-07		-9.06742	9.53244	-0.00464		-1.08552	5.06667	0.05453		-1.08552	5.26667	0.02593
-2.86742	12.2658	-6.89634e-07		-9.06742	9.46577	-0.00411		-1.01767	5.06667	0.06348		-1.01767	5.26667	0.03573
-2.80075	12.2658	-6.89712e-07		-9.06742	9.39911	-0.00366		-0.94983	5.06667	0.07171		-0.94983	5.26667	0.04489
-2.73409	12.2658	-6.26089e-07		-9.06742	9.33244	-0.00328		-0.88198	5.06667	0.07922		-0.88198	5.26667	0.05294
-2.66742	12.2658	-5.5214e-07		-9.06742	9.26577	-0.00293		-0.81414	5.06667	0.08563		-0.81414	5.26667	0.0593
-2.60075	12.2658	-4.71964e-07		-9.06742	9.19911	-0.00261		-0.74629	5.06667	0.08983		-0.74629	5.26667	0.06282
-2.53409	12.2658	-4.28713e-07		-9.00075	12.3324	-0.00101		-0.67845	5.06667	0.08983		-0.67845	5.26667	0.06282
-2.46742	12.2658	-3.99027e-07		-9.00075	12.2658	-0.0011		-0.6106	5.06667	0.08563		-0.6106	5.26667	0.0593
-2.40075	12.2658	-3.85945e-07		-9.00075	12.1991	-0.00118		-0.54276	5.06667	0.07921		-0.54276	5.26667	0.05293
-2.33409	12.2658	-3.39574e-07		-9.00075	12.1324	-0.00125		-0.47491	5.06667	0.07169		-0.47491	5.26667	0.04488
-2.26742	12.2658	-2.41821e-07		-9.00075	12.0658	-0.00131		-0.40707	5.06667	0.06347		-0.40707	5.26667	0.03572
-2.20075	12.2658	-2.17147e-07		-9.00075	11.9991	-0.00132		-0.33922	5.06667	0.05452		-0.33922	5.26667	0.02592
-2.13409	12.2658	-2.25773e-07		-9.00075	11.9324	-0.00126		-0.27138	5.06667	0.04494		-0.27138	5.26667	0.01603
-2.06742	12.2658	-1.76185e-07		-9.00075	11.8658	-0.00109		-0.20354	5.06667	0.03543		-0.20354	5.26667	0.0069
-2.00075	12.2658	-1.71273e-07		-9.00075	11.7991	-0.000789079		-0.13569	5.06667	0.02735		-0.13569	5.26667	-0.000396636
-1.93409	12.2658	-1.38683e-07		-9.00075	11.7324	-0.000326936		-0.06785	5.06667	0.02214		-0.06785	5.26667	-0.00492
-1.86742	12.2658	-1.34863e-07		-9.00075	11.6658	0.000321514		0	5.06667	0.02047		0	5.26667	-0.00634
-1.80075	12.2658	-1.1242e-07		-9.00075	11.5991	0.00119		0.06785	5.06667	0.02165		0.06785	5.26667	-0.00523
-1.73409	12.2658	-1.07867e-07		-9.00075	11.5324	0.00237		0.13569	5.06667	0.02378		0.13569	5.26667	-0.00289
-1.66742	12.2658	-8.40992e-08		-9.00075	11.4658	0.00399		0.20354	5.06667	0.02456		0.20354	5.26667	-0.000831074
-1.60075	12.2658	-8.30922e-08		-9.00075	11.3991	0.00623		0.27138	5.06667	0.02245		0.27138	5.26667	-0.000105549
-1.53409	12.2658	-6.79103e-08		-9.00075	11.3324	0.00923		0.33922	5.06667	0.01732		0.33922	5.26667	-0.000919039
-1.46742	12.2658	-6.654e-08		-9.00075	11.2658	0.01299		0.40707	5.06667	0.01043		0.40707	5.26667	-0.00273
-1.40075	12.2658	-5.5813e-08		-9.00075	11.1991	0.01731		0.47491	5.06667	0.00355		0.47491	5.26667	-0.00468
-1.33409	12.2658	-5.67941e-08		-9.00075	11.1324	0.02249		0.54276	5.06667	-0.00186		0.54276	5.26667	-0.00612
-1.26742	12.2658	-4.87058e-08		-9.00075	11.0658	0.02906		0.6106	5.06667	-0.00531		0.6106	5.26667	-0.00697
-1.20075	12.2658	-5.10809e-08		-9.00075	10.9991	0.03686		0.67845	5.06667	-0.00733		0.67845	5.26667	-0.00798
-1.13409	12.2658	-4.47239e-08		-9.00075	10.9324	0.04512		0.74629	5.06667	-0.0093		0.74629	5.26667	-0.00952
-1.06742	12.2658	-4.76667e-08		-9.00075	10.8658	0.05248		0.81414	5.06667	-0.01147		0.81414	5.26667	-0.01115
-1.00075	12.2658	-4.16296e-08		-9.00075	10.7991	0.0573		-2.30673	5.13333	-0.01321		-2.30673	5.33333	-0.01213
-0.93409	12.2658	-4.5786e-08		-9.00075	10.7324	0.05815		-2.23888	5.13333	-0.01141		-2.23888	5.33333	-0.01089
-0.86742	12.2658	-3.87965e-08		-9.00075	10.6658	0.05427		-2.17104	5.13333	-0.00935		-2.17104	5.33333	-0.00953
-0.80075	12.2658	-4.16125e-08		-9.00075	10.5991	0.04593		-2.10319	5.13333	-0.00747		-2.10319	5.33333	-0.00823
-0.73409	12.2658	-3.86737e-08		-9.00075	10.5324	0.03431		-2.03535	5.13333	-0.00578		-2.03535	5.33333	-0.00741
-0.66742	12.2658	-4.31169e-08		-9.00075	10.4658	0.02125		-1.9675	5.13333	-0.00303		-1.9675	5.33333	-0.00724
-0.60075	12.2658	-4.01915e-08		-9.00075	10.3991	0.00868		-1.89966	5.13333	0.00135		-1.89966	5.33333	-0.0071
-0.53409	12.2658	-4.38826e-08		-9.00075	10.3324	-0.0018		-1.83181	5.13333	0.00697		-1.83181	5.33333	-0.00685
-0.46742	12.2658	-4.0721e-08		-9.00075	10.2658	-0.00928		-1.76397	5.13333	0.01259		-1.76397	5.33333	-0.00683
-0.40075	12.2658	-4.55651e-08		-9.00075	10.1991	-0.0136		-1.69612	5.13333	0.01664		-1.69612	5.33333	-0.00756
-0.33409	12.2658	-4.58806e-08		-9.00075	10.1324	-0.01522		-1.62828	5.13333	0.01806		-1.62828	5.33333	-0.00932
-0.26742	12.2658	-5.07018e-08		-9.00075	10.0658	-0.01488		-1.56043	5.13333	0.01698		-1.56043	5.33333	-0.01184
-0.20075	12.2658	-4.70334e-08		-9.00075	9.99911	-0.0135		-1.49259	5.13333	0.01481		-1.49259	5.33333	-0.01424
-0.13409	12.2658	-5.15268e-08		-9.00075	9.93244	-0.012		-1.42474	5.13333	0.01365		-1.42474	5.33333	-0.01531
-0.06742	12.2658	-5.194e-08		-9.00075	9.86577	-0.01054		-1.3569	5.13333	0.01526		-1.3569	5.33333	-0.01398
-0.000751	12.2658	-5.76374e-08		-9.00075	9.79911	-0.00911		-1.28905	5.13333	0.02031		-1.28905	5.33333	-0.00979
-20.0008	12.1991	-4.79033e-08		-9.00075	9.73244	-0.00777		-1.22121	5.13333	0.02822		-1.22121	5.33333	-0.00295
-19.9341	12.1991	-5.14839e-08		-9.00075	9.66577	-0.00661		-1.15336	5.13333	0.03768		-1.15336	5.33333	0.00577
-19.8674	12.1991	-5.11264e-08		-9.00075	9.59911	-0.00566		-1.08552	5.13333	0.04741		-1.08552	5.33333	0.01539
-19.8008	12.1991	-5.71904e-08		-9.00075	9.53244	-0.0049		-1.01767	5.13333	0.05667		-1.01767	5.33333	0.02507
-19.7341	12.1991	-5.93763e-08		-9.00075	9.46577	-0.00431		-0.94983	5.13333	0.06523		-0.94983	5.33333	0.03411
-19.6674	12.1991	-6.46121e-08		-9.00075	9.39911	-0.00383		-0.88198	5.13333	0.07298		-0.88198	5.33333	0.04194
-19.6008	12.1991	-6.18408e-08		-9.00075	9.33244	-0.00343		-0.81414	5.13333	0.07948		-0.81414	5.33333	0.04778
-19.5341	12.1991	-6.62176e-08		-9.00075	9.26577	-0.00307		-0.74629	5.13333	0.08361		-0.74629	5.33333	0.05072
-19.4674	12.1991	-6.85729e-08		-9.00075	9.19911	-0.00274		-0.67845	5.13333	0.08361		-0.67845	5.33333	0.05072
-19.4007	12.1991	-7.17901e-08		-8.93409	12.3324	-0.001		-0.6106	5.13333	0.07947		-0.6106	5.33333	0.04778
-19.3341	12.1991	-7.47619e-08		-8.93409	12.2658	-0.0011		-0.54276	5.13333	0.07297		-0.54276	5.33333	0.04193
-19.2674	12.1991	-7.72185e-08		-8.93409	12.1991	-0.00119		-0.47491	5.13333	0.06522		-0.47491	5.33333	0.0341
-19.2007	12.1991	-8.12052e-08		-8.93409	12.1324	-0.00128		-0.40707	5.13333	0.05666		-0.40707	5.33333	0.02506
-19.1341	12.1991	-8.07526e-08		-8.93409	12.0658	-0.00137		-0.33922	5.13333	0.0474		-0.33922	5.33333	0.01538
-19.0674	12.1991	-8.79603e-08		-8.93409	11.9991	-0.00143		-0.27138	5.13333	0.03767		-0.27138	5.33333	0.00575
-19.0008	12.1991	-8.10093e-08		-8.93409	11.9324	-0.00144		-0.20354	5.13333	0.02821		-0.20354	5.33333	-0.00296
-18.9341	12.1991	-1.02002e-07		-8.93409	11.8658	-0.0014		-0.13569	5.13333	0.0203		-0.13569	5.33333	-0.00979
-18.8674	12.1991	-6.39357e-08		-8.93409	11.7991	-0.00127		-0.06785	5.13333	0.01526		-0.06785	5.33333	-0.01399
-18.8008	12.1991	-8.87112e-08		-8.93409	11.7324	-0.00106		0	5.13333	0.01365		0	5.33333	-0.0153
-18.7341	12.1991	-1.55991e-07		-8.93409	11.6658	-0.000765221		0.06785	5.13333	0.01482		0.06785	5.33333	-0.01423
-18.6674	12.1991	-1.55186e-07		-8.93409	11.5991	-0.000360427		0.13569	5.13333	0.01699		0.13569	5.33333	-0.01183
-18.6008	12.1991	-1.42325e-07		-8.93409	11.5324	0.000211563		0.20354	5.13333	0.01807		0.20354	5.33333	-0.00931
-18.5341	12.1991	-1.34942e-07		-8.93409	11.4658	0.00106		0.27138	5.13333	0.01665		0.27138	5.33333	-0.00755
-18.4674	12.1991	-1.5601e-07		-8.93409	11.3991	0.00233		0.33922	5.13333	0.01259		0.33922	5.33333	-0.00683
-18.4007	12.1991	-1.92849e-07		-8.93409	11.3324	0.00409		0.40707	5.13333	0.00697		0.40707	5.33333	-0.00685
-18.3341	12.1991	-2.30609e-07		-8.93409	11.2658	0.00623		0.47491	5.13333	0.00134		0.47491	5.33333	-0.00711
-18.2674	12.1991	-2.238e-07		-8.93409	11.1991	0.00874		0.54276	5.13333	-0.00304		0.54276	5.33333	-0.00724
-18.2007	12.1991	-1.81038e-07		-8.93409	11.1324	0.01246		0.6106	5.13333	-0.00579		0.6106	5.33333	-0.00741
-18.1341	12.1991	-2.38154e-07		-8.93409	11.0658	0.01794		0.67845	5.13333	-0.00749		0.67845	5.33333	-0.00824
-18.0674	12.1991	-2.77998e-07		-8.93409	10.9991	0.02515		0.74629	5.13333	-0.00936		0.74629	5.33333	-0.00954
-18.0008	12.1991	-2.96326e-07		-8.93409	10.9324	0.03336		0.81414	5.13333	-0.01142		0.81414	5.33333	-0.0109
-17.9341	12.1991	-3.40661e-07		-8.93409	10.8658	0.0412		-2.30673	5.2	-0.01295		-2.30673	5.4	-0.01156
-17.8674	12.1991	-3.70764e-07		-8.93409	10.7991	0.04687		-2.23888	5.2	-0.01131		-2.23888	5.4	-0.01054
-17.8008	12.1991	-4.25082e-07		-8.93409	10.7324	0.04876		-2.17104	5.2	-0.00944		-2.17104	5.4	-0.00945
-17.7341	12.1991	-4.69501e-07		-8.93409	10.6658	0.04597		-2.10319	5.2	-0.0077		-2.10319	5.4	-0.00843
-17.6674	12.1991	-5.34752e-07		-8.93409	10.5991	0.03862		-2.03535	5.2	-0.0064		-2.03535	5.4	-0.00775
-17.6008	12.1991	-5.88177e-07		-8.93409	10.5324	0.02783		-1.9675	5.2	-0.0046		-1.9675	5.4	-0.00784
-17.5341	12.1991	-6.63647e-07		-8.93409	10.4658	0.01537		-1.89966	5.2	-0.00164		-1.89966	5.4	-0.00857
-17.4674	12.1991	-7.41202e-07		-8.93409	10.3991	0.00324		-1.83181	5.2	0.00221		-1.83181	5.4	-0.00954
-17.4007	12.1991	-8.36666e-07		-8.93409	10.3324	-0.00689		-1.76397	5.2	0.00601		-1.76397	5.4	-0.01085
-17.3341	12.1991	-9.37171e-07		-8.93409	10.2658	-0.01399		-1.69612	5.2	0.00853		-1.69612	5.4	-0.01272
-17.2674	12.1991	-1.06032e-06		-8.93409	10.1991	-0.01784		-1.62828	5.2	0.00893		-1.62828	5.4	-0.01521
-17.2007	12.1991	-1.19099e-06		-8.93409	10.1324	-0.01888		-1.56043	5.2	0.00739		-1.56043	5.4	-0.01801
-17.1341	12.1991	-1.34651e-06		-8.93409	10.0658	-0.01789		-1.49259	5.2	0.00515		-1.49259	5.4	-0.02038
-17.0674	12.1991	-1.51434e-06		-8.93409	9.99911	-0.01574		-1.42474	5.2	0.00401		-1.42474	5.4	-0.02138
-17.0008	12.1991	-1.71108e-06		-8.93409	9.93244	-0.01348		-1.3569	5.2	0.00553		-1.3569	5.4	-0.02018
-16.9341	12.1991	-1.91751e-06		-8.93409	9.86577	-0.01156		-1.28905	5.2	0.01034		-1.28905	5.4	-0.01639
-16.8674	12.1991	-2.16852e-06		-8.93409	9.79911	-0.00984		-1.22121	5.2	0.01799		-1.22121	5.4	-0.01016
-16.8008	12.1991	-2.43415e-06		-8.93409	9.73244	-0.00831		-1.15336	5.2	0.02735		-1.15336	5.4	-0.00212
-16.7341	12.1991	-2.75548e-06		-8.93409	9.66577	-0.00701		-1.08552	5.2	0.03723		-1.08552	5.4	0.0069
-16.6674	12.1991	-3.08041e-06		-8.93409	9.59911	-0.00596		-1.01767	5.2	0.04683		-1.01767	5.4	0.01604
-16.6008	12.1991	-3.51593e-06		-8.93409	9.53244	-0.00514		-0.94983	5.2	0.05577		-0.94983	5.4	0.02457
-16.5341	12.1991	-3.92664e-06		-8.93409	9.46577	-0.00451		-0.88198	5.2	0.06375		-0.88198	5.4	0.03176
-16.4674	12.1991	-4.36413e-06		-8.93409	9.39911	-0.004		-0.81414	5.2	0.07028		-0.81414	5.4	0.03671
-16.4007	12.1991	-4.91853e-06		-8.93409	9.33244	-0.00358		-0.74629	5.2	0.07421		-0.74629	5.4	0.03908
-16.3341	12.1991	-5.54821e-06		-8.93409	9.26577	-0.00322		-0.67845	5.2	0.07421		-0.67845	5.4	0.03908
-16.2674	12.1991	-6.2447e-06		-8.93409	9.19911	-0.00288		-0.6106	5.2	0.07027		-0.6106	5.4	0.03671
-16.2007	12.1991	-6.98946e-06		-8.86742	12.3324	-0.000999746		-0.54276	5.2	0.06374		-0.54276	5.4	0.03175
-16.1341	12.1991	-7.8165e-06		-8.86742	12.2658	-0.0011		-0.47491	5.2	0.05575		-0.47491	5.4	0.02456
-16.0674	12.1991	-8.73864e-06		-8.86742	12.1991	-0.00121		-0.40707	5.2	0.04681		-0.40707	5.4	0.01603
-16.0008	12.1991	-9.84466e-06		-8.86742	12.1324	-0.00133		-0.33922	5.2	0.03721		-0.33922	5.4	0.00689
-15.9341	12.1991	-1.10832e-05		-8.86742	12.0658	-0.00144		-0.27138	5.2	0.02733		-0.27138	5.4	-0.00213
-15.8674	12.1991	-1.24107e-05		-8.86742	11.9991	-0.00156		-0.20354	5.2	0.01798		-0.20354	5.4	-0.01017
-15.8008	12.1991	-1.38634e-05		-8.86742	11.9324	-0.00165		-0.13569	5.2	0.01034		-0.13569	5.4	-0.0164
-15.7341	12.1991	-1.54915e-05		-8.86742	11.8658	-0.00172		-0.06785	5.2	0.00553		-0.06785	5.4	-0.02019
-15.6674	12.1991	-1.74353e-05		-8.86742	11.7991	-0.00177		0	5.2	0.00401		0	5.4	-0.02138
-15.6007	12.1991	-1.94392e-05		-8.86742	11.7324	-0.00181		0.06785	5.2	0.00515		0.06785	5.4	-0.02038
-15.5341	12.1991	-2.15744e-05		-8.86742	11.6658	-0.00187		0.13569	5.2	0.0074		0.13569	5.4	-0.018
-15.4674	12.1991	-2.39075e-05		-8.86742	11.5991	-0.00192		0.20354	5.2	0.00894		0.20354	5.4	-0.0152
-15.4008	12.1991	-2.65197e-05		-8.86742	11.5324	-0.00195		0.27138	5.2	0.00853		0.27138	5.4	-0.01272
-15.3341	12.1991	-2.94323e-05		-8.86742	11.4658	-0.00187		0.33922	5.2	0.00601		0.33922	5.4	-0.01085
-15.2674	12.1991	-3.26601e-05		-8.86742	11.3991	-0.00159		0.40707	5.2	0.00221		0.40707	5.4	-0.00955
-15.2007	12.1991	-3.61823e-05		-8.86742	11.3324	-0.00111		0.47491	5.2	-0.00165		0.47491	5.4	-0.00857
-15.1341	12.1991	-3.9976e-05		-8.86742	11.2658	-0.000623047		0.54276	5.2	-0.00461		0.54276	5.4	-0.00784
-15.0674	12.1991	-4.42867e-05		-8.86742	11.1991	0.000229612		0.6106	5.2	-0.00641		0.6106	5.4	-0.00776
-15.0008	12.1991	-4.90698e-05		-8.86742	11.1324	0.0025		0.67845	5.2	-0.00771		0.67845	5.4	-0.00844
-14.9341	12.1991	-5.41711e-05		-8.86742	11.0658	0.0068		0.74629	5.2	-0.00945		0.74629	5.4	-0.00946
-14.8674	12.1991	-5.97847e-05		-8.86742	10.9991	0.01323		0.81414	5.2	-0.01132		0.81414	5.4	-0.01055
-14.8008	12.1991	-6.58106e-05		-8.86742	10.9324	0.02121		-2.30673	5.26667	-0.01259		-2.30673	5.46667	-0.01092
-14.7341	12.1991	-7.23854e-05		-8.86742	10.8658	0.02934		-2.23888	5.26667	-0.01114		-2.23888	5.46667	-0.01008
-14.6674	12.1991	-7.94681e-05		-8.86742	10.7991	0.0358		-2.17104	5.26667	-0.00951		-2.17104	5.46667	-0.00924
-14.6007	12.1991	-8.72156e-05		-8.86742	10.7324	0.03887		-2.10319	5.26667	-0.00797		-2.10319	5.46667	-0.00849
-14.5341	12.1991	-9.56217e-05		-8.86742	10.6658	0.03753		-2.03535	5.26667	-0.00697		-2.03535	5.46667	-0.008
-14.4674	12.1991	-0.000104825		-8.86742	10.5991	0.03172		-1.9675	5.26667	-0.00611		-1.9675	5.46667	-0.0081
-14.4008	12.1991	-0.000114805		-8.86742	10.5324	0.02236		-1.89966	5.26667	-0.00467		-1.89966	5.46667	-0.00906
-14.3341	12.1991	-0.000125662		-8.86742	10.4658	0.01109		-1.83181	5.26667	-0.00273		-1.83181	5.46667	-0.0107
-14.2674	12.1991	-0.000137351		-8.86742	10.3991	-0.000214482		-1.76397	5.26667	-0.000919128		-1.76397	5.46667	-0.01278
-14.2007	12.1991	-0.000149913		-8.86742	10.3324	-0.00985		-1.69612	5.26667	-0.000108484		-1.69612	5.46667	-0.01527
-14.1341	12.1991	-0.000163428		-8.86742	10.2658	-0.01666		-1.62828	5.26667	-0.000835991		-1.62828	5.46667	-0.01811
-14.0674	12.1991	-0.000177686		-8.86742	10.1991	-0.02028		-1.56043	5.26667	-0.0029		-1.56043	5.46667	-0.02094
-14.0008	12.1991	-0.000192912		-8.86742	10.1324	-0.02105		-1.49259	5.26667	-0.00523		-1.49259	5.46667	-0.02318
-13.9341	12.1991	-0.000209353		-8.86742	10.0658	-0.01974		-1.42474	5.26667	-0.00634		-1.42474	5.46667	-0.02408
-13.8674	12.1991	-0.000227039		-8.86742	9.99911	-0.01721		-1.3569	5.26667	-0.00491		-1.3569	5.46667	-0.02303
-13.8008	12.1991	-0.00024613		-8.86742	9.93244	-0.01444		-1.28905	5.26667	-0.000388917		-1.28905	5.46667	-0.0197
-13.7341	12.1991	-0.000266711		-8.86742	9.86577	-0.01218		-1.22121	5.26667	0.00691		-1.22121	5.46667	-0.01424
-13.6674	12.1991	-0.000288981		-8.86742	9.79911	-0.0103		-1.15336	5.26667	0.01604		-1.15336	5.46667	-0.00711
-13.6007	12.1991	-0.000313011		-8.86742	9.73244	-0.00868		-1.08552	5.26667	0.02593		-1.08552	5.46667	0.000953981
-13.5341	12.1991	-0.000338984		-8.86742	9.66577	-0.00731		-1.01767	5.26667	0.03573		-1.01767	5.46667	0.00918
-13.4674	12.1991	-0.000366697		-8.86742	9.59911	-0.0062		-0.94983	5.26667	0.04489		-0.94983	5.46667	0.01678
-13.4008	12.1991	-0.000396216		-8.86742	9.53244	-0.00534		-0.88198	5.26667	0.05294		-0.88198	5.46667	0.02286
-13.3341	12.1991	-0.000427851		-8.86742	9.46577	-0.00469		-0.81414	5.26667	0.0593		-0.81414	5.46667	0.02683
-13.2674	12.1991	-0.000461699		-8.86742	9.39911	-0.00417		-0.74629	5.26667	0.06282		-0.74629	5.46667	0.02874
-13.2007	12.1991	-0.000498004		-8.86742	9.33244	-0.00375		-0.67845	5.26667	0.06282		-0.67845	5.46667	0.02874
-13.1341	12.1991	-0.000537086		-8.86742	9.26577	-0.00337		-0.6106	5.26667	0.0593		-0.6106	5.46667	0.02682
-13.0674	12.1991	-0.000579359		-8.86742	9.19911	-0.00304		-0.54276	5.26667	0.05293		-0.54276	5.46667	0.02286
-13.0008	12.1991	-0.00062452		-8.80075	12.3324	-0.000996277		-0.47491	5.26667	0.04488		-0.47491	5.46667	0.01678
-12.9341	12.1991	-0.000673213		-8.80075	12.2658	-0.00111		-0.40707	5.26667	0.03572		-0.40707	5.46667	0.00917
-12.8674	12.1991	-0.000725577		-8.80075	12.1991	-0.00124		-0.33922	5.26667	0.02592		-0.33922	5.46667	0.000943923
-12.8008	12.1991	-0.000781437		-8.80075	12.1324	-0.00137		-0.27138	5.26667	0.01603		-0.27138	5.46667	-0.00712
-12.7341	12.1991	-0.000840563		-8.80075	12.0658	-0.00153		-0.20354	5.26667	0.0069		-0.20354	5.46667	-0.01424
-12.6674	12.1991	-0.000902714		-8.80075	11.9991	-0.00169		-0.13569	5.26667	-0.000396636		-0.13569	5.46667	-0.01971
-12.6007	12.1991	-0.000967643		-8.80075	11.9324	-0.00186		-0.06785	5.26667	-0.00492		-0.06785	5.46667	-0.02303
-12.5341	12.1991	-0.00104		-8.80075	11.8658	-0.00204		0	5.26667	-0.00634		0	5.46667	-0.02408
-12.4674	12.1991	-0.0011		-8.80075	11.7991	-0.00225		0.06785	5.26667	-0.00523		0.06785	5.46667	-0.02318
-12.4008	12.1991	-0.00118		-8.80075	11.7324	-0.00252		0.13569	5.26667	-0.00289		0.13569	5.46667	-0.02094
-12.3341	12.1991	-0.00125		-8.80075	11.6658	-0.00289		0.20354	5.26667	-0.000831074		0.20354	5.46667	-0.0181
-12.2674	12.1991	-0.00132		-8.80075	11.5991	-0.00336		0.27138	5.26667	-0.000105549		0.27138	5.46667	-0.01527
-12.2007	12.1991	-0.0014		-8.80075	11.5324	-0.00394		0.33922	5.26667	-0.000919039		0.33922	5.46667	-0.01278
-12.1341	12.1991	-0.00147		-8.80075	11.4658	-0.00457		0.40707	5.26667	-0.00273		0.40707	5.46667	-0.01071
-12.0674	12.1991	-0.00154		-8.80075	11.3991	-0.0052		0.47491	5.26667	-0.00468		0.47491	5.46667	-0.00906
-12.0008	12.1991	-0.00162		-8.80075	11.3324	-0.00592		0.54276	5.26667	-0.00612		0.54276	5.46667	-0.0081
-11.9341	12.1991	-0.00169		-8.80075	11.2658	-0.00693		0.6106	5.26667	-0.00697		0.6106	5.46667	-0.00801
-11.8674	12.1991	-0.00177		-8.80075	11.1991	-0.00755		0.67845	5.26667	-0.00798		0.67845	5.46667	-0.0085
-11.8008	12.1991	-0.00184		-8.80075	11.1324	-0.00668		0.74629	5.26667	-0.00952		0.74629	5.46667	-0.00925
-11.7341	12.1991	-0.00192		-8.80075	11.0658	-0.00363		0.81414	5.26667	-0.01115		0.81414	5.46667	-0.01009
-11.6674	12.1991	-0.00199		-8.80075	10.9991	0.0019		-2.30673	5.33333	-0.01213		-2.30673	5.53333	-0.01022
-11.6007	12.1991	-0.00206		-8.80075	10.9324	0.00946		-2.23888	5.33333	-0.01089		-2.23888	5.53333	-0.00954
-11.5341	12.1991	-0.00212		-8.80075	10.8658	0.01777		-2.17104	5.33333	-0.00953		-2.17104	5.53333	-0.0089
-11.4674	12.1991	-0.00218		-8.80075	10.7991	0.02504		-2.10319	5.33333	-0.00823		-2.10319	5.53333	-0.00837
-11.4008	12.1991	-0.00223		-8.80075	10.7324	0.02952		-2.03535	5.33333	-0.00741		-2.03535	5.53333	-0.00808
-11.3341	12.1991	-0.00226		-8.80075	10.6658	0.03001		-1.9675	5.33333	-0.00724		-1.9675	5.53333	-0.0082
-11.2674	12.1991	-0.00229		-8.80075	10.5991	0.02626		-1.89966	5.33333	-0.0071		-1.89966	5.53333	-0.009
-11.2007	12.1991	-0.00231		-8.80075	10.5324	0.01889		-1.83181	5.33333	-0.00685		-1.83181	5.53333	-0.01063
-11.1341	12.1991	-0.00232		-8.80075	10.4658	0.00924		-1.76397	5.33333	-0.00683		-1.76397	5.53333	-0.01291
-11.0674	12.1991	-0.00232		-8.80075	10.3991	-0.000989671		-1.69612	5.33333	-0.00756		-1.69612	5.53333	-0.01558
-11.0008	12.1991	-0.00231		-8.80075	10.3324	-0.01011		-1.62828	5.33333	-0.00932		-1.62828	5.53333	-0.01839
-10.9341	12.1991	-0.0023		-8.80075	10.2658	-0.01682		-1.56043	5.33333	-0.01184		-1.56043	5.53333	-0.02104
-10.8674	12.1991	-0.00228		-8.80075	10.1991	-0.02056		-1.49259	5.33333	-0.01424		-1.49259	5.53333	-0.02302
-10.8008	12.1991	-0.00227		-8.80075	10.1324	-0.02146		-1.42474	5.33333	-0.01531		-1.42474	5.53333	-0.0238
-10.7341	12.1991	-0.00227		-8.80075	10.0658	-0.02023		-1.3569	5.33333	-0.01398		-1.3569	5.53333	-0.02291
-10.6674	12.1991	-0.00227		-8.80075	9.99911	-0.01769		-1.28905	5.33333	-0.00979		-1.28905	5.53333	-0.02012
-10.6007	12.1991	-0.00229		-8.80075	9.93244	-0.01477		-1.22121	5.33333	-0.00295		-1.22121	5.53333	-0.01551
-10.5341	12.1991	-0.00233		-8.80075	9.86577	-0.01237		-1.15336	5.33333	0.00577		-1.15336	5.53333	-0.00947
-10.4674	12.1991	-0.00238		-8.80075	9.79911	-0.01047		-1.08552	5.33333	0.01539		-1.08552	5.53333	-0.00258
-10.4008	12.1991	-0.00245		-8.80075	9.73244	-0.00885		-1.01767	5.33333	0.02507		-1.01767	5.53333	0.00441
-10.3341	12.1991	-0.00252		-8.80075	9.66577	-0.00749		-0.94983	5.33333	0.03411		-0.94983	5.53333	0.01064
-10.2674	12.1991	-0.0026		-8.80075	9.59911	-0.00639		-0.88198	5.33333	0.04194		-0.88198	5.53333	0.01543
-10.2007	12.1991	-0.00268		-8.80075	9.53244	-0.00553		-0.81414	5.33333	0.04778		-0.81414	5.53333	0.01859
-10.1341	12.1991	-0.00274		-8.80075	9.46577	-0.00486		-0.74629	5.33333	0.05072		-0.74629	5.53333	0.02016
-10.0674	12.1991	-0.00277		-8.80075	9.39911	-0.00435		-0.67845	5.33333	0.05072		-0.67845	5.53333	0.02016
-10.0008	12.1991	-0.00278		-8.80075	9.33244	-0.00392		-0.6106	5.33333	0.04778		-0.6106	5.53333	0.01859
-9.93409	12.1991	-0.00275		-8.80075	9.26577	-0.00355		-0.54276	5.33333	0.04193		-0.54276	5.53333	0.01543
-9.86742	12.1991	-0.00268		-8.80075	9.19911	-0.00321		-0.47491	5.33333	0.0341		-0.47491	5.53333	0.01063
-9.80075	12.1991	-0.00257		-8.73409	12.3324	-0.000991908		-0.40707	5.33333	0.02506		-0.40707	5.53333	0.00441
-9.73409	12.1991	-0.00243		-8.73409	12.2658	-0.00112		-0.33922	5.33333	0.01538		-0.33922	5.53333	-0.00259
-9.66742	12.1991	-0.00227		-8.73409	12.1991	-0.00126		-0.27138	5.33333	0.00575		-0.27138	5.53333	-0.00948
-9.60075	12.1991	-0.00209		-8.73409	12.1324	-0.00142		-0.20354	5.33333	-0.00296		-0.20354	5.53333	-0.01552
-9.53408	12.1991	-0.00191		-8.73409	12.0658	-0.0016		-0.13569	5.33333	-0.00979		-0.13569	5.53333	-0.02012
-9.46742	12.1991	-0.00174		-8.73409	11.9991	-0.00181		-0.06785	5.33333	-0.01399		-0.06785	5.53333	-0.02291
-9.40075	12.1991	-0.00159		-8.73409	11.9324	-0.00205		0	5.33333	-0.0153		0	5.53333	-0.0238
-9.33409	12.1991	-0.00145		-8.73409	11.8658	-0.00233		0.06785	5.33333	-0.01423		0.06785	5.53333	-0.02302
-9.26742	12.1991	-0.00134		-8.73409	11.7991	-0.00268		0.13569	5.33333	-0.01183		0.13569	5.53333	-0.02103
-9.20075	12.1991	-0.00126		-8.73409	11.7324	-0.00313		0.20354	5.33333	-0.00931		0.20354	5.53333	-0.01839
-9.13409	12.1991	-0.00121		-8.73409	11.6658	-0.00376		0.27138	5.33333	-0.00755		0.27138	5.53333	-0.01558
-9.06742	12.1991	-0.00119		-8.73409	11.5991	-0.00458		0.33922	5.33333	-0.00683		0.33922	5.53333	-0.01291
-9.00075	12.1991	-0.00118		-8.73409	11.5324	-0.00561		0.40707	5.33333	-0.00685		0.40707	5.53333	-0.01063
-8.93409	12.1991	-0.00119		-8.73409	11.4658	-0.00683		0.47491	5.33333	-0.00711		0.47491	5.53333	-0.009
-8.86742	12.1991	-0.00121		-8.73409	11.3991	-0.00823		0.54276	5.33333	-0.00724		0.54276	5.53333	-0.00821
-8.80075	12.1991	-0.00124		-8.73409	11.3324	-0.00995		0.6106	5.33333	-0.00741		0.6106	5.53333	-0.00808
-8.73409	12.1991	-0.00126		-8.73409	11.2658	-0.01216		0.67845	5.33333	-0.00824		0.67845	5.53333	-0.00838
-8.66742	12.1991	-0.00127		-8.73409	11.1991	-0.01402		0.74629	5.33333	-0.00954		0.74629	5.53333	-0.0089
-8.60075	12.1991	-0.00128		-8.73409	11.1324	-0.01442		0.81414	5.33333	-0.0109		0.81414	5.53333	-0.00954
-8.53408	12.1991	-0.00127		-8.73409	11.0658	-0.01255		-2.30673	5.4	-0.01156		-2.30673	5.6	-0.00948
-8.46742	12.1991	-0.00126		-8.73409	10.9991	-0.00794		-2.23888	5.4	-0.01054		-2.23888	5.6	-0.00892
-8.40075	12.1991	-0.00123		-8.73409	10.9324	-0.000856586		-2.17104	5.4	-0.00945		-2.17104	5.6	-0.00842
-8.33409	12.1991	-0.00119		-8.73409	10.8658	0.00763		-2.10319	5.4	-0.00843		-2.10319	5.6	-0.00807
-8.26742	12.1991	-0.00115		-8.73409	10.7991	0.0158		-2.03535	5.4	-0.00775		-2.03535	5.6	-0.00793
-8.20075	12.1991	-0.0011		-8.73409	10.7324	0.0219		-1.9675	5.4	-0.00784		-1.9675	5.6	-0.00812
-8.13409	12.1991	-0.00105		-8.73409	10.6658	0.02455		-1.89966	5.4	-0.00857		-1.89966	5.6	-0.00877
-8.06742	12.1991	-0.000995603		-8.73409	10.5991	0.02321		-1.83181	5.4	-0.00954		-1.83181	5.6	-0.01003
-8.00075	12.1991	-0.000942744		-8.73409	10.5324	0.01811		-1.76397	5.4	-0.01085		-1.76397	5.6	-0.01194
-7.93409	12.1991	-0.000891023		-8.73409	10.4658	0.01025		-1.69612	5.4	-0.01272		-1.69612	5.6	-0.01432
-7.86742	12.1991	-0.000841255		-8.73409	10.3991	0.00111		-1.62828	5.4	-0.01521		-1.62828	5.6	-0.01685
-7.80075	12.1991	-0.000793843		-8.73409	10.3324	-0.00763		-1.56043	5.4	-0.01801		-1.56043	5.6	-0.01916
-7.73409	12.1991	-0.000749003		-8.73409	10.2658	-0.01454		-1.49259	5.4	-0.02038		-1.49259	5.6	-0.02084
-7.66742	12.1991	-0.000706659		-8.73409	10.1991	-0.01875		-1.42474	5.4	-0.02138		-1.42474	5.6	-0.02148
-7.60075	12.1991	-0.000666705		-8.73409	10.1324	-0.0202		-1.3569	5.4	-0.02018		-1.3569	5.6	-0.02075
-7.53409	12.1991	-0.000628929		-8.73409	10.0658	-0.01941		-1.28905	5.4	-0.01639		-1.28905	5.6	-0.01849
-7.46742	12.1991	-0.000593191		-8.73409	9.99911	-0.0172		-1.22121	5.4	-0.01016		-1.22121	5.6	-0.01476
-7.40075	12.1991	-0.000559316		-8.73409	9.93244	-0.01445		-1.15336	5.4	-0.00212		-1.15336	5.6	-0.00986
-7.33409	12.1991	-0.000527231		-8.73409	9.86577	-0.01214		-1.08552	5.4	0.0069		-1.08552	5.6	-0.00435
-7.26742	12.1991	-0.000496782		-8.73409	9.79911	-0.01037		-1.01767	5.4	0.01604		-1.01767	5.6	0.00108
-7.20075	12.1991	-0.000467894		-8.73409	9.73244	-0.00886		-0.94983	5.4	0.02457		-0.94983	5.6	0.00585
-7.13409	12.1991	-0.000440355		-8.73409	9.66577	-0.00758		-0.88198	5.4	0.03176		-0.88198	5.6	0.00959
-7.06742	12.1991	-0.000414034		-8.73409	9.59911	-0.00652		-0.81414	5.4	0.03671		-0.81414	5.6	0.01214
-7.00075	12.1991	-0.000388716		-8.73409	9.53244	-0.00569		-0.74629	5.4	0.03908		-0.74629	5.6	0.01343
-6.93409	12.1991	-0.000364292		-8.73409	9.46577	-0.00505		-0.67845	5.4	0.03908		-0.67845	5.6	0.01343
-6.86742	12.1991	-0.000340608		-8.73409	9.39911	-0.00454		-0.6106	5.4	0.03671		-0.6106	5.6	0.01214
-6.80075	12.1991	-0.000317706		-8.73409	9.33244	-0.00412		-0.54276	5.4	0.03175		-0.54276	5.6	0.00959
-6.73409	12.1991	-0.000295596		-8.73409	9.26577	-0.00374		-0.47491	5.4	0.02456		-0.47491	5.6	0.00584
-6.66742	12.1991	-0.000274296		-8.73409	9.19911	-0.0034		-0.40707	5.4	0.01603		-0.40707	5.6	0.00108
-6.60075	12.1991	-0.000254308		-8.66742	12.3324	-0.000984966		-0.33922	5.4	0.00689		-0.33922	5.6	-0.00436
-6.53409	12.1991	-0.000235395		-8.66742	12.2658	-0.00112		-0.27138	5.4	-0.00213		-0.27138	5.6	-0.00987
-6.46742	12.1991	-0.000217521		-8.66742	12.1991	-0.00127		-0.20354	5.4	-0.01017		-0.20354	5.6	-0.01476
-6.40075	12.1991	-0.000200817		-8.66742	12.1324	-0.00145		-0.13569	5.4	-0.0164		-0.13569	5.6	-0.01849
-6.33409	12.1991	-0.000185242		-8.66742	12.0658	-0.00167		-0.06785	5.4	-0.02019		-0.06785	5.6	-0.02076
-6.26742	12.1991	-0.000170737		-8.66742	11.9991	-0.00192		0	5.4	-0.02138		0	5.6	-0.02148
-6.20075	12.1991	-0.000157138		-8.66742	11.9324	-0.00221		0.06785	5.4	-0.02038		0.06785	5.6	-0.02084
-6.13409	12.1991	-0.000144321		-8.66742	11.8658	-0.00256		0.13569	5.4	-0.018		0.13569	5.6	-0.01916
-6.06742	12.1991	-0.000132092		-8.66742	11.7991	-0.00302		0.20354	5.4	-0.0152		0.20354	5.6	-0.01685
-6.00075	12.1991	-0.000120715		-8.66742	11.7324	-0.00362		0.27138	5.4	-0.01272		0.27138	5.6	-0.01432
-5.93409	12.1991	-0.00011029		-8.66742	11.6658	-0.00443		0.33922	5.4	-0.01085		0.33922	5.6	-0.01194
-5.86742	12.1991	-0.000100481		-8.66742	11.5991	-0.00551		0.40707	5.4	-0.00955		0.40707	5.6	-0.01003
-5.80075	12.1991	-9.15235e-05		-8.66742	11.5324	-0.00687		0.47491	5.4	-0.00857		0.47491	5.6	-0.00877
-5.73409	12.1991	-8.31702e-05		-8.66742	11.4658	-0.00853		0.54276	5.4	-0.00784		0.54276	5.6	-0.00812
-5.66742	12.1991	-7.57703e-05		-8.66742	11.3991	-0.01049		0.6106	5.4	-0.00776		0.6106	5.6	-0.00793
-5.60075	12.1991	-6.89457e-05		-8.66742	11.3324	-0.01293		0.67845	5.4	-0.00844		0.67845	5.6	-0.00807
-5.53409	12.1991	-6.26115e-05		-8.66742	11.2658	-0.01597		0.74629	5.4	-0.00946		0.74629	5.6	-0.00843
-5.46742	12.1991	-5.67862e-05		-8.66742	11.1991	-0.01876		0.81414	5.4	-0.01055		0.81414	5.6	-0.00892
-5.40075	12.1991	-5.14928e-05		-8.66742	11.1324	-0.02017		-2.30673	5.46667	-0.01092		-2.30673	5.66667	-0.00873
-5.33409	12.1991	-4.66924e-05		-8.66742	11.0658	-0.01931		-2.23888	5.46667	-0.01008		-2.23888	5.66667	-0.00825
-5.26742	12.1991	-4.23364e-05		-8.66742	10.9991	-0.01552		-2.17104	5.46667	-0.00924		-2.17104	5.66667	-0.00786
-5.20075	12.1991	-3.8332e-05		-8.66742	10.9324	-0.00885		-2.10319	5.46667	-0.00849		-2.10319	5.66667	-0.0076
-5.13409	12.1991	-3.45487e-05		-8.66742	10.8658	-0.00015131		-2.03535	5.46667	-0.008		-2.03535	5.66667	-0.00756
-5.06742	12.1991	-3.11239e-05		-8.66742	10.7991	0.00901		-1.9675	5.46667	-0.0081		-1.9675	5.66667	-0.00779
-5.00075	12.1991	-2.81855e-05		-8.66742	10.7324	0.01681		-1.89966	5.46667	-0.00906		-1.89966	5.66667	-0.00837
-4.93409	12.1991	-2.53789e-05		-8.66742	10.6658	0.02171		-1.83181	5.46667	-0.0107		-1.83181	5.66667	-0.00935
-4.86742	12.1991	-2.28783e-05		-8.66742	10.5991	0.0228		-1.76397	5.46667	-0.01278		-1.76397	5.66667	-0.01076
-4.80075	12.1991	-2.0578e-05		-8.66742	10.5324	0.01991		-1.69612	5.46667	-0.01527		-1.69612	5.66667	-0.01253
-4.73409	12.1991	-1.85003e-05		-8.66742	10.4658	0.0137		-1.62828	5.46667	-0.01811		-1.62828	5.66667	-0.01448
-4.66742	12.1991	-1.66088e-05		-8.66742	10.3991	0.00545		-1.56043	5.46667	-0.02094		-1.56043	5.66667	-0.01629
-4.60075	12.1991	-1.49016e-05		-8.66742	10.3324	-0.00314		-1.49259	5.46667	-0.02318		-1.49259	5.66667	-0.01761
-4.53409	12.1991	-1.33635e-05		-8.66742	10.2658	-0.01047		-1.42474	5.46667	-0.02408		-1.42474	5.66667	-0.01811
-4.46742	12.1991	-1.19777e-05		-8.66742	10.1991	-0.01542		-1.3569	5.46667	-0.02303		-1.3569	5.66667	-0.01755
-4.40075	12.1991	-1.07478e-05		-8.66742	10.1324	-0.01767		-1.28905	5.46667	-0.0197		-1.28905	5.66667	-0.01582
-4.33409	12.1991	-9.6334e-06		-8.66742	10.0658	-0.01759		-1.22121	5.46667	-0.01424		-1.22121	5.66667	-0.013
-4.26742	12.1991	-8.65042e-06		-8.66742	9.99911	-0.01594		-1.15336	5.46667	-0.00711		-1.15336	5.66667	-0.00936
-4.20075	12.1991	-7.75908e-06		-8.66742	9.93244	-0.01359		-1.08552	5.46667	0.000953981		-1.08552	5.66667	-0.00531
-4.13409	12.1991	-6.97536e-06		-8.66742	9.86577	-0.01159		-1.01767	5.46667	0.00918		-1.01767	5.66667	-0.00129
-4.06742	12.1991	-6.24198e-06		-8.66742	9.79911	-0.01006		-0.94983	5.46667	0.01678		-0.94983	5.66667	0.00234
-4.00075	12.1991	-5.59909e-06		-8.66742	9.73244	-0.00875		-0.88198	5.46667	0.02286		-0.88198	5.66667	0.00528
-3.93409	12.1991	-5.0575e-06		-8.66742	9.66577	-0.0076		-0.81414	5.46667	0.02683		-0.81414	5.66667	0.00735
-3.86742	12.1991	-4.41255e-06		-8.66742	9.59911	-0.00664		-0.74629	5.46667	0.02874		-0.74629	5.66667	0.0084
-3.80075	12.1991	-3.8995e-06		-8.66742	9.53244	-0.00586		-0.67845	5.46667	0.02874		-0.67845	5.66667	0.0084
-3.73409	12.1991	-3.4949e-06		-8.66742	9.46577	-0.00525		-0.6106	5.46667	0.02682		-0.6106	5.66667	0.00734
-3.66742	12.1991	-3.14639e-06		-8.66742	9.39911	-0.00476		-0.54276	5.46667	0.02286		-0.54276	5.66667	0.00528
-3.60075	12.1991	-2.81288e-06		-8.66742	9.33244	-0.00435		-0.47491	5.46667	0.01678		-0.47491	5.66667	0.00233
-3.53409	12.1991	-2.4822e-06		-8.66742	9.26577	-0.00397		-0.40707	5.46667	0.00917		-0.40707	5.66667	-0.00129
-3.46742	12.1991	-2.17531e-06		-8.66742	9.19911	-0.00362		-0.33922	5.46667	0.000943923		-0.33922	5.66667	-0.00532
-3.40075	12.1991	-1.9265e-06		-8.60075	12.3324	-0.000974269		-0.27138	5.46667	-0.00712		-0.27138	5.66667	-0.00936
-3.33409	12.1991	-1.81218e-06		-8.60075	12.2658	-0.00111		-0.20354	5.46667	-0.01424		-0.20354	5.66667	-0.013
-3.26742	12.1991	-1.65219e-06		-8.60075	12.1991	-0.00128		-0.13569	5.46667	-0.01971		-0.13569	5.66667	-0.01582
-3.20075	12.1991	-1.41663e-06		-8.60075	12.1324	-0.00148		-0.06785	5.46667	-0.02303		-0.06785	5.66667	-0.01755
-3.13409	12.1991	-1.28925e-06		-8.60075	12.0658	-0.00171		0	5.46667	-0.02408		0	5.66667	-0.01812
-3.06742	12.1991	-1.13998e-06		-8.60075	11.9991	-0.00199		0.06785	5.46667	-0.02318		0.06785	5.66667	-0.01761
-3.00075	12.1991	-1.01312e-06		-8.60075	11.9324	-0.00233		0.13569	5.46667	-0.02094		0.13569	5.66667	-0.01629
-2.93409	12.1991	-9.1293e-07		-8.60075	11.8658	-0.00274		0.20354	5.46667	-0.0181		0.20354	5.66667	-0.01448
-2.86742	12.1991	-8.3666e-07		-8.60075	11.7991	-0.00326		0.27138	5.46667	-0.01527		0.27138	5.66667	-0.01253
-2.80075	12.1991	-6.73205e-07		-8.60075	11.7324	-0.00395		0.33922	5.46667	-0.01278		0.33922	5.66667	-0.01076
-2.73409	12.1991	-5.92038e-07		-8.60075	11.6658	-0.00489		0.40707	5.46667	-0.01071		0.40707	5.66667	-0.00935
-2.66742	12.1991	-5.37214e-07		-8.60075	11.5991	-0.00612		0.47491	5.46667	-0.00906		0.47491	5.66667	-0.00837
-2.60075	12.1991	-5.02923e-07		-8.60075	11.5324	-0.00769		0.54276	5.46667	-0.0081		0.54276	5.66667	-0.00779
-2.53409	12.1991	-4.43817e-07		-8.60075	11.4658	-0.00962		0.6106	5.46667	-0.00801		0.6106	5.66667	-0.00756
-2.46742	12.1991	-3.81716e-07		-8.60075	11.3991	-0.01191		0.67845	5.46667	-0.0085		0.67845	5.66667	-0.00761
-2.40075	12.1991	-3.11846e-07		-8.60075	11.3324	-0.01474		0.74629	5.46667	-0.00925		0.74629	5.66667	-0.00786
-2.33409	12.1991	-2.83367e-07		-8.60075	11.2658	-0.01824		0.81414	5.46667	-0.01009		0.81414	5.66667	-0.00826
-2.26742	12.1991	-3.13256e-07		-8.60075	11.1991	-0.0216		-2.30673	5.53333	-0.01022		-2.30673	5.73333	-0.00798
-2.20075	12.1991	-2.77694e-07		-8.60075	11.1324	-0.0237		-2.23888	5.53333	-0.00954		-2.23888	5.73333	-0.00757
-2.13409	12.1991	-2.15282e-07		-8.60075	11.0658	-0.02358		-2.17104	5.53333	-0.0089		-2.17104	5.73333	-0.00724
-2.06742	12.1991	-2.16169e-07		-8.60075	10.9991	-0.02046		-2.10319	5.53333	-0.00837		-2.10319	5.73333	-0.00704
-2.00075	12.1991	-1.7726e-07		-8.60075	10.9324	-0.01413		-2.03535	5.53333	-0.00808		-2.03535	5.73333	-0.00703
-1.93409	12.1991	-1.70363e-07		-8.60075	10.8658	-0.00525		-1.9675	5.53333	-0.0082		-1.9675	5.73333	-0.00726
-1.86742	12.1991	-1.3873e-07		-8.60075	10.7991	0.00478		-1.89966	5.53333	-0.009		-1.89966	5.73333	-0.00776
-1.80075	12.1991	-1.29427e-07		-8.60075	10.7324	0.01411		-1.83181	5.53333	-0.01063		-1.83181	5.73333	-0.00855
-1.73409	12.1991	-1.05542e-07		-8.60075	10.6658	0.021		-1.76397	5.53333	-0.01291		-1.76397	5.73333	-0.00963
-1.66742	12.1991	-1.04214e-07		-8.60075	10.5991	0.02418		-1.69612	5.53333	-0.01558		-1.69612	5.73333	-0.01092
-1.60075	12.1991	-8.33397e-08		-8.60075	10.5324	0.02313		-1.62828	5.53333	-0.01839		-1.62828	5.73333	-0.0123
-1.53409	12.1991	-8.01987e-08		-8.60075	10.4658	0.01823		-1.56043	5.53333	-0.02104		-1.56043	5.73333	-0.01357
-1.46742	12.1991	-6.66331e-08		-8.60075	10.3991	0.01061		-1.49259	5.53333	-0.02302		-1.49259	5.73333	-0.0145
-1.40075	12.1991	-6.58082e-08		-8.60075	10.3324	0.00202		-1.42474	5.53333	-0.0238		-1.42474	5.73333	-0.01486
-1.33409	12.1991	-5.5952e-08		-8.60075	10.2658	-0.00579		-1.3569	5.53333	-0.02291		-1.3569	5.73333	-0.01446
-1.26742	12.1991	-5.74808e-08		-8.60075	10.1991	-0.01149		-1.28905	5.53333	-0.02012		-1.28905	5.73333	-0.01325
-1.20075	12.1991	-5.01246e-08		-8.60075	10.1324	-0.01456		-1.22121	5.53333	-0.01551		-1.22121	5.73333	-0.01127
-1.13409	12.1991	-5.28612e-08		-8.60075	10.0658	-0.01523		-1.15336	5.53333	-0.00947		-1.15336	5.73333	-0.0087
-1.06742	12.1991	-4.68742e-08		-8.60075	9.99911	-0.0142		-1.08552	5.53333	-0.00258		-1.08552	5.73333	-0.00578
-1.00075	12.1991	-5.02973e-08		-8.60075	9.93244	-0.01239		-1.01767	5.53333	0.00441		-1.01767	5.73333	-0.00279
-0.93409	12.1991	-4.35267e-08		-8.60075	9.86577	-0.01084		-0.94983	5.53333	0.01064		-0.94983	5.73333	-2.07729e-05
-0.86742	12.1991	-4.82724e-08		-8.60075	9.79911	-0.00965		-0.88198	5.53333	0.01543		-0.88198	5.73333	0.00228
-0.80075	12.1991	-4.36172e-08		-8.60075	9.73244	-0.00858		-0.81414	5.53333	0.01859		-0.81414	5.73333	0.00392
-0.73409	12.1991	-4.56043e-08		-8.60075	9.66577	-0.00761		-0.74629	5.53333	0.02016		-0.74629	5.73333	0.00477
-0.66742	12.1991	-4.07591e-08		-8.60075	9.59911	-0.00676		-0.67845	5.53333	0.02016		-0.67845	5.73333	0.00477
-0.60075	12.1991	-4.41672e-08		-8.60075	9.53244	-0.00606		-0.6106	5.53333	0.01859		-0.6106	5.73333	0.00392
-0.53409	12.1991	-4.13707e-08		-8.60075	9.46577	-0.00549		-0.54276	5.53333	0.01543		-0.54276	5.73333	0.00228
-0.46742	12.1991	-4.62707e-08		-8.60075	9.39911	-0.00503		-0.47491	5.53333	0.01063		-0.47491	5.73333	-2.34924e-05
-0.40075	12.1991	-4.32806e-08		-8.60075	9.33244	-0.00462		-0.40707	5.53333	0.00441		-0.40707	5.73333	-0.00279
-0.33409	12.1991	-4.57896e-08		-8.60075	9.26577	-0.00424		-0.33922	5.53333	-0.00259		-0.33922	5.73333	-0.00578
-0.26742	12.1991	-4.288e-08		-8.60075	9.19911	-0.00388		-0.27138	5.53333	-0.00948		-0.27138	5.73333	-0.0087
-0.20075	12.1991	-4.99222e-08		-8.53408	12.3324	-0.000959217		-0.20354	5.53333	-0.01552		-0.20354	5.73333	-0.01128
-0.13409	12.1991	-4.89577e-08		-8.53408	12.2658	-0.0011		-0.13569	5.53333	-0.02012		-0.13569	5.73333	-0.01325
-0.06742	12.1991	-5.12245e-08		-8.53408	12.1991	-0.00127		-0.06785	5.53333	-0.02291		-0.06785	5.73333	-0.01446
-0.000751	12.1991	-4.79036e-08		-8.53408	12.1324	-0.00148		0	5.53333	-0.0238		0	5.73333	-0.01486
-20.0008	12.1324	-4.82603e-08		-8.53408	12.0658	-0.00173		0.06785	5.53333	-0.02302		0.06785	5.73333	-0.0145
-19.9341	12.1324	-4.84486e-08		-8.53408	11.9991	-0.00203		0.13569	5.53333	-0.02103		0.13569	5.73333	-0.01357
-19.8674	12.1324	-5.29806e-08		-8.53408	11.9324	-0.00239		0.20354	5.53333	-0.01839		0.20354	5.73333	-0.0123
-19.8008	12.1324	-5.11142e-08		-8.53408	11.8658	-0.00284		0.27138	5.53333	-0.01558		0.27138	5.73333	-0.01092
-19.7341	12.1324	-5.36771e-08		-8.53408	11.7991	-0.0034		0.33922	5.53333	-0.01291		0.33922	5.73333	-0.00963
-19.6674	12.1324	-5.39171e-08		-8.53408	11.7324	-0.00414		0.40707	5.53333	-0.01063		0.40707	5.73333	-0.00855
-19.6008	12.1324	-6.3226e-08		-8.53408	11.6658	-0.00513		0.47491	5.53333	-0.009		0.47491	5.73333	-0.00776
-19.5341	12.1324	-6.39793e-08		-8.53408	11.5991	-0.00643		0.54276	5.53333	-0.00821		0.54276	5.73333	-0.00726
-19.4674	12.1324	-6.76366e-08		-8.53408	11.5324	-0.00809		0.6106	5.53333	-0.00808		0.6106	5.73333	-0.00703
-19.4007	12.1324	-7.07184e-08		-8.53408	11.4658	-0.01011		0.67845	5.53333	-0.00838		0.67845	5.73333	-0.00704
-19.3341	12.1324	-7.41343e-08		-8.53408	11.3991	-0.01253		0.74629	5.53333	-0.0089		0.74629	5.73333	-0.00724
-19.2674	12.1324	-7.79422e-08		-8.53408	11.3324	-0.01544		0.81414	5.53333	-0.00954		0.81414	5.73333	-0.00758
-19.2007	12.1324	-7.97852e-08		-8.53408	11.2658	-0.01902		-2.30673	5.6	-0.00948		-2.30673	5.8	-0.00726
-19.1341	12.1324	-8.53956e-08		-8.53408	11.1991	-0.02262		-2.23888	5.6	-0.00892		-2.23888	5.8	-0.00691
-19.0674	12.1324	-8.298e-08		-8.53408	11.1324	-0.02508		-2.17104	5.6	-0.00842		-2.17104	5.8	-0.00661
-19.0008	12.1324	-9.44745e-08		-8.53408	11.0658	-0.02545		-2.10319	5.6	-0.00807		-2.10319	5.8	-0.00643
-18.9341	12.1324	-7.87392e-08		-8.53408	10.9991	-0.02285		-2.03535	5.6	-0.00793		-2.03535	5.8	-0.00642
-18.8674	12.1324	-1.22439e-07		-8.53408	10.9324	-0.01691		-1.9675	5.6	-0.00812		-1.9675	5.8	-0.0066
-18.8008	12.1324	-1.05619e-07		-8.53408	10.8658	-0.00806		-1.89966	5.6	-0.00877		-1.89966	5.8	-0.007
-18.7341	12.1324	-4.88998e-08		-8.53408	10.7991	0.00243		-1.83181	5.6	-0.01003		-1.83181	5.8	-0.00763
-18.6674	12.1324	-6.33749e-08		-8.53408	10.7324	0.01275		-1.76397	5.6	-0.01194		-1.76397	5.8	-0.00846
-18.6008	12.1324	-9.40179e-08		-8.53408	10.6658	0.02099		-1.69612	5.6	-0.01432		-1.69612	5.8	-0.00943
-18.5341	12.1324	-1.24202e-07		-8.53408	10.5991	0.02562		-1.62828	5.6	-0.01685		-1.62828	5.8	-0.01043
-18.4674	12.1324	-1.31057e-07		-8.53408	10.5324	0.02586		-1.56043	5.6	-0.01916		-1.56043	5.8	-0.01134
-18.4007	12.1324	-1.27572e-07		-8.53408	10.4658	0.02188		-1.49259	5.6	-0.02084		-1.49259	5.8	-0.01199
-18.3341	12.1324	-1.28148e-07		-8.53408	10.3991	0.01476		-1.42474	5.6	-0.02148		-1.42474	5.8	-0.01224
-18.2674	12.1324	-1.78052e-07		-8.53408	10.3324	0.00624		-1.3569	5.6	-0.02075		-1.3569	5.8	-0.01196
-18.2007	12.1324	-2.6841e-07		-8.53408	10.2658	-0.0018		-1.28905	5.6	-0.01849		-1.28905	5.8	-0.01112
-18.1341	12.1324	-2.65365e-07		-8.53408	10.1991	-0.00796		-1.22121	5.6	-0.01476		-1.22121	5.8	-0.00973
-18.0674	12.1324	-2.85914e-07		-8.53408	10.1324	-0.01158		-1.15336	5.6	-0.00986		-1.15336	5.8	-0.00789
-18.0008	12.1324	-3.35454e-07		-8.53408	10.0658	-0.01284		-1.08552	5.6	-0.00435		-1.08552	5.8	-0.00577
-17.9341	12.1324	-3.67226e-07		-8.53408	9.99911	-0.01235		-1.01767	5.6	0.00108		-1.01767	5.8	-0.00356
-17.8674	12.1324	-4.22232e-07		-8.53408	9.93244	-0.0111		-0.94983	5.6	0.00585		-0.94983	5.8	-0.00148
-17.8008	12.1324	-4.63019e-07		-8.53408	9.86577	-0.01008		-0.88198	5.6	0.00959		-0.88198	5.8	0.000277962
-17.7341	12.1324	-5.25018e-07		-8.53408	9.79911	-0.00925		-0.81414	5.6	0.01214		-0.81414	5.8	0.00155
-17.6674	12.1324	-5.78909e-07		-8.53408	9.73244	-0.00844		-0.74629	5.6	0.01343		-0.74629	5.8	0.00221
-17.6008	12.1324	-6.59562e-07		-8.53408	9.66577	-0.00765		-0.67845	5.6	0.01343		-0.67845	5.8	0.00221
-17.5341	12.1324	-7.35637e-07		-8.53408	9.59911	-0.00693		-0.6106	5.6	0.01214		-0.6106	5.8	0.00155
-17.4674	12.1324	-8.30399e-07		-8.53408	9.53244	-0.00631		-0.54276	5.6	0.00959		-0.54276	5.8	0.000276461
-17.4007	12.1324	-9.3102e-07		-8.53408	9.46577	-0.00579		-0.47491	5.6	0.00584		-0.47491	5.8	-0.00148
-17.3341	12.1324	-1.05349e-06		-8.53408	9.39911	-0.00534		-0.40707	5.6	0.00108		-0.40707	5.8	-0.00356
-17.2674	12.1324	-1.18297e-06		-8.53408	9.33244	-0.00493		-0.33922	5.6	-0.00436		-0.33922	5.8	-0.00577
-17.2007	12.1324	-1.33799e-06		-8.53408	9.26577	-0.00455		-0.27138	5.6	-0.00987		-0.27138	5.8	-0.00789
-17.1341	12.1324	-1.50444e-06		-8.53408	9.19911	-0.00417		-0.20354	5.6	-0.01476		-0.20354	5.8	-0.00973
-17.0674	12.1324	-1.69883e-06		-8.46742	12.3324	-0.000939529		-0.13569	5.6	-0.01849		-0.13569	5.8	-0.01112
-17.0008	12.1324	-1.90881e-06		-8.46742	12.2658	-0.00108		-0.06785	5.6	-0.02076		-0.06785	5.8	-0.01197
-16.9341	12.1324	-2.15973e-06		-8.46742	12.1991	-0.00126		0	5.6	-0.02148		0	5.8	-0.01224
-16.8674	12.1324	-2.42398e-06		-8.46742	12.1324	-0.00147		0.06785	5.6	-0.02084		0.06785	5.8	-0.01199
-16.8008	12.1324	-2.74023e-06		-8.46742	12.0658	-0.00173		0.13569	5.6	-0.01916		0.13569	5.8	-0.01134
-16.7341	12.1324	-3.07616e-06		-8.46742	11.9991	-0.00204		0.20354	5.6	-0.01685		0.20354	5.8	-0.01043
-16.6674	12.1324	-3.49282e-06		-8.46742	11.9324	-0.00241		0.27138	5.6	-0.01432		0.27138	5.8	-0.00943
-16.6008	12.1324	-3.89264e-06		-8.46742	11.8658	-0.00287		0.33922	5.6	-0.01194		0.33922	5.8	-0.00846
-16.5341	12.1324	-4.41906e-06		-8.46742	11.7991	-0.00344		0.40707	5.6	-0.01003		0.40707	5.8	-0.00763
-16.4674	12.1324	-5.02958e-06		-8.46742	11.7324	-0.00419		0.47491	5.6	-0.00877		0.47491	5.8	-0.007
-16.4007	12.1324	-5.6437e-06		-8.46742	11.6658	-0.00518		0.54276	5.6	-0.00812		0.54276	5.8	-0.0066
-16.3341	12.1324	-6.3136e-06		-8.46742	11.5991	-0.00646		0.6106	5.6	-0.00793		0.6106	5.8	-0.00642
-16.2674	12.1324	-7.06296e-06		-8.46742	11.5324	-0.0081		0.67845	5.6	-0.00807		0.67845	5.8	-0.00644
-16.2007	12.1324	-7.93029e-06		-8.46742	11.4658	-0.01009		0.74629	5.6	-0.00843		0.74629	5.8	-0.00662
-16.1341	12.1324	-8.90671e-06		-8.46742	11.3991	-0.01245		0.81414	5.6	-0.00892		0.81414	5.8	-0.00691
-16.0674	12.1324	-1.00083e-05		-8.46742	11.3324	-0.01522		-2.30673	5.66667	-0.00873		-2.30673	5.86667	-0.00657
-16.0008	12.1324	-1.11772e-05		-8.46742	11.2658	-0.01856		-2.23888	5.66667	-0.00825		-2.23888	5.86667	-0.00626
-15.9341	12.1324	-1.24935e-05		-8.46742	11.1991	-0.02208		-2.17104	5.66667	-0.00786		-2.17104	5.86667	-0.006
-15.8674	12.1324	-1.40227e-05		-8.46742	11.1324	-0.02465		-2.10319	5.66667	-0.0076		-2.10319	5.86667	-0.00583
-15.8008	12.1324	-1.57462e-05		-8.46742	11.0658	-0.02531		-2.03535	5.66667	-0.00756		-2.03535	5.86667	-0.00579
-15.7341	12.1324	-1.76259e-05		-8.46742	10.9991	-0.02319		-1.9675	5.66667	-0.00779		-1.9675	5.86667	-0.0059
-15.6674	12.1324	-1.95324e-05		-8.46742	10.9324	-0.01782		-1.89966	5.66667	-0.00837		-1.89966	5.86667	-0.0062
-15.6007	12.1324	-2.1744e-05		-8.46742	10.8658	-0.00945		-1.83181	5.66667	-0.00935		-1.83181	5.86667	-0.00667
-15.5341	12.1324	-2.42215e-05		-8.46742	10.7991	0.000834076		-1.76397	5.66667	-0.01076		-1.76397	5.86667	-0.00729
-15.4674	12.1324	-2.6949e-05		-8.46742	10.7324	0.01129		-1.69612	5.66667	-0.01253		-1.69612	5.86667	-0.008
-15.4008	12.1324	-2.99126e-05		-8.46742	10.6658	0.01999		-1.62828	5.66667	-0.01448		-1.62828	5.86667	-0.00874
-15.3341	12.1324	-3.3172e-05		-8.46742	10.5991	0.02527		-1.56043	5.66667	-0.01629		-1.56043	5.86667	-0.00939
-15.2674	12.1324	-3.67936e-05		-8.46742	10.5324	0.02623		-1.49259	5.66667	-0.01761		-1.49259	5.86667	-0.00986
-15.2007	12.1324	-4.08691e-05		-8.46742	10.4658	0.02292		-1.42474	5.66667	-0.01811		-1.42474	5.86667	-0.01003
-15.1341	12.1324	-4.5474e-05		-8.46742	10.3991	0.01637		-1.3569	5.66667	-0.01755		-1.3569	5.86667	-0.00984
-15.0674	12.1324	-5.03971e-05		-8.46742	10.3324	0.00829		-1.28905	5.66667	-0.01582		-1.28905	5.86667	-0.00925
-15.0008	12.1324	-5.57085e-05		-8.46742	10.2658	0.000509133		-1.22121	5.66667	-0.013		-1.22121	5.86667	-0.00826
-14.9341	12.1324	-6.15892e-05		-8.46742	10.1991	-0.00556		-1.15336	5.66667	-0.00936		-1.15336	5.86667	-0.00696
-14.8674	12.1324	-6.78825e-05		-8.46742	10.1324	-0.00929		-1.08552	5.66667	-0.00531		-1.08552	5.86667	-0.00543
-14.8008	12.1324	-7.4755e-05		-8.46742	10.0658	-0.01079		-1.01767	5.66667	-0.00129		-1.01767	5.86667	-0.00383
-14.7341	12.1324	-8.21671e-05		-8.46742	9.99911	-0.01068		-0.94983	5.66667	0.00234		-0.94983	5.86667	-0.00231
-14.6674	12.1324	-9.02896e-05		-8.46742	9.93244	-0.00998		-0.88198	5.66667	0.00528		-0.88198	5.86667	-0.00101
-14.6007	12.1324	-9.91101e-05		-8.46742	9.86577	-0.00947		-0.81414	5.66667	0.00735		-0.81414	5.86667	-5.69998e-05
-14.5341	12.1324	-0.000108779		-8.46742	9.79911	-0.00898		-0.74629	5.66667	0.0084		-0.74629	5.86667	0.00044219
-14.4674	12.1324	-0.00011928		-8.46742	9.73244	-0.0084		-0.67845	5.66667	0.0084		-0.67845	5.86667	0.000441967
-14.4008	12.1324	-0.00013072		-8.46742	9.66577	-0.00777		-0.6106	5.66667	0.00734		-0.6106	5.86667	-5.76815e-05
-14.3341	12.1324	-0.000143048		-8.46742	9.59911	-0.00717		-0.54276	5.66667	0.00528		-0.54276	5.86667	-0.00101
-14.2674	12.1324	-0.00015633		-8.46742	9.53244	-0.00663		-0.47491	5.66667	0.00233		-0.47491	5.86667	-0.00231
-14.2007	12.1324	-0.000170542		-8.46742	9.46577	-0.00615		-0.40707	5.66667	-0.00129		-0.40707	5.86667	-0.00383
-14.1341	12.1324	-0.000185647		-8.46742	9.39911	-0.00572		-0.33922	5.66667	-0.00532		-0.33922	5.86667	-0.00544
-14.0674	12.1324	-0.000201965		-8.46742	9.33244	-0.00531		-0.27138	5.66667	-0.00936		-0.27138	5.86667	-0.00696
-14.0008	12.1324	-0.000219463		-8.46742	9.26577	-0.0049		-0.20354	5.66667	-0.013		-0.20354	5.86667	-0.00826
-13.9341	12.1324	-0.00023816		-8.46742	9.19911	-0.00451		-0.13569	5.66667	-0.01582		-0.13569	5.86667	-0.00925
-13.8674	12.1324	-0.000258351		-8.40075	12.3324	-0.000915234		-0.06785	5.66667	-0.01755		-0.06785	5.86667	-0.00984
-13.8008	12.1324	-0.000280205		-8.40075	12.2658	-0.00106		0	5.66667	-0.01812		0	5.86667	-0.01003
-13.7341	12.1324	-0.000303925		-8.40075	12.1991	-0.00123		0.06785	5.66667	-0.01761		0.06785	5.86667	-0.00986
-13.6674	12.1324	-0.000329516		-8.40075	12.1324	-0.00144		0.13569	5.66667	-0.01629		0.13569	5.86667	-0.00939
-13.6007	12.1324	-0.00035703		-8.40075	12.0658	-0.0017		0.20354	5.66667	-0.01448		0.20354	5.86667	-0.00874
-13.5341	12.1324	-0.00038636		-8.40075	11.9991	-0.00201		0.27138	5.66667	-0.01253		0.27138	5.86667	-0.008
-13.4674	12.1324	-0.000417807		-8.40075	11.9324	-0.00238		0.33922	5.66667	-0.01076		0.33922	5.86667	-0.00729
-13.4008	12.1324	-0.000451476		-8.40075	11.8658	-0.00284		0.40707	5.66667	-0.00935		0.40707	5.86667	-0.00667
-13.3341	12.1324	-0.000487385		-8.40075	11.7991	-0.0034		0.47491	5.66667	-0.00837		0.47491	5.86667	-0.0062
-13.2674	12.1324	-0.000525916		-8.40075	11.7324	-0.00412		0.54276	5.66667	-0.00779		0.54276	5.86667	-0.0059
-13.2007	12.1324	-0.000567434		-8.40075	11.6658	-0.00506		0.6106	5.66667	-0.00756		0.6106	5.86667	-0.00579
-13.1341	12.1324	-0.000612286		-8.40075	11.5991	-0.00627		0.67845	5.66667	-0.00761		0.67845	5.86667	-0.00583
-13.0674	12.1324	-0.00066068		-8.40075	11.5324	-0.00781		0.74629	5.66667	-0.00786		0.74629	5.86667	-0.006
-13.0008	12.1324	-0.000713446		-8.40075	11.4658	-0.00967		0.81414	5.66667	-0.00826		0.81414	5.86667	-0.00626
-12.9341	12.1324	-0.000770259		-8.40075	11.3991	-0.01185		-2.30673	5.73333	-0.00798		-2.30673	5.93333	-0.00591
-12.8674	12.1324	-0.000831093		-8.40075	11.3324	-0.01433		-2.23888	5.73333	-0.00757		-2.23888	5.93333	-0.00565
-12.8008	12.1324	-0.000896033		-8.40075	11.2658	-0.01722		-2.17104	5.73333	-0.00724		-2.17104	5.93333	-0.00542
-12.7341	12.1324	-0.000965006		-8.40075	11.1991	-0.02038		-2.10319	5.73333	-0.00704		-2.10319	5.93333	-0.00525
-12.6674	12.1324	-0.00104		-8.40075	11.1324	-0.02287		-2.03535	5.73333	-0.00703		-2.03535	5.93333	-0.00519
-12.6007	12.1324	-0.00111		-8.40075	11.0658	-0.02371		-1.9675	5.73333	-0.00726		-1.9675	5.93333	-0.00524
-12.5341	12.1324	-0.00119		-8.40075	10.9991	-0.02212		-1.89966	5.73333	-0.00776		-1.89966	5.93333	-0.00543
-12.4674	12.1324	-0.00127		-8.40075	10.9324	-0.01758		-1.83181	5.73333	-0.00855		-1.83181	5.93333	-0.00576
-12.4008	12.1324	-0.00136		-8.40075	10.8658	-0.01022		-1.76397	5.73333	-0.00963		-1.76397	5.93333	-0.0062
-12.3341	12.1324	-0.00144		-8.40075	10.7991	-0.000939241		-1.69612	5.73333	-0.01092		-1.69612	5.93333	-0.00671
-12.2674	12.1324	-0.00153		-8.40075	10.7324	0.00872		-1.62828	5.73333	-0.0123		-1.62828	5.93333	-0.00724
-12.2007	12.1324	-0.00161		-8.40075	10.6658	0.01693		-1.56043	5.73333	-0.01357		-1.56043	5.93333	-0.00771
-12.1341	12.1324	-0.0017		-8.40075	10.5991	0.02209		-1.49259	5.73333	-0.0145		-1.49259	5.93333	-0.00804
-12.0674	12.1324	-0.00179		-8.40075	10.5324	0.02329		-1.42474	5.73333	-0.01486		-1.42474	5.93333	-0.00816
-12.0008	12.1324	-0.00188		-8.40075	10.4658	0.02055		-1.3569	5.73333	-0.01446		-1.3569	5.93333	-0.00803
-11.9341	12.1324	-0.00196		-8.40075	10.3991	0.01483		-1.28905	5.73333	-0.01325		-1.28905	5.93333	-0.00761
-11.8674	12.1324	-0.00205		-8.40075	10.3324	0.0077		-1.22121	5.73333	-0.01127		-1.22121	5.93333	-0.00692
-11.8008	12.1324	-0.00214		-8.40075	10.2658	0.000816226		-1.15336	5.73333	-0.0087		-1.15336	5.93333	-0.00601
-11.7341	12.1324	-0.00222		-8.40075	10.1991	-0.00457		-1.08552	5.73333	-0.00578		-1.08552	5.93333	-0.00494
-11.6674	12.1324	-0.00231		-8.40075	10.1324	-0.00789		-1.01767	5.73333	-0.00279		-1.01767	5.93333	-0.00381
-11.6007	12.1324	-0.00238		-8.40075	10.0658	-0.00931		-0.94983	5.73333	-2.07729e-05		-0.94983	5.93333	-0.00272
-11.5341	12.1324	-0.00246		-8.40075	9.99911	-0.00941		-0.88198	5.73333	0.00228		-0.88198	5.93333	-0.00179
-11.4674	12.1324	-0.00252		-8.40075	9.93244	-0.00924		-0.81414	5.73333	0.00392		-0.81414	5.93333	-0.00112
-11.4008	12.1324	-0.00257		-8.40075	9.86577	-0.00914		-0.74629	5.73333	0.00477		-0.74629	5.93333	-0.000758153
-11.3341	12.1324	-0.00262		-8.40075	9.79911	-0.00891		-0.67845	5.73333	0.00477		-0.67845	5.93333	-0.000758317
-11.2674	12.1324	-0.00265		-8.40075	9.73244	-0.00852		-0.6106	5.73333	0.00392		-0.6106	5.93333	-0.00112
-11.2007	12.1324	-0.00266		-8.40075	9.66577	-0.00803		-0.54276	5.73333	0.00228		-0.54276	5.93333	-0.0018
-11.1341	12.1324	-0.00267		-8.40075	9.59911	-0.00753		-0.47491	5.73333	-2.34924e-05		-0.47491	5.93333	-0.00272
-11.0674	12.1324	-0.00267		-8.40075	9.53244	-0.00704		-0.40707	5.73333	-0.00279		-0.40707	5.93333	-0.00381
-11.0008	12.1324	-0.00265		-8.40075	9.46577	-0.00659		-0.33922	5.73333	-0.00578		-0.33922	5.93333	-0.00494
-10.9341	12.1324	-0.00264		-8.40075	9.39911	-0.00616		-0.27138	5.73333	-0.0087		-0.27138	5.93333	-0.00601
-10.8674	12.1324	-0.00261		-8.40075	9.33244	-0.00573		-0.20354	5.73333	-0.01128		-0.20354	5.93333	-0.00692
-10.8008	12.1324	-0.0026		-8.40075	9.26577	-0.0053		-0.13569	5.73333	-0.01325		-0.13569	5.93333	-0.00761
-10.7341	12.1324	-0.00259		-8.40075	9.19911	-0.00488		-0.06785	5.73333	-0.01446		-0.06785	5.93333	-0.00803
-10.6674	12.1324	-0.00259		-8.33409	12.3324	-0.000887114		0	5.73333	-0.01486		0	5.93333	-0.00816
-10.6007	12.1324	-0.00262		-8.33409	12.2658	-0.00103		0.06785	5.73333	-0.0145		0.06785	5.93333	-0.00804
-10.5341	12.1324	-0.00267		-8.33409	12.1991	-0.00119		0.13569	5.73333	-0.01357		0.13569	5.93333	-0.00771
-10.4674	12.1324	-0.00274		-8.33409	12.1324	-0.0014		0.20354	5.73333	-0.0123		0.20354	5.93333	-0.00724
-10.4008	12.1324	-0.00284		-8.33409	12.0658	-0.00165		0.27138	5.73333	-0.01092		0.27138	5.93333	-0.00672
-10.3341	12.1324	-0.00296		-8.33409	11.9991	-0.00195		0.33922	5.73333	-0.00963		0.33922	5.93333	-0.0062
-10.2674	12.1324	-0.00308		-8.33409	11.9324	-0.00231		0.40707	5.73333	-0.00855		0.40707	5.93333	-0.00576
-10.2007	12.1324	-0.00319		-8.33409	11.8658	-0.00275		0.47491	5.73333	-0.00776		0.47491	5.93333	-0.00543
-10.1341	12.1324	-0.00328		-8.33409	11.7991	-0.00328		0.54276	5.73333	-0.00726		0.54276	5.93333	-0.00524
-10.0674	12.1324	-0.00334		-8.33409	11.7324	-0.00396		0.6106	5.73333	-0.00703		0.6106	5.93333	-0.00519
-10.0008	12.1324	-0.00335		-8.33409	11.6658	-0.00481		0.67845	5.73333	-0.00704		0.67845	5.93333	-0.00526
-9.93409	12.1324	-0.00331		-8.33409	11.5991	-0.00591		0.74629	5.73333	-0.00724		0.74629	5.93333	-0.00542
-9.86742	12.1324	-0.00321		-8.33409	11.5324	-0.00729		0.81414	5.73333	-0.00758		0.81414	5.93333	-0.00565
-9.80075	12.1324	-0.00306		-8.33409	11.4658	-0.00896		-2.30673	5.8	-0.00726		-2.30673	6	-0.00529
-9.73409	12.1324	-0.00286		-8.33409	11.3991	-0.01089		-2.23888	5.8	-0.00691		-2.23888	6	-0.00507
-9.66742	12.1324	-0.00264		-8.33409	11.3324	-0.01303		-2.17104	5.8	-0.00661		-2.17104	6	-0.00488
-9.60075	12.1324	-0.00239		-8.33409	11.2658	-0.01537		-2.10319	5.8	-0.00643		-2.10319	6	-0.00472
-9.53408	12.1324	-0.00215		-8.33409	11.1991	-0.01796		-2.03535	5.8	-0.00642		-2.03535	6	-0.00464
-9.46742	12.1324	-0.00192		-8.33409	11.1324	-0.02023		-1.9675	5.8	-0.0066		-1.9675	6	-0.00464
-9.40075	12.1324	-0.00172		-8.33409	11.0658	-0.02121		-1.89966	5.8	-0.007		-1.89966	6	-0.00475
-9.33409	12.1324	-0.00155		-8.33409	10.9991	-0.02019		-1.83181	5.8	-0.00763		-1.83181	6	-0.00496
-9.26742	12.1324	-0.00141		-8.33409	10.9324	-0.01672		-1.76397	5.8	-0.00846		-1.76397	6	-0.00526
-9.20075	12.1324	-0.00132		-8.33409	10.8658	-0.01083		-1.69612	5.8	-0.00943		-1.69612	6	-0.00562
-9.13409	12.1324	-0.00127		-8.33409	10.7991	-0.00321		-1.62828	5.8	-0.01043		-1.62828	6	-0.00598
-9.06742	12.1324	-0.00124		-8.33409	10.7324	0.00486		-1.56043	5.8	-0.01134		-1.56043	6	-0.0063
-9.00075	12.1324	-0.00125		-8.33409	10.6658	0.01183		-1.49259	5.8	-0.01199		-1.49259	6	-0.00653
-8.93409	12.1324	-0.00128		-8.33409	10.5991	0.01629		-1.42474	5.8	-0.01224		-1.42474	6	-0.00662
-8.86742	12.1324	-0.00133		-8.33409	10.5324	0.01743		-1.3569	5.8	-0.01196		-1.3569	6	-0.00653
-8.80075	12.1324	-0.00137		-8.33409	10.4658	0.01529		-1.28905	5.8	-0.01112		-1.28905	6	-0.00624
-8.73409	12.1324	-0.00142		-8.33409	10.3991	0.01069		-1.22121	5.8	-0.00973		-1.22121	6	-0.00577
-8.66742	12.1324	-0.00145		-8.33409	10.3324	0.00496		-1.15336	5.8	-0.00789		-1.15336	6	-0.00514
-8.60075	12.1324	-0.00148		-8.33409	10.2658	-0.000513652		-1.08552	5.8	-0.00577		-1.08552	6	-0.00441
-8.53408	12.1324	-0.00148		-8.33409	10.1991	-0.00473		-1.01767	5.8	-0.00356		-1.01767	6	-0.00363
-8.46742	12.1324	-0.00147		-8.33409	10.1324	-0.00731		-0.94983	5.8	-0.00148		-0.94983	6	-0.00289
-8.40075	12.1324	-0.00144		-8.33409	10.0658	-0.00841		-0.88198	5.8	0.000277962		-0.88198	6	-0.00225
-8.33409	12.1324	-0.0014		-8.33409	9.99911	-0.00872		-0.81414	5.8	0.00155		-0.81414	6	-0.00178
-8.26742	12.1324	-0.00134		-8.33409	9.93244	-0.00899		-0.74629	5.8	0.00221		-0.74629	6	-0.00154
-8.20075	12.1324	-0.00128		-8.33409	9.86577	-0.00916		-0.67845	5.8	0.00221		-0.67845	6	-0.00154
-8.13409	12.1324	-0.00122		-8.33409	9.79911	-0.0091		-0.6106	5.8	0.00155		-0.6106	6	-0.00178
-8.06742	12.1324	-0.00115		-8.33409	9.73244	-0.00883		-0.54276	5.8	0.000276461		-0.54276	6	-0.00225
-8.00075	12.1324	-0.00109		-8.33409	9.66577	-0.00844		-0.47491	5.8	-0.00148		-0.47491	6	-0.00289
-7.93409	12.1324	-0.00103		-8.33409	9.59911	-0.008		-0.40707	5.8	-0.00356		-0.40707	6	-0.00363
-7.86742	12.1324	-0.00096538		-8.33409	9.53244	-0.00755		-0.33922	5.8	-0.00577		-0.33922	6	-0.00441
-7.80075	12.1324	-0.000909222		-8.33409	9.46577	-0.00711		-0.27138	5.8	-0.00789		-0.27138	6	-0.00514
-7.73409	12.1324	-0.00085688		-8.33409	9.39911	-0.00667		-0.20354	5.8	-0.00973		-0.20354	6	-0.00577
-7.66742	12.1324	-0.000808192		-8.33409	9.33244	-0.00621		-0.13569	5.8	-0.01112		-0.13569	6	-0.00624
-7.60075	12.1324	-0.000762726		-8.33409	9.26577	-0.00575		-0.06785	5.8	-0.01197		-0.06785	6	-0.00653
-7.53409	12.1324	-0.000720058		-8.33409	9.19911	-0.00529		0	5.8	-0.01224		0	6	-0.00662
-7.46742	12.1324	-0.000679741		-8.26742	12.3324	-0.000856223		0.06785	5.8	-0.01199		0.06785	6	-0.00653
-7.40075	12.1324	-0.000641492		-8.26742	12.2658	-0.000988791		0.13569	5.8	-0.01134		0.13569	6	-0.00631
-7.33409	12.1324	-0.000605058		-8.26742	12.1991	-0.00115		0.20354	5.8	-0.01043		0.20354	6	-0.00598
-7.26742	12.1324	-0.000570356		-8.26742	12.1324	-0.00134		0.27138	5.8	-0.00943		0.27138	6	-0.00562
-7.20075	12.1324	-0.000537243		-8.26742	12.0658	-0.00158		0.33922	5.8	-0.00846		0.33922	6	-0.00526
-7.13409	12.1324	-0.000505688		-8.26742	11.9991	-0.00187		0.40707	5.8	-0.00763		0.40707	6	-0.00497
-7.06742	12.1324	-0.000475516		-8.26742	11.9324	-0.00222		0.47491	5.8	-0.007		0.47491	6	-0.00475
-7.00075	12.1324	-0.000446606		-8.26742	11.8658	-0.00263		0.54276	5.8	-0.0066		0.54276	6	-0.00465
-6.93409	12.1324	-0.000418738		-8.26742	11.7991	-0.00312		0.6106	5.8	-0.00642		0.6106	6	-0.00464
-6.86742	12.1324	-0.000391823		-8.26742	11.7324	-0.00373		0.67845	5.8	-0.00644		0.67845	6	-0.00473
-6.80075	12.1324	-0.000365714		-8.26742	11.6658	-0.00449		0.74629	5.8	-0.00662		0.74629	6	-0.00488
-6.73409	12.1324	-0.000340454		-8.26742	11.5991	-0.00545		0.81414	5.8	-0.00691		0.81414	6	-0.00508
-6.66742	12.1324	-0.000316219		-8.26742	11.5324	-0.00665		-2.30673	5.86667	-0.00657		-2.30673	6.06667	-0.00471
-6.60075	12.1324	-0.000292761		-8.26742	11.4658	-0.00809		-2.23888	5.86667	-0.00626		-2.23888	6.06667	-0.00453
-6.53409	12.1324	-0.000270573		-8.26742	11.3991	-0.00973		-2.17104	5.86667	-0.006		-2.17104	6.06667	-0.00437
-6.46742	12.1324	-0.000249855		-8.26742	11.3324	-0.01152		-2.10319	5.86667	-0.00583		-2.10319	6.06667	-0.00424
-6.40075	12.1324	-0.000230507		-8.26742	11.2658	-0.01338		-2.03535	5.86667	-0.00579		-2.03535	6.06667	-0.00415
-6.33409	12.1324	-0.000212463		-8.26742	11.1991	-0.01531		-1.9675	5.86667	-0.0059		-1.9675	6.06667	-0.00413
-6.26742	12.1324	-0.000195585		-8.26742	11.1324	-0.01716		-1.89966	5.86667	-0.0062		-1.89966	6.06667	-0.00418
-6.20075	12.1324	-0.000179814		-8.26742	11.0658	-0.01823		-1.83181	5.86667	-0.00667		-1.83181	6.06667	-0.0043
-6.13409	12.1324	-0.000165077		-8.26742	10.9991	-0.01779		-1.76397	5.86667	-0.00729		-1.76397	6.06667	-0.00449
-6.06742	12.1324	-0.000151446		-8.26742	10.9324	-0.01547		-1.69612	5.86667	-0.008		-1.69612	6.06667	-0.00472
-6.00075	12.1324	-0.000138591		-8.26742	10.8658	-0.01125		-1.62828	5.86667	-0.00874		-1.62828	6.06667	-0.00497
-5.93409	12.1324	-0.000126405		-8.26742	10.7991	-0.00563		-1.56043	5.86667	-0.00939		-1.56043	6.06667	-0.00519
-5.86742	12.1324	-0.000115236		-8.26742	10.7324	0.000439241		-1.49259	5.86667	-0.00986		-1.49259	6.06667	-0.00535
-5.80075	12.1324	-0.000104837		-8.26742	10.6658	0.00574		-1.42474	5.86667	-0.01003		-1.42474	6.06667	-0.0054
-5.73409	12.1324	-9.54177e-05		-8.26742	10.5991	0.00917		-1.3569	5.86667	-0.00984		-1.3569	6.06667	-0.00534
-5.66742	12.1324	-8.65459e-05		-8.26742	10.5324	0.01012		-1.28905	5.86667	-0.00925		-1.28905	6.06667	-0.00515
-5.60075	12.1324	-7.84979e-05		-8.26742	10.4658	0.0086		-1.22121	5.86667	-0.00826		-1.22121	6.06667	-0.00483
-5.53409	12.1324	-7.12427e-05		-8.26742	10.3991	0.00528		-1.15336	5.86667	-0.00696		-1.15336	6.06667	-0.0044
-5.46742	12.1324	-6.46482e-05		-8.26742	10.3324	0.00118		-1.08552	5.86667	-0.00543		-1.08552	6.06667	-0.00391
-5.40075	12.1324	-5.85899e-05		-8.26742	10.2658	-0.00266		-1.01767	5.86667	-0.00383		-1.01767	6.06667	-0.00339
-5.33409	12.1324	-5.30201e-05		-8.26742	10.1991	-0.00556		-0.94983	5.86667	-0.00231		-0.94983	6.06667	-0.0029
-5.26742	12.1324	-4.79128e-05		-8.26742	10.1324	-0.00729		-0.88198	5.86667	-0.00101		-0.88198	6.06667	-0.00247
-5.20075	12.1324	-4.32938e-05		-8.26742	10.0658	-0.00811		-0.81414	5.86667	-5.69998e-05		-0.81414	6.06667	-0.00216
-5.13409	12.1324	-3.92301e-05		-8.26742	9.99911	-0.00871		-0.74629	5.86667	0.00044219		-0.74629	6.06667	-0.002
-5.06742	12.1324	-3.55185e-05		-8.26742	9.93244	-0.00925		-0.67845	5.86667	0.000441967		-0.67845	6.06667	-0.002
-5.00075	12.1324	-3.19668e-05		-8.26742	9.86577	-0.00954		-0.6106	5.86667	-5.76815e-05		-0.6106	6.06667	-0.00216
-4.93409	12.1324	-2.88736e-05		-8.26742	9.79911	-0.00955		-0.54276	5.86667	-0.00101		-0.54276	6.06667	-0.00247
-4.86742	12.1324	-2.60069e-05		-8.26742	9.73244	-0.00934		-0.47491	5.86667	-0.00231		-0.47491	6.06667	-0.0029
-4.80075	12.1324	-2.34248e-05		-8.26742	9.66577	-0.009		-0.40707	5.86667	-0.00383		-0.40707	6.06667	-0.00339
-4.73409	12.1324	-2.10626e-05		-8.26742	9.59911	-0.0086		-0.33922	5.86667	-0.00544		-0.33922	6.06667	-0.00391
-4.66742	12.1324	-1.89219e-05		-8.26742	9.53244	-0.00816		-0.27138	5.86667	-0.00696		-0.27138	6.06667	-0.00441
-4.60075	12.1324	-1.69759e-05		-8.26742	9.46577	-0.00771		-0.20354	5.86667	-0.00826		-0.20354	6.06667	-0.00483
-4.53409	12.1324	-1.52152e-05		-8.26742	9.39911	-0.00723		-0.13569	5.86667	-0.00925		-0.13569	6.06667	-0.00515
-4.46742	12.1324	-1.36334e-05		-8.26742	9.33244	-0.00674		-0.06785	5.86667	-0.00984		-0.06785	6.06667	-0.00534
-4.40075	12.1324	-1.22034e-05		-8.26742	9.26577	-0.00623		0	5.86667	-0.01003		0	6.06667	-0.0054
-4.33409	12.1324	-1.09397e-05		-8.26742	9.19911	-0.00572		0.06785	5.86667	-0.00986		0.06785	6.06667	-0.00535
-4.26742	12.1324	-9.79869e-06		-8.20075	12.3324	-0.000822379		0.13569	5.86667	-0.00939		0.13569	6.06667	-0.00519
-4.20075	12.1324	-8.79046e-06		-8.20075	12.2658	-0.000948948		0.20354	5.86667	-0.00874		0.20354	6.06667	-0.00497
-4.13409	12.1324	-7.87014e-06		-8.20075	12.1991	-0.0011		0.27138	5.86667	-0.008		0.27138	6.06667	-0.00473
-4.06742	12.1324	-7.06862e-06		-8.20075	12.1324	-0.00128		0.33922	5.86667	-0.00729		0.33922	6.06667	-0.00449
-4.00075	12.1324	-6.3243e-06		-8.20075	12.0658	-0.00151		0.40707	5.86667	-0.00667		0.40707	6.06667	-0.0043
-3.93409	12.1324	-5.60962e-06		-8.20075	11.9991	-0.00178		0.47491	5.86667	-0.0062		0.47491	6.06667	-0.00418
-3.86742	12.1324	-5.11857e-06		-8.20075	11.9324	-0.0021		0.54276	5.86667	-0.0059		0.54276	6.06667	-0.00413
-3.80075	12.1324	-4.60577e-06		-8.20075	11.8658	-0.00248		0.6106	5.86667	-0.00579		0.6106	6.06667	-0.00415
-3.73409	12.1324	-4.08806e-06		-8.20075	11.7991	-0.00292		0.67845	5.86667	-0.00583		0.67845	6.06667	-0.00424
-3.66742	12.1324	-3.61162e-06		-8.20075	11.7324	-0.00346		0.74629	5.86667	-0.006		0.74629	6.06667	-0.00437
-3.60075	12.1324	-3.21132e-06		-8.20075	11.6658	-0.00412		0.81414	5.86667	-0.00626		0.81414	6.06667	-0.00454
-3.53409	12.1324	-2.89117e-06		-8.20075	11.5991	-0.00494		-2.30673	5.93333	-0.00591		-2.30673	6.13333	-0.00417
-3.46742	12.1324	-2.62126e-06		-8.20075	11.5324	-0.00594		-2.23888	5.93333	-0.00565		-2.23888	6.13333	-0.00403
-3.40075	12.1324	-2.35744e-06		-8.20075	11.4658	-0.00715		-2.17104	5.93333	-0.00542		-2.17104	6.13333	-0.0039
-3.33409	12.1324	-2.01456e-06		-8.20075	11.3991	-0.00852		-2.10319	5.93333	-0.00525		-2.10319	6.13333	-0.00379
-3.26742	12.1324	-1.76572e-06		-8.20075	11.3324	-0.00998		-2.03535	5.93333	-0.00519		-2.03535	6.13333	-0.00371
-3.20075	12.1324	-1.6351e-06		-8.20075	11.2658	-0.01145		-1.9675	5.93333	-0.00524		-1.9675	6.13333	-0.00367
-3.13409	12.1324	-1.43282e-06		-8.20075	11.1991	-0.01284		-1.89966	5.93333	-0.00543		-1.89966	6.13333	-0.00369
-3.06742	12.1324	-1.28657e-06		-8.20075	11.1324	-0.01412		-1.83181	5.93333	-0.00576		-1.83181	6.13333	-0.00376
-3.00075	12.1324	-1.1482e-06		-8.20075	11.0658	-0.01508		-1.76397	5.93333	-0.0062		-1.76397	6.13333	-0.00387
-2.93409	12.1324	-1.01235e-06		-8.20075	10.9991	-0.01512		-1.69612	5.93333	-0.00671		-1.69612	6.13333	-0.00402
-2.86742	12.1324	-8.78737e-07		-8.20075	10.9324	-0.01385		-1.62828	5.93333	-0.00724		-1.62828	6.13333	-0.00418
-2.80075	12.1324	-8.56278e-07		-8.20075	10.8658	-0.01122		-1.56043	5.93333	-0.00771		-1.56043	6.13333	-0.00433
-2.73409	12.1324	-7.73491e-07		-8.20075	10.7991	-0.00755		-1.49259	5.93333	-0.00804		-1.49259	6.13333	-0.00443
-2.66742	12.1324	-6.83449e-07		-8.20075	10.7324	-0.00349		-1.42474	5.93333	-0.00816		-1.42474	6.13333	-0.00447
-2.60075	12.1324	-5.88878e-07		-8.20075	10.6658	0.000100748		-1.3569	5.93333	-0.00803		-1.3569	6.13333	-0.00443
-2.53409	12.1324	-5.33006e-07		-8.20075	10.5991	0.00247		-1.28905	5.93333	-0.00761		-1.28905	6.13333	-0.0043
-2.46742	12.1324	-4.91581e-07		-8.20075	10.5324	0.00317		-1.22121	5.93333	-0.00692		-1.22121	6.13333	-0.00409
-2.40075	12.1324	-4.68064e-07		-8.20075	10.4658	0.00223		-1.15336	5.93333	-0.00601		-1.15336	6.13333	-0.0038
-2.33409	12.1324	-4.1216e-07		-8.20075	10.3991	0.000126333		-1.08552	5.93333	-0.00494		-1.08552	6.13333	-0.00348
-2.26742	12.1324	-3.06998e-07		-8.20075	10.3324	-0.00245		-1.01767	5.93333	-0.00381		-1.01767	6.13333	-0.00313
-2.20075	12.1324	-2.74659e-07		-8.20075	10.2658	-0.00482		-0.94983	5.93333	-0.00272		-0.94983	6.13333	-0.00281
-2.13409	12.1324	-2.76027e-07		-8.20075	10.1991	-0.00656		-0.88198	5.93333	-0.00179		-0.88198	6.13333	-0.00253
-2.06742	12.1324	-2.20498e-07		-8.20075	10.1324	-0.00766		-0.81414	5.93333	-0.00112		-0.81414	6.13333	-0.00232
-2.00075	12.1324	-2.10057e-07		-8.20075	10.0658	-0.00852		-0.74629	5.93333	-0.000758153		-0.74629	6.13333	-0.00222
-1.93409	12.1324	-1.72586e-07		-8.20075	9.99911	-0.00933		-0.67845	5.93333	-0.000758317		-0.67845	6.13333	-0.00222
-1.86742	12.1324	-1.64423e-07		-8.20075	9.93244	-0.00993		-0.6106	5.93333	-0.00112		-0.6106	6.13333	-0.00232
-1.80075	12.1324	-1.38075e-07		-8.20075	9.86577	-0.01023		-0.54276	5.93333	-0.0018		-0.54276	6.13333	-0.00253
-1.73409	12.1324	-1.302e-07		-8.20075	9.79911	-0.01024		-0.47491	5.93333	-0.00272		-0.47491	6.13333	-0.00281
-1.66742	12.1324	-1.03309e-07		-8.20075	9.73244	-0.01004		-0.40707	5.93333	-0.00381		-0.40707	6.13333	-0.00313
-1.60075	12.1324	-9.96958e-08		-8.20075	9.66577	-0.00971		-0.33922	5.93333	-0.00494		-0.33922	6.13333	-0.00348
-1.53409	12.1324	-8.1958e-08		-8.20075	9.59911	-0.00931		-0.27138	5.93333	-0.00601		-0.27138	6.13333	-0.00381
-1.46742	12.1324	-7.85354e-08		-8.20075	9.53244	-0.00886		-0.20354	5.93333	-0.00692		-0.20354	6.13333	-0.00409
-1.40075	12.1324	-6.59265e-08		-8.20075	9.46577	-0.00837		-0.13569	5.93333	-0.00761		-0.13569	6.13333	-0.0043
-1.33409	12.1324	-6.57233e-08		-8.20075	9.39911	-0.00785		-0.06785	5.93333	-0.00803		-0.06785	6.13333	-0.00443
-1.26742	12.1324	-5.66493e-08		-8.20075	9.33244	-0.0073		0	5.93333	-0.00816		0	6.13333	-0.00447
-1.20075	12.1324	-5.86188e-08		-8.20075	9.26577	-0.00674		0.06785	5.93333	-0.00804		0.06785	6.13333	-0.00443
-1.13409	12.1324	-5.18115e-08		-8.20075	9.19911	-0.00619		0.13569	5.93333	-0.00771		0.13569	6.13333	-0.00433
-1.06742	12.1324	-5.47855e-08		-8.13409	12.3324	-0.000786763		0.20354	5.93333	-0.00724		0.20354	6.13333	-0.00418
-1.00075	12.1324	-4.86787e-08		-8.13409	12.2658	-0.000906618		0.27138	5.93333	-0.00672		0.27138	6.13333	-0.00402
-0.93409	12.1324	-5.30799e-08		-8.13409	12.1991	-0.00105		0.33922	5.93333	-0.0062		0.33922	6.13333	-0.00387
-0.86742	12.1324	-4.5936e-08		-8.13409	12.1324	-0.00122		0.40707	5.93333	-0.00576		0.40707	6.13333	-0.00376
-0.80075	12.1324	-4.84681e-08		-8.13409	12.0658	-0.00143		0.47491	5.93333	-0.00543		0.47491	6.13333	-0.00369
-0.73409	12.1324	-4.44453e-08		-8.13409	11.9991	-0.00168		0.54276	5.93333	-0.00524		0.54276	6.13333	-0.00367
-0.66742	12.1324	-4.78675e-08		-8.13409	11.9324	-0.00197		0.6106	5.93333	-0.00519		0.6106	6.13333	-0.00371
-0.60075	12.1324	-4.32968e-08		-8.13409	11.8658	-0.00231		0.67845	5.93333	-0.00526		0.67845	6.13333	-0.00379
-0.53409	12.1324	-4.55577e-08		-8.13409	11.7991	-0.00271		0.74629	5.93333	-0.00542		0.74629	6.13333	-0.0039
-0.46742	12.1324	-4.01111e-08		-8.13409	11.7324	-0.00318		0.81414	5.93333	-0.00565		0.81414	6.13333	-0.00403
-0.40075	12.1324	-4.32354e-08		-8.13409	11.6658	-0.00374		-2.30673	6	-0.00529		-2.30673	6.2	-0.00368
-0.33409	12.1324	-4.06745e-08		-8.13409	11.5991	-0.00442		-2.23888	6	-0.00507		-2.23888	6.2	-0.00357
-0.26742	12.1324	-4.51988e-08		-8.13409	11.5324	-0.00525		-2.17104	6	-0.00488		-2.17104	6.2	-0.00347
-0.20075	12.1324	-3.89532e-08		-8.13409	11.4658	-0.00623		-2.10319	6	-0.00472		-2.10319	6.2	-0.00338
-0.13409	12.1324	-4.11301e-08		-8.13409	11.3991	-0.00735		-2.03535	6	-0.00464		-2.03535	6.2	-0.00331
-0.06742	12.1324	-4.14334e-08		-8.13409	11.3324	-0.00853		-1.9675	6	-0.00464		-1.9675	6.2	-0.00327
-0.000751	12.1324	-4.82601e-08		-8.13409	11.2658	-0.00969		-1.89966	6	-0.00475		-1.89966	6.2	-0.00327
-20.0008	12.0658	-3.73322e-08		-8.13409	11.1991	-0.01073		-1.83181	6	-0.00496		-1.83181	6.2	-0.0033
-19.9341	12.0658	-4.11453e-08		-8.13409	11.1324	-0.01156		-1.76397	6	-0.00526		-1.76397	6.2	-0.00337
-19.8674	12.0658	-4.16003e-08		-8.13409	11.0658	-0.01217		-1.69612	6	-0.00562		-1.69612	6.2	-0.00346
-19.8008	12.0658	-4.95331e-08		-8.13409	10.9991	-0.01238		-1.62828	6	-0.00598		-1.62828	6.2	-0.00357
-19.7341	12.0658	-5.32576e-08		-8.13409	10.9324	-0.01189		-1.56043	6	-0.0063		-1.56043	6.2	-0.00366
-19.6674	12.0658	-5.91604e-08		-8.13409	10.8658	-0.01052		-1.49259	6	-0.00653		-1.49259	6.2	-0.00373
-19.6008	12.0658	-5.53913e-08		-8.13409	10.7991	-0.00846		-1.42474	6	-0.00662		-1.42474	6.2	-0.00376
-19.5341	12.0658	-6.20362e-08		-8.13409	10.7324	-0.00609		-1.3569	6	-0.00653		-1.3569	6.2	-0.00373
-19.4674	12.0658	-6.53556e-08		-8.13409	10.6658	-0.00395		-1.28905	6	-0.00624		-1.28905	6.2	-0.00364
-19.4007	12.0658	-6.94287e-08		-8.13409	10.5991	-0.00252		-1.22121	6	-0.00577		-1.22121	6.2	-0.0035
-19.3341	12.0658	-7.33079e-08		-8.13409	10.5324	-0.00207		-1.15336	6	-0.00514		-1.15336	6.2	-0.00331
-19.2674	12.0658	-7.66458e-08		-8.13409	10.4658	-0.00258		-1.08552	6	-0.00441		-1.08552	6.2	-0.00309
-19.2007	12.0658	-8.15361e-08		-8.13409	10.3991	-0.00376		-1.01767	6	-0.00363		-1.01767	6.2	-0.00287
-19.1341	12.0658	-8.23458e-08		-8.13409	10.3324	-0.00519		-0.94983	6	-0.00289		-0.94983	6.2	-0.00265
-19.0674	12.0658	-9.09384e-08		-8.13409	10.2658	-0.00651		-0.88198	6	-0.00225		-0.88198	6.2	-0.00247
-19.0008	12.0658	-8.60887e-08		-8.13409	10.1991	-0.00758		-0.81414	6	-0.00178		-0.81414	6.2	-0.00233
-18.9341	12.0658	-1.0876e-07		-8.13409	10.1324	-0.00858		-0.74629	6	-0.00154		-0.74629	6.2	-0.00226
-18.8674	12.0658	-7.35172e-08		-8.13409	10.0658	-0.00957		-0.67845	6	-0.00154		-0.67845	6.2	-0.00226
-18.8008	12.0658	-9.97082e-08		-8.13409	9.99911	-0.01039		-0.6106	6	-0.00178		-0.6106	6.2	-0.00233
-18.7341	12.0658	-1.68454e-07		-8.13409	9.93244	-0.01092		-0.54276	6	-0.00225		-0.54276	6.2	-0.00247
-18.6674	12.0658	-1.70192e-07		-8.13409	9.86577	-0.01114		-0.47491	6	-0.00289		-0.47491	6.2	-0.00265
-18.6008	12.0658	-1.60557e-07		-8.13409	9.79911	-0.01111		-0.40707	6	-0.00363		-0.40707	6.2	-0.00287
-18.5341	12.0658	-1.56256e-07		-8.13409	9.73244	-0.01089		-0.33922	6	-0.00441		-0.33922	6.2	-0.0031
-18.4674	12.0658	-1.80675e-07		-8.13409	9.66577	-0.01054		-0.27138	6	-0.00514		-0.27138	6.2	-0.00331
-18.4007	12.0658	-2.20779e-07		-8.13409	9.59911	-0.01011		-0.20354	6	-0.00577		-0.20354	6.2	-0.0035
-18.3341	12.0658	-2.62569e-07		-8.13409	9.53244	-0.00962		-0.13569	6	-0.00624		-0.13569	6.2	-0.00364
-18.2674	12.0658	-2.60724e-07		-8.13409	9.46577	-0.00908		-0.06785	6	-0.00653		-0.06785	6.2	-0.00373
-18.2007	12.0658	-2.24647e-07		-8.13409	9.39911	-0.0085		0	6	-0.00662		0	6.2	-0.00376
-18.1341	12.0658	-2.87409e-07		-8.13409	9.33244	-0.0079		0.06785	6	-0.00653		0.06785	6.2	-0.00373
-18.0674	12.0658	-3.34063e-07		-8.13409	9.26577	-0.00728		0.13569	6	-0.00631		0.13569	6.2	-0.00366
-18.0008	12.0658	-3.59773e-07		-8.13409	9.19911	-0.00667		0.20354	6	-0.00598		0.20354	6.2	-0.00357
-17.9341	12.0658	-4.12169e-07		-8.06742	12.3324	-0.000749915		0.27138	6	-0.00562		0.27138	6.2	-0.00346
-17.8674	12.0658	-4.51419e-07		-8.06742	12.2658	-0.000863094		0.33922	6	-0.00526		0.33922	6.2	-0.00337
-17.8008	12.0658	-5.16567e-07		-8.06742	12.1991	-0.000995603		0.40707	6	-0.00497		0.40707	6.2	-0.0033
-17.7341	12.0658	-5.73754e-07		-8.06742	12.1324	-0.00115		0.47491	6	-0.00475		0.47491	6.2	-0.00327
-17.6674	12.0658	-6.54302e-07		-8.06742	12.0658	-0.00134		0.54276	6	-0.00465		0.54276	6.2	-0.00327
-17.6008	12.0658	-7.25495e-07		-8.06742	11.9991	-0.00157		0.6106	6	-0.00464		0.6106	6.2	-0.00331
-17.5341	12.0658	-8.21779e-07		-8.06742	11.9324	-0.00184		0.67845	6	-0.00473		0.67845	6.2	-0.00338
-17.4674	12.0658	-9.2277e-07		-8.06742	11.8658	-0.00215		0.74629	6	-0.00488		0.74629	6.2	-0.00347
-17.4007	12.0658	-1.04436e-06		-8.06742	11.7991	-0.0025		0.81414	6	-0.00508		0.81414	6.2	-0.00357
-17.3341	12.0658	-1.17323e-06		-8.06742	11.7324	-0.00291		-2.30673	6.06667	-0.00471		-2.30673	6.26667	-0.00324
-17.2674	12.0658	-1.32762e-06		-8.06742	11.6658	-0.00338		-2.23888	6.06667	-0.00453		-2.23888	6.26667	-0.00315
-17.2007	12.0658	-1.4925e-06		-8.06742	11.5991	-0.00394		-2.17104	6.06667	-0.00437		-2.17104	6.26667	-0.00307
-17.1341	12.0658	-1.68637e-06		-8.06742	11.5324	-0.00461		-2.10319	6.06667	-0.00424		-2.10319	6.26667	-0.00299
-17.0674	12.0658	-1.89718e-06		-8.06742	11.4658	-0.00539		-2.03535	6.06667	-0.00415		-2.03535	6.26667	-0.00294
-17.0008	12.0658	-2.14336e-06		-8.06742	11.3991	-0.00629		-1.9675	6.06667	-0.00413		-1.9675	6.26667	-0.0029
-16.9341	12.0658	-2.40676e-06		-8.06742	11.3324	-0.00724		-1.89966	6.06667	-0.00418		-1.89966	6.26667	-0.00289
-16.8674	12.0658	-2.724e-06		-8.06742	11.2658	-0.00817		-1.83181	6.06667	-0.0043		-1.83181	6.26667	-0.00291
-16.8008	12.0658	-3.06566e-06		-8.06742	11.1991	-0.00899		-1.76397	6.06667	-0.00449		-1.76397	6.26667	-0.00295
-16.7341	12.0658	-3.47359e-06		-8.06742	11.1324	-0.00961		-1.69612	6.06667	-0.00472		-1.69612	6.26667	-0.00301
-16.6674	12.0658	-3.89607e-06		-8.06742	11.0658	-0.00996		-1.62828	6.06667	-0.00497		-1.62828	6.26667	-0.00307
-16.6008	12.0658	-4.43973e-06		-8.06742	10.9991	-0.01005		-1.56043	6.06667	-0.00519		-1.56043	6.26667	-0.00313
-16.5341	12.0658	-4.97136e-06		-8.06742	10.9324	-0.00984		-1.49259	6.06667	-0.00535		-1.49259	6.26667	-0.00318
-16.4674	12.0658	-5.54258e-06		-8.06742	10.8658	-0.00925		-1.42474	6.06667	-0.0054		-1.42474	6.26667	-0.0032
-16.4007	12.0658	-6.24449e-06		-8.06742	10.7991	-0.0083		-1.3569	6.06667	-0.00534		-1.3569	6.26667	-0.00318
-16.3341	12.0658	-7.04035e-06		-8.06742	10.7324	-0.00715		-1.28905	6.06667	-0.00515		-1.28905	6.26667	-0.00312
-16.2674	12.0658	-7.92604e-06		-8.06742	10.6658	-0.00608		-1.22121	6.06667	-0.00483		-1.22121	6.26667	-0.00303
-16.2007	12.0658	-8.88808e-06		-8.06742	10.5991	-0.00537		-1.15336	6.06667	-0.0044		-1.15336	6.26667	-0.0029
-16.1341	12.0658	-9.96422e-06		-8.06742	10.5324	-0.00517		-1.08552	6.06667	-0.00391		-1.08552	6.26667	-0.00275
-16.0674	12.0658	-1.11698e-05		-8.06742	10.4658	-0.00548		-1.01767	6.06667	-0.00339		-1.01767	6.26667	-0.0026
-16.0008	12.0658	-1.25931e-05		-8.06742	10.3991	-0.00614		-0.94983	6.06667	-0.0029		-0.94983	6.26667	-0.00245
-15.9341	12.0658	-1.41799e-05		-8.06742	10.3324	-0.00699		-0.88198	6.06667	-0.00247		-0.88198	6.26667	-0.00233
-15.8674	12.0658	-1.58862e-05		-8.06742	10.2658	-0.00793		-0.81414	6.06667	-0.00216		-0.81414	6.26667	-0.00224
-15.8008	12.0658	-1.77436e-05		-8.06742	10.1991	-0.00898		-0.74629	6.06667	-0.002		-0.74629	6.26667	-0.00219
-15.7341	12.0658	-1.98039e-05		-8.06742	10.1324	-0.01006		-0.67845	6.06667	-0.002		-0.67845	6.26667	-0.00219
-15.6674	12.0658	-2.22188e-05		-8.06742	10.0658	-0.011		-0.6106	6.06667	-0.00216		-0.6106	6.26667	-0.00224
-15.6007	12.0658	-2.47403e-05		-8.06742	9.99911	-0.01169		-0.54276	6.06667	-0.00247		-0.54276	6.26667	-0.00233
-15.5341	12.0658	-2.74606e-05		-8.06742	9.93244	-0.01208		-0.47491	6.06667	-0.0029		-0.47491	6.26667	-0.00245
-15.4674	12.0658	-3.04673e-05		-8.06742	9.86577	-0.0122		-0.40707	6.06667	-0.00339		-0.40707	6.26667	-0.0026
-15.4008	12.0658	-3.38624e-05		-8.06742	9.79911	-0.0121		-0.33922	6.06667	-0.00391		-0.33922	6.26667	-0.00275
-15.3341	12.0658	-3.76757e-05		-8.06742	9.73244	-0.01183		-0.27138	6.06667	-0.00441		-0.27138	6.26667	-0.0029
-15.2674	12.0658	-4.19205e-05		-8.06742	9.66577	-0.01145		-0.20354	6.06667	-0.00483		-0.20354	6.26667	-0.00303
-15.2007	12.0658	-4.65618e-05		-8.06742	9.59911	-0.01097		-0.13569	6.06667	-0.00515		-0.13569	6.26667	-0.00312
-15.1341	12.0658	-5.15609e-05		-8.06742	9.53244	-0.01043		-0.06785	6.06667	-0.00534		-0.06785	6.26667	-0.00318
-15.0674	12.0658	-5.71526e-05		-8.06742	9.46577	-0.00983		0	6.06667	-0.0054		0	6.26667	-0.0032
-15.0008	12.0658	-6.32889e-05		-8.06742	9.39911	-0.00918		0.06785	6.06667	-0.00535		0.06785	6.26667	-0.00318
-14.9341	12.0658	-6.98249e-05		-8.06742	9.33244	-0.00851		0.13569	6.06667	-0.00519		0.13569	6.26667	-0.00313
-14.8674	12.0658	-7.69873e-05		-8.06742	9.26577	-0.00783		0.20354	6.06667	-0.00497		0.20354	6.26667	-0.00307
-14.8008	12.0658	-8.47148e-05		-8.06742	9.19911	-0.00717		0.27138	6.06667	-0.00473		0.27138	6.26667	-0.00301
-14.7341	12.0658	-9.31897e-05		-8.00075	12.3324	-0.000712653		0.33922	6.06667	-0.00449		0.33922	6.26667	-0.00295
-14.6674	12.0658	-0.000102402		-8.00075	12.2658	-0.000819233		0.40707	6.06667	-0.0043		0.40707	6.26667	-0.00291
-14.6007	12.0658	-0.000112522		-8.00075	12.1991	-0.000942744		0.47491	6.06667	-0.00418		0.47491	6.26667	-0.0029
-14.5341	12.0658	-0.000123531		-8.00075	12.1324	-0.00109		0.54276	6.06667	-0.00413		0.54276	6.26667	-0.0029
-14.4674	12.0658	-0.00013554		-8.00075	12.0658	-0.00126		0.6106	6.06667	-0.00415		0.6106	6.26667	-0.00294
-14.4008	12.0658	-0.000148495		-8.00075	11.9991	-0.00147		0.67845	6.06667	-0.00424		0.67845	6.26667	-0.003
-14.3341	12.0658	-0.000162473		-8.00075	11.9324	-0.00171		0.74629	6.06667	-0.00437		0.74629	6.26667	-0.00307
-14.2674	12.0658	-0.000177434		-8.00075	11.8658	-0.00199		0.81414	6.06667	-0.00454		0.81414	6.26667	-0.00315
-14.2007	12.0658	-0.000193455		-8.00075	11.7991	-0.0023		-2.30673	6.13333	-0.00417		-2.30673	6.33333	-0.00284
-14.1341	12.0658	-0.000210692		-8.00075	11.7324	-0.00266		-2.23888	6.13333	-0.00403		-2.23888	6.33333	-0.00277
-14.0674	12.0658	-0.000229024		-8.00075	11.6658	-0.00306		-2.17104	6.13333	-0.0039		-2.17104	6.33333	-0.0027
-14.0008	12.0658	-0.000248768		-8.00075	11.5991	-0.00352		-2.10319	6.13333	-0.00379		-2.10319	6.33333	-0.00265
-13.9341	12.0658	-0.000270255		-8.00075	11.5324	-0.00405		-2.03535	6.13333	-0.00371		-2.03535	6.33333	-0.0026
-13.8674	12.0658	-0.000293546		-8.00075	11.4658	-0.00468		-1.9675	6.13333	-0.00367		-1.9675	6.33333	-0.00257
-13.8008	12.0658	-0.000318782		-8.00075	11.3991	-0.00538		-1.89966	6.13333	-0.00369		-1.89966	6.33333	-0.00256
-13.7341	12.0658	-0.000345988		-8.00075	11.3324	-0.00615		-1.83181	6.13333	-0.00376		-1.83181	6.33333	-0.00256
-13.6674	12.0658	-0.000375287		-8.00075	11.2658	-0.00691		-1.76397	6.13333	-0.00387		-1.76397	6.33333	-0.00258
-13.6007	12.0658	-0.00040668		-8.00075	11.1991	-0.0076		-1.69612	6.13333	-0.00402		-1.69612	6.33333	-0.00262
-13.5341	12.0658	-0.000440326		-8.00075	11.1324	-0.00813		-1.62828	6.13333	-0.00418		-1.62828	6.33333	-0.00266
-13.4674	12.0658	-0.000476048		-8.00075	11.0658	-0.00845		-1.56043	6.13333	-0.00433		-1.56043	6.33333	-0.0027
-13.4008	12.0658	-0.000514033		-8.00075	10.9991	-0.00853		-1.49259	6.13333	-0.00443		-1.49259	6.33333	-0.00273
-13.3341	12.0658	-0.000554762		-8.00075	10.9324	-0.00838		-1.42474	6.13333	-0.00447		-1.42474	6.33333	-0.00274
-13.2674	12.0658	-0.000598543		-8.00075	10.8658	-0.00805		-1.3569	6.13333	-0.00443		-1.3569	6.33333	-0.00273
-13.2007	12.0658	-0.000645831		-8.00075	10.7991	-0.00762		-1.28905	6.13333	-0.0043		-1.28905	6.33333	-0.00269
-13.1341	12.0658	-0.000697131		-8.00075	10.7324	-0.00717		-1.22121	6.13333	-0.00409		-1.22121	6.33333	-0.00262
-13.0674	12.0658	-0.000753009		-8.00075	10.6658	-0.00679		-1.15336	6.13333	-0.0038		-1.15336	6.33333	-0.00254
-13.0008	12.0658	-0.000813203		-8.00075	10.5991	-0.0066		-1.08552	6.13333	-0.00348		-1.08552	6.33333	-0.00244
-12.9341	12.0658	-0.00087842		-8.00075	10.5324	-0.0067		-1.01767	6.13333	-0.00313		-1.01767	6.33333	-0.00233
-12.8674	12.0658	-0.000948815		-8.00075	10.4658	-0.00709		-0.94983	6.13333	-0.00281		-0.94983	6.33333	-0.00223
-12.8008	12.0658	-0.00102		-8.00075	10.3991	-0.00775		-0.88198	6.13333	-0.00253		-0.88198	6.33333	-0.00215
-12.7341	12.0658	-0.0011		-8.00075	10.3324	-0.00864		-0.81414	6.13333	-0.00232		-0.81414	6.33333	-0.00208
-12.6674	12.0658	-0.00119		-8.00075	10.2658	-0.00969		-0.74629	6.13333	-0.00222		-0.74629	6.33333	-0.00205
-12.6007	12.0658	-0.00128		-8.00075	10.1991	-0.01077		-0.67845	6.13333	-0.00222		-0.67845	6.33333	-0.00205
-12.5341	12.0658	-0.00137		-8.00075	10.1324	-0.01175		-0.6106	6.13333	-0.00232		-0.6106	6.33333	-0.00208
-12.4674	12.0658	-0.00146		-8.00075	10.0658	-0.01253		-0.54276	6.13333	-0.00253		-0.54276	6.33333	-0.00215
-12.4008	12.0658	-0.00156		-8.00075	9.99911	-0.01305		-0.47491	6.13333	-0.00281		-0.47491	6.33333	-0.00223
-12.3341	12.0658	-0.00166		-8.00075	9.93244	-0.01331		-0.40707	6.13333	-0.00313		-0.40707	6.33333	-0.00233
-12.2674	12.0658	-0.00176		-8.00075	9.86577	-0.01332		-0.33922	6.13333	-0.00348		-0.33922	6.33333	-0.00244
-12.2007	12.0658	-0.00186		-8.00075	9.79911	-0.01315		-0.27138	6.13333	-0.00381		-0.27138	6.33333	-0.00254
-12.1341	12.0658	-0.00197		-8.00075	9.73244	-0.01283		-0.20354	6.13333	-0.00409		-0.20354	6.33333	-0.00262
-12.0674	12.0658	-0.00207		-8.00075	9.66577	-0.01239		-0.13569	6.13333	-0.0043		-0.13569	6.33333	-0.00269
-12.0008	12.0658	-0.00217		-8.00075	9.59911	-0.01186		-0.06785	6.13333	-0.00443		-0.06785	6.33333	-0.00273
-11.9341	12.0658	-0.00227		-8.00075	9.53244	-0.01126		0	6.13333	-0.00447		0	6.33333	-0.00274
-11.8674	12.0658	-0.00237		-8.00075	9.46577	-0.01059		0.06785	6.13333	-0.00443		0.06785	6.33333	-0.00273
-11.8008	12.0658	-0.00247		-8.00075	9.39911	-0.00987		0.13569	6.13333	-0.00433		0.13569	6.33333	-0.0027
-11.7341	12.0658	-0.00257		-8.00075	9.33244	-0.00914		0.20354	6.13333	-0.00418		0.20354	6.33333	-0.00266
-11.6674	12.0658	-0.00267		-8.00075	9.26577	-0.0084		0.27138	6.13333	-0.00402		0.27138	6.33333	-0.00262
-11.6007	12.0658	-0.00276		-8.00075	9.19911	-0.00769		0.33922	6.13333	-0.00387		0.33922	6.33333	-0.00258
-11.5341	12.0658	-0.00284		-7.93409	12.3324	-0.000675552		0.40707	6.13333	-0.00376		0.40707	6.33333	-0.00256
-11.4674	12.0658	-0.00291		-7.93409	12.2658	-0.00077591		0.47491	6.13333	-0.00369		0.47491	6.33333	-0.00256
-11.4008	12.0658	-0.00297		-7.93409	12.1991	-0.000891023		0.54276	6.13333	-0.00367		0.54276	6.33333	-0.00257
-11.3341	12.0658	-0.00302		-7.93409	12.1324	-0.00103		0.6106	6.13333	-0.00371		0.6106	6.33333	-0.0026
-11.2674	12.0658	-0.00305		-7.93409	12.0658	-0.00118		0.67845	6.13333	-0.00379		0.67845	6.33333	-0.00265
-11.2007	12.0658	-0.00307		-7.93409	11.9991	-0.00137		0.74629	6.13333	-0.0039		0.74629	6.33333	-0.00271
-11.1341	12.0658	-0.00308		-7.93409	11.9324	-0.00159		0.81414	6.13333	-0.00403		0.81414	6.33333	-0.00277
-11.0674	12.0658	-0.00307		-7.93409	11.8658	-0.00184		-2.30673	6.2	-0.00368
-11.0008	12.0658	-0.00305		-7.93409	11.7991	-0.00212		-2.23888	6.2	-0.00357
-10.9341	12.0658	-0.00302		-7.93409	11.7324	-0.00243		-2.17104	6.2	-0.00347
-10.8674	12.0658	-0.00298		-7.93409	11.6658	-0.00278		-2.10319	6.2	-0.00338
-10.8008	12.0658	-0.00295		-7.93409	11.5991	-0.00316		-2.03535	6.2	-0.00331
-10.7341	12.0658	-0.00294		-7.93409	11.5324	-0.0036		-1.9675	6.2	-0.00327
-10.6674	12.0658	-0.00294		-7.93409	11.4658	-0.0041		-1.89966	6.2	-0.00327
-10.6007	12.0658	-0.00298		-7.93409	11.3991	-0.00466		-1.83181	6.2	-0.0033
-10.5341	12.0658	-0.00306		-7.93409	11.3324	-0.00527		-1.76397	6.2	-0.00337
-10.4674	12.0658	-0.00317		-7.93409	11.2658	-0.0059		-1.69612	6.2	-0.00346
-10.4008	12.0658	-0.00332		-7.93409	11.1991	-0.0065		-1.62828	6.2	-0.00357
-10.3341	12.0658	-0.00349		-7.93409	11.1324	-0.00702		-1.56043	6.2	-0.00366
-10.2674	12.0658	-0.00368		-7.93409	11.0658	-0.00739		-1.49259	6.2	-0.00373
-10.2007	12.0658	-0.00385		-7.93409	10.9991	-0.0076		-1.42474	6.2	-0.00376
-10.1341	12.0658	-0.00398		-7.93409	10.9324	-0.00764		-1.3569	6.2	-0.00373
-10.0674	12.0658	-0.00407		-7.93409	10.8658	-0.00757		-1.28905	6.2	-0.00364
-10.0008	12.0658	-0.00408		-7.93409	10.7991	-0.00744		-1.22121	6.2	-0.0035
-9.93409	12.0658	-0.00402		-7.93409	10.7324	-0.00734		-1.15336	6.2	-0.00331
-9.86742	12.0658	-0.00388		-7.93409	10.6658	-0.00736		-1.08552	6.2	-0.00309
-9.80075	12.0658	-0.00366		-7.93409	10.5991	-0.00756		-1.01767	6.2	-0.00287
-9.73409	12.0658	-0.00338		-7.93409	10.5324	-0.00799		-0.94983	6.2	-0.00265
-9.66742	12.0658	-0.00307		-7.93409	10.4658	-0.00865		-0.88198	6.2	-0.00247
-9.60075	12.0658	-0.00273		-7.93409	10.3991	-0.00952		-0.81414	6.2	-0.00233
-9.53408	12.0658	-0.0024		-7.93409	10.3324	-0.01052		-0.74629	6.2	-0.00226
-9.46742	12.0658	-0.00209		-7.93409	10.2658	-0.01156		-0.67845	6.2	-0.00226
-9.40075	12.0658	-0.00182		-7.93409	10.1991	-0.01254		-0.6106	6.2	-0.00233
-9.33409	12.0658	-0.0016		-7.93409	10.1324	-0.01337		-0.54276	6.2	-0.00247
-9.26742	12.0658	-0.00144		-7.93409	10.0658	-0.01398		-0.47491	6.2	-0.00265
-9.20075	12.0658	-0.00133		-7.93409	9.99911	-0.01436		-0.40707	6.2	-0.00287
-9.13409	12.0658	-0.00128		-7.93409	9.93244	-0.0145		-0.33922	6.2	-0.0031
-9.06742	12.0658	-0.00127		-7.93409	9.86577	-0.01443		-0.27138	6.2	-0.00331
-9.00075	12.0658	-0.00131		-7.93409	9.79911	-0.0142		-0.20354	6.2	-0.0035
-8.93409	12.0658	-0.00137		-7.93409	9.73244	-0.01382		-0.13569	6.2	-0.00364
-8.86742	12.0658	-0.00144		-7.93409	9.66577	-0.01333		-0.06785	6.2	-0.00373
-8.80075	12.0658	-0.00153		-7.93409	9.59911	-0.01275		0	6.2	-0.00376
-8.73409	12.0658	-0.0016		-7.93409	9.53244	-0.01208		0.06785	6.2	-0.00373
-8.66742	12.0658	-0.00167		-7.93409	9.46577	-0.01134		0.13569	6.2	-0.00366
-8.60075	12.0658	-0.00171		-7.93409	9.39911	-0.01057		0.20354	6.2	-0.00357
-8.53408	12.0658	-0.00173		-7.93409	9.33244	-0.00977		0.27138	6.2	-0.00346
-8.46742	12.0658	-0.00173		-7.93409	9.26577	-0.00898		0.33922	6.2	-0.00337
-8.40075	12.0658	-0.0017		-7.93409	9.19911	-0.00821		0.40707	6.2	-0.0033
-8.33409	12.0658	-0.00165						0.47491	6.2	-0.00327
-8.26742	12.0658	-0.00158						0.54276	6.2	-0.00327
-8.20075	12.0658	-0.00151						0.6106	6.2	-0.00331
-8.13409	12.0658	-0.00143						0.67845	6.2	-0.00338
-8.06742	12.0658	-0.00134						0.74629	6.2	-0.00347
-8.00075	12.0658	-0.00126						0.81414	6.2	-0.00357
-7.93409	12.0658	-0.00118						-2.30673	6.26667	-0.00324
-7.86742	12.0658	-0.00111						-2.23888	6.26667	-0.00315
-7.80075	12.0658	-0.00104						-2.17104	6.26667	-0.00307
-7.73409	12.0658	-0.000980716						-2.10319	6.26667	-0.00299
-7.66742	12.0658	-0.000924026						-2.03535	6.26667	-0.00294
-7.60075	12.0658	-0.000871961						-1.9675	6.26667	-0.0029
-7.53409	12.0658	-0.000823662						-1.89966	6.26667	-0.00289
-7.46742	12.0658	-0.000778371						-1.83181	6.26667	-0.00291
-7.40075	12.0658	-0.000735403						-1.76397	6.26667	-0.00295
-7.33409	12.0658	-0.000694364						-1.69612	6.26667	-0.00301
-7.26742	12.0658	-0.000654963						-1.62828	6.26667	-0.00307
-7.20075	12.0658	-0.000617167						-1.56043	6.26667	-0.00313
-7.13409	12.0658	-0.000580895						-1.49259	6.26667	-0.00318
-7.06742	12.0658	-0.000546181						-1.42474	6.26667	-0.0032
-7.00075	12.0658	-0.000512916						-1.3569	6.26667	-0.00318
-6.93409	12.0658	-0.000481013						-1.28905	6.26667	-0.00312
-6.86742	12.0658	-0.000450238						-1.22121	6.26667	-0.00303
-6.80075	12.0658	-0.000420505						-1.15336	6.26667	-0.0029
-6.73409	12.0658	-0.000391689						-1.08552	6.26667	-0.00275
-6.66742	12.0658	-0.00036372						-1.01767	6.26667	-0.0026
-6.60075	12.0658	-0.000337108						-0.94983	6.26667	-0.00245
-6.53409	12.0658	-0.000311675						-0.88198	6.26667	-0.00233
-6.46742	12.0658	-0.000287498						-0.81414	6.26667	-0.00224
[truncated: 43,140 more rows]

## Sheet: Fig. 2b
Fig. 2b
PCC - C2H2				C - C2H2
X	Y	ICOHP		X	Y	ICOHP
-20.0286	0	0		-20.0286	0	0
-19.9785	-9.5e-06	0		-19.9785	-1e-05	0
-19.9285	-9.5e-06	0		-19.9285	-2e-05	0
-19.8784	-2.85e-05	0		-19.8784	-5e-05	0
-19.8283	-5.7e-05	-9.5e-06		-19.8283	-0.0001	-1e-05
-19.7782	-0.000114	-9.5e-06		-19.7782	-0.00019	-2e-05
-19.7282	-0.0001805	-1.9e-05		-19.7282	-0.00032	-3e-05
-19.6781	-0.000266	-3.8e-05		-19.6781	-0.00048	-6e-05
-19.628	-0.0003515	-4.75e-05		-19.628	-0.00066	-9e-05
-19.578	-0.0004085	-6.65e-05		-19.578	-0.00084	-0.00013
-19.5279	-0.0004275	-9.5e-05		-19.5279	-0.00099	-0.00018
-19.4778	-0.0004085	-0.000114		-19.4778	-0.00108	-0.00024
-19.4277	-0.0003325	-0.000133		-19.4277	-0.0011	-0.00029
-19.3777	-0.0002185	-0.0001425		-19.3777	-0.00107	-0.00035
-19.3276	-8.55e-05	-0.0001425		-19.3276	-0.00097	-0.00039
-19.2775	6.65e-05	-0.0001425		-19.2775	-0.00081	-0.00043
-19.2275	0.0002375	-0.000133		-19.2275	-0.00062	-0.00047
-19.1774	0.0004085	-0.0001045		-19.1774	-0.0004	-0.00049
-19.1273	0.000589	-7.6e-05		-19.1273	-0.00017	-0.00049
-19.0772	0.0007695	-3.8e-05		-19.0772	7e-05	-0.00049
-19.0272	0.00095	9.5e-06		-19.0272	0.00031	-0.00048
-18.9771	0.00113	6.65e-05		-18.9771	0.00056	-0.00045
-18.927	0.00131	0.000133		-18.927	0.00082	-0.00041
-18.877	0.00149	0.0001995		-18.877	0.0011	-0.00035
-18.8269	0.00167	0.000285		-18.8269	0.00139	-0.00028
-18.7768	0.00186	0.00038		-18.7768	0.00168	-0.0002
-18.7267	0.00204	0.0004845		-18.7267	0.00198	-0.0001
-18.6767	0.0022	0.000589		-18.6767	0.00227	2e-05
-18.6266	0.00236	0.0007125		-18.6266	0.00257	0.00014
-18.5765	0.00249	0.000836		-18.5765	0.00284	0.00029
-18.5265	0.00259	0.000969		-18.5265	0.00307	0.00044
-18.4764	0.00268	0.0011		-18.4764	0.00328	0.0006
-18.4263	0.00274	0.00124		-18.4263	0.00346	0.00078
-18.3762	0.00278	0.00138		-18.3762	0.00364	0.00096
-18.3262	0.00283	0.00152		-18.3262	0.00383	0.00115
-18.2761	0.00288	0.00166		-18.2761	0.00403	0.00135
-18.226	0.00292	0.00181		-18.226	0.00424	0.00157
-18.176	0.00292	0.00196		-18.176	0.00446	0.00179
-18.1259	0.00284	0.0021		-18.1259	0.00469	0.00202
-18.0758	0.00269	0.00223		-18.0758	0.00493	0.00227
-18.0257	0.00247	0.00236		-18.0257	0.0052	0.00253
-17.9757	0.00223	0.00247		-17.9757	0.00549	0.00281
-17.9256	0.00203	0.00257		-17.9256	0.00576	0.00309
-17.8755	0.00189	0.00266		-17.8755	0.00597	0.00339
-17.8255	0.0018	0.00276		-17.8255	0.00611	0.0037
-17.7754	0.00175	0.00284		-17.7754	0.00622	0.00401
-17.7253	0.00169	0.00293		-17.7253	0.00635	0.00433
-17.6752	0.00164	0.00301		-17.6752	0.00652	0.00465
-17.6252	0.00159	0.00309		-17.6252	0.00673	0.00499
-17.5751	0.00156	0.00316		-17.5751	0.00688	0.00534
-17.525	0.00157	0.00324		-17.525	0.00693	0.00568
-17.475	0.00162	0.00333		-17.475	0.00685	0.00603
-17.4249	0.00168	0.00341		-17.4249	0.00667	0.00636
-17.3748	0.00172	0.0035		-17.3748	0.00645	0.00668
-17.3248	0.0017	0.00358		-17.3248	0.00621	0.00699
-17.2747	0.00161	0.00366		-17.2747	0.00595	0.00729
-17.2246	0.00144	0.00373		-17.2246	0.00566	0.00757
-17.1745	0.00126	0.00379		-17.1745	0.00537	0.00784
-17.1245	0.0011	0.00385		-17.1245	0.00507	0.0081
-17.0744	0.00102	0.0039		-17.0744	0.00478	0.00834
-17.0243	0.000988	0.00395		-17.0243	0.00449	0.00856
-16.9743	0.00101	0.004		-16.9743	0.00419	0.00877
-16.9242	0.00104	0.00406		-16.9242	0.00387	0.00897
-16.8741	0.00105	0.0041		-16.8741	0.00355	0.00914
-16.824	0.00103	0.00415		-16.824	0.00325	0.00931
-16.774	0.000969	0.00421		-16.774	0.00298	0.00945
-16.7239	0.0009025	0.00425		-16.7239	0.00274	0.00959
-16.6738	0.000836	0.00429		-16.6738	0.00249	0.00972
-16.6238	0.000779	0.00433		-16.6238	0.00221	0.00983
-16.5737	0.00076	0.00437		-16.5737	0.00189	0.00992
-16.5236	0.0007695	0.00441		-16.5236	0.00155	0.01
-16.4735	0.000779	0.00445		-16.4735	0.00123	0.01006
-16.4235	0.000798	0.00448		-16.4235	0.00096	0.01011
-16.3734	0.000798	0.00452		-16.3734	0.00074	0.01015
-16.3233	0.0007695	0.00456		-16.3233	0.00057	0.01017
-16.2733	0.000722	0.0046		-16.2733	0.00042	0.0102
-16.2232	0.000684	0.00464		-16.2232	0.00027	0.01021
-16.1731	0.000665	0.00466		-16.1731	0.0001	0.01021
-16.123	0.000665	0.0047		-16.123	-0.00011	0.01021
-16.073	0.0006935	0.00473		-16.073	-0.00034	0.01019
-16.0229	0.000741	0.00477		-16.0229	-0.00057	0.01016
-15.9728	0.000779	0.00481		-15.9728	-0.00078	0.01012
-15.9228	0.0007885	0.00485		-15.9228	-0.00095	0.01008
-15.8727	0.0007695	0.00489		-15.8727	-0.00108	0.01002
-15.8226	0.000722	0.00493		-15.8226	-0.0012	0.00996
-15.7725	0.000665	0.00496		-15.7725	-0.00131	0.0099
-15.7225	0.0005985	0.00499		-15.7225	-0.00146	0.00982
-15.6724	0.000551	0.00502		-15.6724	-0.00164	0.00974
-15.6223	0.000513	0.00504		-15.6223	-0.00185	0.00965
-15.5723	0.000475	0.00506		-15.5723	-0.00207	0.00955
-15.5222	0.000437	0.00509		-15.5222	-0.00229	0.00943
-15.4721	0.000399	0.00511		-15.4721	-0.00252	0.0093
-15.422	0.0003515	0.00513		-15.422	-0.00278	0.00917
-15.372	0.0002945	0.00514		-15.372	-0.00309	0.00901
-15.3219	0.000247	0.00515		-15.3219	-0.00347	0.00884
-15.2718	0.00019	0.00516		-15.2718	-0.0039	0.00864
-15.2218	9.5e-05	0.00517		-15.2218	-0.0044	0.00842
-15.1717	-0.000266	0.00515		-15.1717	-0.00499	0.00817
-15.1216	-0.00192	0.00505		-15.1216	-0.00587	0.00788
-15.0715	-0.00878	0.00462		-15.0715	-0.0077	0.00749
-15.0215	-0.03392	0.00292		-15.0215	-0.01293	0.00684
-14.9714	-0.115	-0.00284		-14.9714	-0.03	0.00534
-14.9213	-0.34418	-0.02007		-14.9213	-0.08447	0.00111
-14.8712	-0.91022	-0.06565		-14.8712	-0.24291	-0.01105
-14.8212	-2.12714	-0.17216		-14.8212	-0.65216	-0.0437
-14.7711	-4.39227	-0.39208		-14.7711	-1.5793	-0.12278
-14.721	-8.01285	-0.7933		-14.721	-3.40715	-0.29338
-14.671	-12.9141	-1.43992		-14.671	-6.51769	-0.61973
-14.6209	-18.3866	-2.36057		-14.6209	-11.0344	-1.17224
-14.5708	-23.1254	-3.5185		-14.5708	-16.5196	-1.99941
-14.5207	-25.6934	-4.80501		-14.5207	-21.8618	-3.09406
-14.4707	-25.2172	-6.06767		-14.4707	-25.5695	-4.37436
-14.4206	-21.863	-7.16238		-14.4206	-26.4285	-5.69768
-14.3705	-16.744	-8.00078		-14.3705	-24.1394	-6.90637
-14.3205	-11.3278	-8.56797		-14.3205	-19.4842	-7.88198
-14.2704	-6.76984	-8.90695		-14.2704	-13.8986	-8.5779
-14.2203	-3.57413	-9.08591		-14.2203	-8.76281	-9.01667
-14.1702	-1.66713	-9.16939		-14.1702	-4.88455	-9.26124
-14.1202	-0.68722	-9.2038		-14.1202	-2.40866	-9.38185
-14.0701	-0.25054	-9.21635		-14.0701	-1.05219	-9.43453
-14.02	-0.08095	-9.2204		-14.02	-0.40854	-9.45499
-13.97	-0.02328	-9.22156		-13.97	-0.14218	-9.46211
-13.9199	-0.00602	-9.22187		-13.9199	-0.04533	-9.46438
-13.8698	-0.00141	-9.22194		-13.8698	-0.01398	-9.46508
-13.8197	-0.000266	-9.22195		-13.8197	-0.00468	-9.46531
-13.7697	1.9e-05	-9.22195		-13.7697	-0.00197	-9.46541
-13.7196	8.55e-05	-9.22194		-13.7196	-0.0011	-9.46547
-13.6695	0.0001045	-9.22194		-13.6695	-0.00075	-9.46551
-13.6195	9.5e-05	-9.22194		-13.6195	-0.00059	-9.46554
-13.5694	9.5e-05	-9.22194		-13.5694	-0.00049	-9.46556
-13.5193	8.55e-05	-9.22193		-13.5193	-0.00043	-9.46558
-13.4692	9.5e-05	-9.22193		-13.4692	-0.00039	-9.4656
-13.4192	0.0001235	-9.22192		-13.4192	-0.00037	-9.46562
-13.3691	0.0001615	-9.22191		-13.3691	-0.00037	-9.46564
-13.319	0.000209	-9.2219		-13.319	-0.0004	-9.46566
-13.269	0.0002565	-9.22189		-13.269	-0.00045	-9.46568
-13.2189	0.0002945	-9.22187		-13.2189	-0.00049	-9.46571
-13.1688	0.0003325	-9.22185		-13.1688	-0.00053	-9.46573
-13.1187	0.000361	-9.22183		-13.1187	-0.00055	-9.46576
-13.0687	0.0003705	-9.22181		-13.0687	-0.00056	-9.46579
-13.0186	0.0003895	-9.22179		-13.0186	-0.00055	-9.46581
-12.9685	0.000399	-9.22177		-12.9685	-0.00054	-9.46584
-12.9184	0.0004085	-9.22175		-12.9184	-0.00052	-9.46587
-12.8684	0.000418	-9.22174		-12.8684	-0.00049	-9.46589
-12.8183	0.000437	-9.22172		-12.8183	-0.00044	-9.46591
-12.7682	0.000456	-9.22169		-12.7682	-0.0004	-9.46593
-12.7182	0.0004655	-9.22167		-12.7182	-0.00035	-9.46595
-12.6681	0.0004655	-9.22164		-12.6681	-0.00032	-9.46597
-12.618	0.000456	-9.22162		-12.618	-0.00028	-9.46598
-12.5679	0.0004465	-9.2216		-12.5679	-0.00025	-9.46599
-12.5179	0.0004465	-9.22157		-12.5179	-0.00021	-9.466
-12.4678	0.000456	-9.22156		-12.4678	-0.00018	-9.46601
-12.4177	0.0004655	-9.22154		-12.4177	-0.00015	-9.46602
-12.3677	0.0004655	-9.22151		-12.3677	-0.00012	-9.46603
-12.3176	0.0004465	-9.22149		-12.3176	-0.00011	-9.46603
-12.2675	0.000418	-9.22147		-12.2675	-9e-05	-9.46604
-12.2174	0.000361	-9.22145		-12.2174	-9e-05	-9.46604
-12.1674	0.0003135	-9.22143		-12.1674	-8e-05	-9.46605
-12.1173	0.000266	-9.22142		-12.1173	-7e-05	-9.46605
-12.0672	0.0002375	-9.2214		-12.0672	-7e-05	-9.46605
-12.0172	0.0002185	-9.22139		-12.0172	-6e-05	-9.46606
-11.9671	0.000209	-9.22138		-11.9671	-5e-05	-9.46606
-11.917	0.000209	-9.22137		-11.917	-4e-05	-9.46606
-11.8669	0.000209	-9.22137		-11.8669	-4e-05	-9.46606
-11.8169	0.000209	-9.22136		-11.8169	-4e-05	-9.46606
-11.7668	0.000209	-9.22135		-11.7668	-4e-05	-9.46607
-11.7167	0.000209	-9.22134		-11.7167	-4e-05	-9.46607
-11.6667	0.0001995	-9.22133		-11.6667	-4e-05	-9.46607
-11.6166	0.000209	-9.22132		-11.6166	-4e-05	-9.46607
-11.5665	0.000209	-9.2213		-11.5665	-3e-05	-9.46607
-11.5165	0.000209	-9.22129		-11.5165	-3e-05	-9.46608
-11.4664	0.000209	-9.22128		-11.4664	-3e-05	-9.46608
-11.4163	0.000209	-9.22127		-11.4163	-3e-05	-9.46608
-11.3662	0.0001995	-9.22126		-11.3662	-2e-05	-9.46608
-11.3162	0.00019	-9.22125		-11.3162	-2e-05	-9.46608
-11.2661	0.0001805	-9.22124		-11.2661	-2e-05	-9.46608
-11.216	0.000171	-9.22123		-11.216	-1e-05	-9.46608
-11.166	0.0001615	-9.22122		-11.166	0	-9.46608
-11.1159	0.000152	-9.22122		-11.1159	2e-05	-9.46608
-11.0658	0.0001425	-9.22121		-11.0658	3e-05	-9.46608
-11.0157	0.000133	-9.2212		-11.0157	5e-05	-9.46608
-10.9657	0.000133	-9.22119		-10.9657	6e-05	-9.46607
-10.9156	0.0001235	-9.22119		-10.9156	7e-05	-9.46607
-10.8655	0.000133	-9.22118		-10.8655	7e-05	-9.46607
-10.8155	0.000133	-9.22118		-10.8155	7e-05	-9.46606
-10.7654	0.0001425	-9.22118		-10.7654	7e-05	-9.46606
-10.7153	0.0001615	-9.22117		-10.7153	7e-05	-9.46606
-10.6652	0.0001805	-9.22116		-10.6652	9e-05	-9.46605
-10.6152	0.00019	-9.22115		-10.6152	0.0001	-9.46605
-10.5651	0.000133	-9.22114		-10.5651	0.00011	-9.46604
-10.515	-0.0002375	-9.22115		-10.515	7e-05	-9.46604
-10.4649	-0.00171	-9.22123		-10.4649	-0.00023	-9.46605
-10.4149	-0.00675	-9.22157		-10.4149	-0.00143	-9.46612
-10.3648	-0.02165	-9.22266		-10.3648	-0.00562	-9.4664
-10.3147	-0.06014	-9.22567		-10.3147	-0.01832	-9.46732
-10.2647	-0.14676	-9.23301		-10.2647	-0.05211	-9.46993
-10.2146	-0.31574	-9.24883		-10.2146	-0.13065	-9.47647
-10.1645	-0.59971	-9.27886		-10.1645	-0.28924	-9.49095
-10.1144	-1.00594	-9.32922		-10.1144	-0.56574	-9.51928
-10.0644	-1.49037	-9.40385		-10.0644	-0.97769	-9.56823
-10.0143	-1.95042	-9.50151		-10.0143	-1.4927	-9.64298
-9.96423	-2.25466	-9.6144		-9.96423	-2.01337	-9.74379
-9.91416	-2.30229	-9.72968		-9.91416	-2.39905	-9.86391
-9.86409	-2.07664	-9.83366		-9.86409	-2.52533	-9.99036
-9.81402	-1.65459	-9.91651		-9.81402	-2.34833	-10.1079
-9.76395	-1.1645	-9.97482		-9.76395	-1.92914	-10.2045
-9.71388	-0.72395	-10.0111		-9.71388	-1.40005	-10.2746
-9.66381	-0.39754	-10.031		-9.66381	-0.89765	-10.3196
-9.61373	-0.1928	-10.0406		-9.61373	-0.50848	-10.3451
-9.56366	-0.08256	-10.0448		-9.56366	-0.25448	-10.3578
-9.51359	-0.03119	-10.0463		-9.51359	-0.11252	-10.3634
-9.46352	-0.01035	-10.0468		-9.46352	-0.04392	-10.3656
-9.41345	-0.00296	-10.047		-9.41345	-0.01509	-10.3664
-9.36338	-0.0006555	-10.047		-9.36338	-0.00451	-10.3666
-9.3133	-2.85e-05	-10.047		-9.3133	-0.0011	-10.3667
-9.26323	0.0001235	-10.047		-9.26323	-0.00013	-10.3667
-9.21316	0.0001615	-10.047		-9.21316	0.00012	-10.3667
-9.16309	0.0001615	-10.047		-9.16309	0.0002	-10.3666
-9.11302	0.0001615	-10.047		-9.11302	0.00023	-10.3666
-9.06295	0.0001615	-10.047		-9.06295	0.00024	-10.3666
-9.01288	0.000171	-10.047		-9.01288	0.00024	-10.3666
-8.9628	0.000171	-10.047		-8.9628	0.00023	-10.3666
-8.91273	0.000171	-10.047		-8.91273	0.00022	-10.3666
-8.86266	0.0001615	-10.047		-8.86266	0.00022	-10.3666
-8.81259	0.000152	-10.0469		-8.81259	0.00024	-10.3666
-8.76252	0.000133	-10.0469		-8.76252	0.00026	-10.3666
-8.71245	0.0001045	-10.0469		-8.71245	0.00027	-10.3665
-8.66237	-9.5e-06	-10.0469		-8.66237	0.00025	-10.3665
-8.6123	-0.0004465	-10.047		-8.6123	0.00015	-10.3665
-8.56223	-0.00198	-10.0471		-8.56223	-0.0002	-10.3665
-8.51216	-0.00681	-10.0474		-8.51216	-0.0014	-10.3666
-8.46209	-0.02016	-10.0484		-8.46209	-0.00514	-10.3669
-8.41202	-0.05236	-10.051		-8.41202	-0.01554	-10.3676
-8.36195	-0.11995	-10.057		-8.36195	-0.04103	-10.3697
-8.31187	-0.24253	-10.0692		-8.31187	-0.09553	-10.3745
-8.2618	-0.43308	-10.0909		-8.2618	-0.19648	-10.3843
-8.21173	-0.6831	-10.1251		-8.21173	-0.35713	-10.4022
-8.16166	-0.95175	-10.1727		-8.16166	-0.57363	-10.4309
-8.11159	-1.1714	-10.2314		-8.11159	-0.81415	-10.4717
-8.06152	-1.27363	-10.2951		-8.06152	-1.02098	-10.5228
-8.01144	-1.22342	-10.3564		-8.01144	-1.13127	-10.5794
-7.96137	-1.03846	-10.4084		-7.96137	-1.10763	-10.6349
-7.9113	-0.77931	-10.4474		-7.9113	-0.95849	-10.6829
-7.86123	-0.51774	-10.4733		-7.86123	-0.73342	-10.7196
-7.81116	-0.30554	-10.4886		-7.81116	-0.49678	-10.7445
-7.76109	-0.16157	-10.4967		-7.76109	-0.29858	-10.7594
-7.71102	-0.07819	-10.5007		-7.71102	-0.16008	-10.7675
-7.66094	-0.03631	-10.5025		-7.66094	-0.07744	-10.7713
-7.61087	-0.01749	-10.5033		-7.61087	-0.03455	-10.7731
-7.5608	-0.00935	-10.5038		-7.5608	-0.01473	-10.7738
-7.51073	-0.00543	-10.5041		-7.51073	-0.00617	-10.7741
-7.46066	-0.00309	-10.5042		-7.46066	-0.00242	-10.7742
-7.41059	-0.00144	-10.5043		-7.41059	-0.00061	-10.7743
-7.36052	-0.0002755	-10.5043		-7.36052	0.00035	-10.7743
-7.31044	0.0005415	-10.5043		-7.31044	0.00083	-10.7742
-7.26037	0.0011	-10.5043		-7.26037	0.00097	-10.7742
-7.2103	0.00147	-10.5042		-7.2103	0.00086	-10.7741
-7.16023	0.00168	-10.5041		-7.16023	0.00056	-10.7741
-7.11016	0.00174	-10.504		-7.11016	0.00014	-10.7741
-7.06009	0.00161	-10.5039		-7.06009	-0.00038	-10.7741
-7.01001	0.00128	-10.5039		-7.01001	-0.00101	-10.7742
-6.95994	0.00076	-10.5038		-6.95994	-0.00179	-10.7743
-6.90987	0.0001045	-10.5038		-6.90987	-0.0028	-10.7744
-6.8598	-0.0006365	-10.5038		-6.8598	-0.00409	-10.7746
-6.80973	-0.0014	-10.5039		-6.80973	-0.00563	-10.7749
-6.75966	-0.00211	-10.504		-6.75966	-0.00735	-10.7752
-6.70959	-0.00277	-10.5042		-6.70959	-0.00909	-10.7757
-6.65951	-0.00338	-10.5043		-6.65951	-0.01066	-10.7762
-6.60944	-0.00393	-10.5045		-6.60944	-0.0119	-10.7768
-6.55937	-0.00442	-10.5047		-6.55937	-0.01273	-10.7775
-6.5093	-0.00483	-10.505		-6.5093	-0.01321	-10.7781
-6.45923	-0.00516	-10.5052		-6.45923	-0.01351	-10.7788
-6.40916	-0.00541	-10.5055		-6.40916	-0.01385	-10.7795
-6.35908	-0.00562	-10.5058		-6.35908	-0.01445	-10.7802
-6.30901	-0.00585	-10.5061		-6.30901	-0.01539	-10.781
-6.25894	-0.0061	-10.5064		-6.25894	-0.01663	-10.7818
-6.20887	-0.00633	-10.5067		-6.20887	-0.01799	-10.7827
-6.1588	-0.00648	-10.507		-6.1588	-0.01919	-10.7837
-6.10873	-0.00648	-10.5074		-6.10873	-0.02	-10.7847
-6.05866	-0.0063	-10.5077		-6.05866	-0.02023	-10.7857
-6.00858	-0.00597	-10.508		-6.00858	-0.01978	-10.7867
-5.95851	-0.00557	-10.5083		-5.95851	-0.01872	-10.7876
-5.90844	-0.0052	-10.5085		-5.90844	-0.01727	-10.7885
-5.85837	-0.00493	-10.5088		-5.85837	-0.01579	-10.7893
-5.8083	-0.00481	-10.509		-5.8083	-0.0147	-10.79
-5.75823	-0.00483	-10.5092		-5.75823	-0.01432	-10.7907
-5.70815	-0.00498	-10.5095		-5.70815	-0.0148	-10.7915
-5.65808	-0.00525	-10.5098		-5.65808	-0.01616	-10.7923
-5.60801	-0.00566	-10.51		-5.60801	-0.01833	-10.7932
-5.55794	-0.0062	-10.5104		-5.55794	-0.02119	-10.7943
-5.50787	-0.00688	-10.5107		-5.50787	-0.02445	-10.7955
-5.4578	-0.00763	-10.5111		-5.4578	-0.02764	-10.7969
-5.40773	-0.00833	-10.5115		-5.40773	-0.03009	-10.7984
-5.35765	-0.00889	-10.5119		-5.35765	-0.03125	-10.8
-5.30758	-0.00926	-10.5124		-5.30758	-0.03095	-10.8015
-5.25751	-0.00949	-10.5129		-5.25751	-0.02961	-10.803
-5.20744	-0.00972	-10.5134		-5.20744	-0.02805	-10.8044
-5.15737	-0.0101	-10.5139		-5.15737	-0.02725	-10.8057
-5.1073	-0.01073	-10.5144		-5.1073	-0.02786	-10.8071
-5.05722	-0.01161	-10.515		-5.05722	-0.02999	-10.8086
-5.00715	-0.01262	-10.5156		-5.00715	-0.0332	-10.8103
-4.95708	-0.01358	-10.5163		-4.95708	-0.03669	-10.8121
-4.90701	-0.01434	-10.517		-4.90701	-0.03968	-10.8141
-4.85694	-0.01482	-10.5178		-4.85694	-0.04177	-10.8162
-4.80687	-0.0151	-10.5185		-4.80687	-0.04306	-10.8184
-4.7568	-0.01531	-10.5193		-4.7568	-0.04413	-10.8206
-4.70672	-0.01568	-10.5201		-4.70672	-0.04573	-10.8229
-4.65665	-0.01627	-10.5209		-4.65665	-0.04828	-10.8253
-4.60658	-0.01701	-10.5217		-4.60658	-0.05165	-10.8279
-4.55651	-0.01766	-10.5226		-4.55651	-0.05519	-10.8306
-4.50644	-0.01803	-10.5235		-4.50644	-0.05813	-10.8336
-4.45637	-0.01812	-10.5244		-4.45637	-0.06013	-10.8366
-4.40629	-0.01806	-10.5253		-4.40629	-0.06143	-10.8396
-4.35622	-0.01813	-10.5262		-4.35622	-0.06262	-10.8428
-4.30615	-0.01853	-10.5272		-4.30615	-0.06439	-10.846
-4.25608	-0.01938	-10.5281		-4.25608	-0.06726	-10.8494
-4.20601	-0.02072	-10.5292		-4.20601	-0.07156	-10.8529
-4.15594	-0.02255	-10.5303		-4.15594	-0.07751	-10.8568
-4.10587	-0.02487	-10.5315		-4.10587	-0.08511	-10.8611
-4.05579	-0.02759	-10.5329		-4.05579	-0.09407	-10.8658
-4.00572	-0.0305	-10.5345		-4.00572	-0.10367	-10.871
-3.95565	-0.03335	-10.5361		-3.95565	-0.11299	-10.8766
-3.90558	-0.03592	-10.5379		-3.90558	-0.12137	-10.8827
-3.85551	-0.03831	-10.5398		-3.85551	-0.12918	-10.8892
-3.80544	-0.04114	-10.5419		-3.80544	-0.13834	-10.8961
-3.75536	-0.04574	-10.5442		-3.75536	-0.15225	-10.9038
-3.70529	-0.05458	-10.5469		-3.70529	-0.17492	-10.9125
-3.65522	-0.0726	-10.5506		-3.65522	-0.20988	-10.923
-3.60515	-0.1113	-10.5561		-3.60515	-0.26001	-10.936
-3.55508	-0.19923	-10.5661		-3.55508	-0.33027	-10.9526
-3.50501	-0.40252	-10.5863		-3.50501	-0.43538	-10.9744
-3.45494	-0.85341	-10.629		-3.45494	-0.61395	-11.0051
-3.40486	-1.76899	-10.7176		-3.40486	-0.94726	-11.0525
-3.35479	-3.42031	-10.8888		-3.35479	-1.5739	-11.1313
-3.30472	-6.01225	-11.1899		-3.30472	-2.68205	-11.2657
-3.25465	-9.48428	-11.6648		-3.25465	-4.4571	-11.4888
-3.20458	-13.3403	-12.3327		-3.20458	-6.97503	-11.8381
-3.15451	-16.6771	-13.1678		-3.15451	-10.0724	-12.3424
-3.10443	-18.4994	-14.0941		-3.10443	-13.2734	-13.007
-3.05436	-18.1945	-15.0051		-3.05436	-15.8659	-13.8015
-3.00429	-15.8627	-15.7994		-3.00429	-17.1478	-14.6601
-2.95422	-12.2626	-16.4134		-2.95422	-16.7361	-15.4981
-2.90415	-8.41339	-16.8347		-2.90415	-14.7544	-16.2369
-2.85408	-5.13407	-17.0917		-2.85408	-11.7726	-16.8263
-2.80401	-2.79894	-17.2319		-2.80401	-8.53804	-17.2538
-2.75393	-1.37599	-17.3008		-2.75393	-5.6719	-17.5378
-2.70386	-0.62189	-17.3319		-2.70386	-3.49715	-17.7129
-2.65379	-0.26846	-17.3454		-2.65379	-2.04473	-17.8153
-2.60372	-0.11821	-17.3513		-2.60372	-1.17057	-17.8739
-2.55365	-0.05762	-17.3542		-2.55365	-0.68315	-17.9081
-2.50358	-0.03274	-17.3558		-2.50358	-0.42188	-17.9293
-2.45351	-0.0215	-17.3569		-2.45351	-0.28095	-17.9433
-2.40343	-0.01579	-17.3577		-2.40343	-0.20109	-17.9534
-2.35336	-0.01264	-17.3583		-2.35336	-0.15254	-17.9611
-2.30329	-0.01076	-17.3588		-2.30329	-0.12092	-17.9671
-2.25322	-0.00947	-17.3593		-2.25322	-0.0989	-17.972
-2.20315	-0.0083	-17.3597		-2.20315	-0.08228	-17.9762
-2.15308	-0.00703	-17.3601		-2.15308	-0.06854	-17.9796
-2.103	-0.00562	-17.3604		-2.103	-0.05641	-17.9824
-2.05293	-0.00423	-17.3606		-2.05293	-0.04555	-17.9847
-2.00286	-0.00301	-17.3607		-2.00286	-0.03612	-17.9865
-1.95279	-0.00209	-17.3608		-1.95279	-0.02838	-17.9879
-1.90272	-0.00148	-17.3609		-1.90272	-0.02236	-17.9891
-1.85265	-0.00111	-17.361		-1.85265	-0.01785	-17.99
-1.80258	-0.000893	-17.361		-1.80258	-0.01452	-17.9907
-1.7525	-0.0007695	-17.361		-1.7525	-0.01201	-17.9913
-1.70243	-0.000684	-17.3611		-1.70243	-0.01004	-17.9918
-1.65236	-0.0005985	-17.3611		-1.65236	-0.00843	-17.9922
-1.60229	-0.0005035	-17.3611		-1.60229	-0.00706	-17.9926
-1.55222	-0.0004085	-17.3612		-1.55222	-0.00588	-17.9929
-1.50215	-0.000304	-17.3612		-1.50215	-0.00488	-17.9931
-1.45207	-0.000209	-17.3612		-1.45207	-0.00403	-17.9933
-1.402	-0.0001235	-17.3612		-1.402	-0.00332	-17.9935
-1.35193	-5.7e-05	-17.3612		-1.35193	-0.00269	-17.9936
-1.30186	0	-17.3612		-1.30186	-0.00213	-17.9937
-1.25179	4.75e-05	-17.3612		-1.25179	-0.00162	-17.9938
-1.20172	8.55e-05	-17.3612		-1.20172	-0.00119	-17.9938
-1.15165	0.0001235	-17.3612		-1.15165	-0.00083	-17.9939
-1.10157	0.000152	-17.3612		-1.10157	-0.00056	-17.9939
-1.0515	0.0001615	-17.3612		-1.0515	-0.00036	-17.9939
-1.00143	0.000171	-17.3612		-1.00143	-0.00023	-17.994
-0.95136	0.0001615	-17.3611		-0.95136	-0.00014	-17.994
-0.90129	0.0001425	-17.3611		-0.90129	-0.0001	-17.994
-0.85122	0.0001235	-17.3611		-0.85122	-8e-05	-17.994
-0.80114	0.000114	-17.3611		-0.80114	-5e-05	-17.994
-0.75107	0.0001045	-17.3611		-0.75107	-1e-05	-17.994
-0.701	0.000114	-17.3611		-0.701	6e-05	-17.994
-0.65093	0.0001235	-17.3611		-0.65093	0.00015	-17.994
-0.60086	0.000133	-17.3611		-0.60086	0.00024	-17.994
-0.55079	0.0001425	-17.3611		-0.55079	0.00031	-17.9939
-0.50072	0.0001425	-17.3611		-0.50072	0.00035	-17.9939
-0.45064	0.0001235	-17.3611		-0.45064	0.00035	-17.9939
-0.40057	0.0001045	-17.3611		-0.40057	0.00031	-17.9939
-0.3505	8.55e-05	-17.3611		-0.3505	0.00025	-17.9939
-0.30043	6.65e-05	-17.3611		-0.30043	0.00018	-17.9939
-0.25036	4.75e-05	-17.3611		-0.25036	0.00013	-17.9938
-0.20029	3.8e-05	-17.3611		-0.20029	9e-05	-17.9938
-0.15021	3.8e-05	-17.3611		-0.15021	9e-05	-17.9938
-0.10014	3.8e-05	-17.3611		-0.10014	0.0001	-17.9938
-0.05007	5.7e-05	-17.3611		-0.05007	0.00013	-17.9938
0	6.65e-05	-17.361		0	0.00016	-17.9938
0.05007	7.6e-05	-17.361		0.05007	0.00019	-17.9938
0.10014	7.6e-05	-17.361		0.10014	0.0002	-17.9938
0.15021	7.6e-05	-17.361		0.15021	0.0002	-17.9938
0.20029	7.6e-05	-17.361		0.20029	0.00021	-17.9938
0.25036	8.55e-05	-17.361		0.25036	0.00024	-17.9938
0.30043	0.0001045	-17.361		0.30043	0.0003	-17.9938
0.3505	0.0001425	-17.361		0.3505	0.00041	-17.9937
0.40057	0.00019	-17.361		0.40057	0.00055	-17.9937
0.45064	0.0002375	-17.361		0.45064	0.00069	-17.9937
0.50072	0.000285	-17.361		0.50072	0.0008	-17.9936
0.55079	0.0003135	-17.361		0.55079	0.00088	-17.9936
0.60086	0.0003325	-17.361		0.60086	0.00095	-17.9935
0.65093	0.000361	-17.3609		0.65093	0.00104	-17.9935
0.701	0.000399	-17.3609		0.701	0.00117	-17.9934
0.75107	0.0004655	-17.3609		0.75107	0.00136	-17.9934
0.80114	0.0005415	-17.3609		0.80114	0.0016	-17.9933
0.85122	0.000627	-17.3608		0.85122	0.00188	-17.9932
0.90129	0.000741	-17.3608		0.90129	0.00218	-17.9931
0.95136	0.0008835	-17.3608		0.95136	0.00249	-17.993
1.00143	0.00105	-17.3607		1.00143	0.00281	-17.9928
1.0515	0.00127	-17.3606		1.0515	0.00314	-17.9927
1.10157	0.00155	-17.3606		1.10157	0.0035	-17.9925
1.15165	0.00191	-17.3605		1.15165	0.00396	-17.9923
1.20172	0.00239	-17.3603		1.20172	0.00467	-17.992
1.25179	0.00306	-17.3602		1.25179	0.00578	-17.9918
1.30186	0.00393	-17.36		1.30186	0.0074	-17.9914
1.35193	0.00501	-17.3597		1.35193	0.00953	-17.9909
1.402	0.00617	-17.3594		1.402	0.01199	-17.9903
1.45207	0.00728	-17.3591		1.45207	0.01447	-17.9896
1.50215	0.00818	-17.3587		1.50215	0.01659	-17.9888
1.55222	0.00874	-17.3582		1.55222	0.01805	-17.9879
1.60229	0.00893	-17.3578		1.60229	0.01871	-17.9869
1.65236	0.00876	-17.3573		1.65236	0.01868	-17.986
1.70243	0.00836	-17.3569		1.70243	0.01824	-17.9851
1.7525	0.00787	-17.3565		1.7525	0.01777	-17.9842
1.80258	0.00743	-17.3561		1.80258	0.01761	-17.9833
1.85265	0.00716	-17.3558		1.85265	0.01791	-17.9824
1.90272	0.00711	-17.3554		1.90272	0.01861	-17.9815
1.95279	0.00722	-17.3551		1.95279	0.01946	-17.9805
2.00286	0.00739	-17.3547		2.00286	0.02016	-17.9795
2.05293	0.0075	-17.3543		2.05293	0.02046	-17.9785
2.103	0.00746	-17.354		2.103	0.02034	-17.9774
2.15308	0.00729	-17.3536		2.15308	0.01991	-17.9764
2.20315	0.00707	-17.3532		2.20315	0.01943	-17.9755
2.25322	0.0069	-17.3529		2.25322	0.01915	-17.9745
2.30329	0.00686	-17.3526		2.30329	0.01925	-17.9735
2.35336	0.007	-17.3522		2.35336	0.01983	-17.9725
2.40343	0.00733	-17.3518		2.40343	0.02086	-17.9715
2.45351	0.00779	-17.3514		2.45351	0.0222	-17.9704
2.50358	0.00828	-17.351		2.50358	0.02359	-17.9692
2.55365	0.00873	-17.3506		2.55365	0.02481	-17.968
2.60372	0.0091	-17.3501		2.60372	0.02585	-17.9667
2.65379	0.00952	-17.3497		2.65379	0.02695	-17.9653
2.70386	0.01019	-17.3492		2.70386	0.02845	-17.9639
2.75393	0.01134	-17.3486		2.75393	0.03057	-17.9624
2.80401	0.01327	-17.3479		2.80401	0.03334	-17.9607
2.85408	0.01676	-17.3471		2.85408	0.03684	-17.9589
2.90415	0.02385	-17.3459		2.90415	0.0417	-17.9568
2.95422	0.03935	-17.3439		2.95422	0.04968	-17.9543
3.00429	0.07336	-17.3402		3.00429	0.06448	-17.9511
3.05436	0.14569	-17.3329		3.05436	0.09301	-17.9464
3.10443	0.29326	-17.3183		3.10443	0.14799	-17.939
3.15451	0.58059	-17.2892		3.15451	0.25233	-17.9264
3.20458	1.10953	-17.2336		3.20458	0.44558	-17.904
3.25465	2.01706	-17.1326		3.25465	0.7917	-17.8644
3.30472	3.44321	-16.9602		3.30472	1.38432	-17.7951
3.35479	5.45615	-16.687		3.35479	2.34064	-17.6779
3.40486	7.94917	-16.289		3.40486	3.77103	-17.4891
3.45494	10.5675	-15.7599		3.45494	5.71578	-17.2029
3.50501	12.7457	-15.1217		3.50501	8.06286	-16.7992
3.55508	13.8924	-14.4261		3.55508	10.4928	-16.2738
3.60515	13.6526	-13.7424		3.60515	12.5128	-15.6472
3.65522	12.092	-13.137		3.65522	13.6083	-14.9658
3.70529	9.67266	-12.6527		3.70529	13.4575	-14.292
3.75536	7.0307	-12.3006		3.75536	12.0893	-13.6867
3.80544	4.70391	-12.0651		3.80544	9.87836	-13.1921
3.85551	2.96913	-11.9164		3.85551	7.37762	-12.8226
3.90558	1.84534	-11.824		3.90558	5.09056	-12.5678
3.95565	1.20106	-11.7639		3.95565	3.31426	-12.4018
4.00572	0.86952	-11.7203		4.00572	2.11243	-12.296
4.05579	0.71494	-11.6845		4.05579	1.38894	-12.2265
4.10587	0.64874	-11.6521		4.10587	0.98951	-12.1769
4.15594	0.62004	-11.621		4.15594	0.77567	-12.1381
4.20601	0.60204	-11.5909		4.20601	0.65435	-12.1053
4.25608	0.58215	-11.5617		4.25608	0.57516	-12.0765
4.30615	0.55614	-11.5339		4.30615	0.51513	-12.0507
4.35622	0.52449	-11.5076		4.35622	0.46483	-12.0275
4.40629	0.48975	-11.4831		4.40629	0.42073	-12.0064
4.45637	0.45515	-11.4603		4.45637	0.38241	-11.9872
4.50644	0.4239	-11.4391		4.50644	0.35127	-11.9697
4.55651	0.39865	-11.4191		4.55651	0.32898	-11.9532
4.60658	0.38052	-11.4001		4.60658	0.31568	-11.9374
4.65665	0.36841	-11.3816		4.65665	0.30927	-11.9219
4.70672	0.35928	-11.3636		4.70672	0.30626	-11.9066
4.7568	0.35003	-11.3461		4.7568	0.30353	-11.8914
4.80687	0.33919	-11.3291		4.80687	0.29951	-11.8764
4.85694	0.32729	-11.3127		4.85694	0.2942	-11.8616
4.90701	0.31567	-11.2969		4.90701	0.28806	-11.8472
4.95708	0.30522	-11.2816		4.95708	0.28122	-11.8331
5.00715	0.29635	-11.2668		5.00715	0.27343	-11.8194
5.05722	0.28942	-11.2523		5.05722	0.26464	-11.8062
5.1073	0.28458	-11.238		5.1073	0.25519	-11.7934
5.15737	0.28105	-11.224		5.15737	0.24575	-11.7811
5.20744	0.27666	-11.2101		5.20744	0.23706	-11.7692
5.25751	0.26889	-11.1967		5.25751	0.22999	-11.7577
5.30758	0.2562	-11.1838		5.30758	0.22529	-11.7464
5.35765	0.23858	-11.1719		5.35765	0.22304	-11.7353
5.40773	0.2171	-11.161		5.40773	0.22204	-11.7241
5.4578	0.19358	-11.1513		5.4578	0.22023	-11.7131
5.50787	0.17086	-11.1428		5.50787	0.21612	-11.7023
5.55794	0.15293	-11.1351		5.55794	0.21049	-11.6918
5.60801	0.14371	-11.1279		5.60801	0.20684	-11.6814
5.65808	0.14468	-11.1207		5.65808	0.20973	-11.6709
5.70815	0.15318	-11.113		5.70815	0.222	-11.6598
5.75823	0.16297	-11.1048		5.75823	0.24241	-11.6477
5.8083	0.16708	-11.0965		5.8083	0.26549	-11.6344
5.85837	0.16179	-11.0884		5.85837	0.28403	-11.6201
5.90844	0.14921	-11.0809		5.90844	0.29265	-11.6055
5.95851	0.1367	-11.0741		5.95851	0.29044	-11.5909
6.00858	0.13329	-11.0674		6.00858	0.2812	-11.5769
6.05866	0.14501	-11.0601		6.05866	0.27124	-11.5633
6.10873	0.172	-11.0515		6.10873	0.26624	-11.55
6.1588	0.20892	-11.0411		6.1588	0.26873	-11.5365
6.20887	0.24787	-11.0287		6.20887	0.27742	-11.5226
6.25894	0.28197	-11.0145		6.25894	0.2884	-11.5082
6.30901	0.30779	-10.9991		6.30901	0.29735	-11.4933
6.35908	0.32604	-10.9828		6.35908	0.30147	-11.4782
6.40916	0.34075	-10.9657		6.40916	0.30019	-11.4631
6.45923	0.35784	-10.9478		6.45923	0.29465	-11.4484
6.5093	0.38411	-10.9286		6.5093	0.28722	-11.434
6.55937	0.4264	-10.9072		6.55937	0.28139	-11.4199
6.60944	0.49053	-10.8827		6.60944	0.28178	-11.4058
6.65951	0.57953	-10.8537		6.65951	0.29333	-11.3911
6.70959	0.69144	-10.819		6.70959	0.31951	-11.3751
6.75966	0.81811	-10.7781		6.75966	0.36058	-11.3571
6.80973	0.94661	-10.7307		6.80973	0.41336	-11.3364
6.8598	1.0638	-10.6774		6.8598	0.47294	-11.3127
6.90987	1.16266	-10.6192		6.90987	0.53515	-11.2859
6.95994	1.24645	-10.5568		6.95994	0.59815	-11.256
7.01001	1.32753	-10.4903		7.01001	0.66213	-11.2228
7.06009	1.42087	-10.4192		7.06009	0.72779	-11.1863
7.11016	1.53569	-10.3423		7.11016	0.7948	-11.1465
7.16023	1.67046	-10.2586		7.16023	0.86111	-11.1034
7.2103	1.81367	-10.1678		7.2103	0.92338	-11.0572
7.26037	1.94959	-10.0702		7.26037	0.97858	-11.0082
7.31044	2.06498	-9.96678		7.31044	1.02595	-10.9568
7.36052	2.1529	-9.85899		7.36052	1.06817	-10.9033
7.41059	2.21164	-9.74824		7.41059	1.11025	-10.8477
7.46066	2.24053	-9.63606		7.46066	1.15673	-10.7898
7.51073	2.23621	-9.52409		7.51073	1.20924	-10.7293
7.5608	2.19257	-9.41431		7.5608	1.26631	-10.6659
7.61087	2.1048	-9.30892		7.61087	1.32488	-10.5995
7.66094	1.97435	-9.21006		7.66094	1.3816	-10.5304
7.71102	1.81147	-9.11935		7.71102	1.43349	-10.4586
7.76109	1.63349	-9.03756		7.76109	1.47873	-10.3845
7.81116	1.46043	-8.96444		7.81116	1.51851	-10.3085
7.86123	1.31053	-8.89881		7.86123	1.55877	-10.2305
7.9113	1.19708	-8.83888		7.9113	1.60964	-10.1499
7.96137	1.12628	-8.78248		7.96137	1.68132	-10.0657
8.01144	1.0964	-8.72758		8.01144	1.77798	-9.97665
8.06152	1.0988	-8.67257		8.06152	1.89312	-9.88186
8.11159	1.1211	-8.61643		8.11159	2.01011	-9.78121
8.16166	1.1511	-8.5588		8.16166	2.10851	-9.67563
8.21173	1.17928	-8.49975		8.21173	2.17381	-9.56679
8.2618	1.19938	-8.43969		8.2618	2.20484	-9.45639
8.31187	1.20849	-8.37918		8.31187	2.21422	-9.34552
8.36195	1.20742	-8.31872		8.36195	2.22102	-9.23431
8.41202	1.20108	-8.25858		8.41202	2.24063	-9.12212
8.46209	1.19658	-8.19867		8.46209	2.27857	-9.00802
8.51216	1.19969	-8.13859		8.51216	2.33146	-8.89128
8.56223	1.21115	-8.07795		8.56223	2.39263	-8.77148
8.6123	1.22622	-8.01656		8.6123	2.45736	-8.64844
8.66237	1.23802	-7.95456		8.66237	2.52458	-8.52203
8.71245	1.24256	-7.89234		8.71245	2.59506	-8.39209
8.76252	1.24169	-7.83018		8.76252	2.66825	-8.25849
8.81259	1.24171	-7.768		8.81259	2.73975	-8.1213
8.86266	1.24915	-7.70545		8.86266	2.80105	-7.98105
8.91273	1.2665	-7.64204		8.91273	2.84236	-7.83873
8.9628	1.2908	-7.57741		8.9628	2.85753	-7.69565
9.01288	1.31535	-7.51155		9.01288	2.84807	-7.55304
9.06295	1.33368	-7.44476		9.06295	2.82334	-7.41167
9.11302	1.34372	-7.37748		9.11302	2.796	-7.27167
9.16309	1.34986	-7.30989		9.16309	2.7754	-7.1327
9.21316	1.36152	-7.24172		9.21316	2.76312	-6.99435
9.26323	1.38861	-7.17219		9.26323	2.75395	-6.85645
9.3133	1.43656	-7.10026		9.3133	2.74278	-6.71912
9.36338	1.50362	-7.02497		9.36338	2.7323	-6.58231
9.41345	1.58133	-6.94579		9.41345	2.73463	-6.44538
9.46352	1.65752	-6.86279		9.46352	2.76346	-6.30701
9.51359	1.72037	-6.77665		9.51359	2.82211	-6.1657
9.56366	1.76238	-6.68841		9.56366	2.89844	-6.02057
9.61373	1.78259	-6.59915		9.61373	2.97239	-5.87174
9.66381	1.78623	-6.50971		9.66381	3.0301	-5.72002
9.71388	1.78192	-6.42049		9.71388	3.07234	-5.56618
9.76395	1.77849	-6.33144		9.76395	3.11102	-5.41041
9.81402	1.78263	-6.24217		9.81402	3.15858	-5.25225
9.86409	1.79769	-6.15216		9.86409	3.21944	-5.09105
9.91416	1.82296	-6.06089		9.91416	3.28786	-4.92642
9.96423	1.85393	-5.96806		9.96423	3.35059	-4.75866
10.0143	1.88466	-5.87369		10.0143	3.39189	-4.58882
10.0644	1.91151	-5.77798		10.0644	3.40066	-4.41854
10.1144	1.93558	-5.68106		10.1144	3.37817	-4.24939
10.1645	1.96111	-5.58286		10.1645	3.34199	-4.08205
10.2146	1.99082	-5.48318		10.2146	3.32114	-3.91576
10.2647	2.02146	-5.38196		10.2647	3.34329	-3.74835
10.3147	2.04337	-5.27964		10.3147	3.4205	-3.57709
10.3648	2.04505	-5.17725		10.3648	3.54143	-3.39976
10.4149	2.01972	-5.07612		10.4149	3.67447	-3.21577
10.4649	1.9701	-4.97748		10.4649	3.77968	-3.02652
10.515	1.90795	-4.88194		10.515	3.82352	-2.83507
10.5651	1.84859	-4.78938		10.5651	3.78986	-2.64531
10.6152	1.80395	-4.69905		10.6152	3.68379	-2.46085
10.6652	1.77852	-4.61		10.6652	3.52869	-2.28417
10.7153	1.77004	-4.52137		10.7153	3.35841	-2.11601
10.7654	1.77376	-4.43256		10.7654	3.20669	-1.95544
10.8155	1.78669	-4.3431		10.8155	3.09608	-1.80042
10.8655	1.80891	-4.25251		10.8655	3.03127	-1.64864
10.9156	1.84128	-4.16033		10.9156	3.00057	-1.49839
10.9657	1.88172	-4.0661		10.9657	2.9849	-1.34893
11.0157	1.92328	-3.9698		11.0157	2.96735	-1.20035
11.0658	1.95561	-3.87188		11.0658	2.93686	-1.0533
11.1159	1.96929	-3.77328		11.1159	2.88561	-0.90881
11.166	1.95976	-3.67514		11.166	2.80504	-0.76836
11.216	1.92906	-3.57856		11.216	2.68511	-0.63391
11.2661	1.88477	-3.48418		11.2661	2.51665	-0.5079
11.3162	1.8378	-3.39216		11.3162	2.2943	-0.39302
11.3662	1.79998	-3.30203		11.3662	2.01909	-0.29192
11.4163	1.78192	-3.21281		11.4163	1.70069	-0.20677
11.4664	1.79035	-3.12316		11.4664	1.35873	-0.13873
11.5165	1.82558	-3.03175		11.5165	1.02069	-0.08763
11.5665	1.88065	-2.93758		11.5665	0.71545	-0.0518
11.6166	1.9439	-2.84025		11.6166	0.46502	-0.02852
11.6667	2.00385	-2.73991		11.6667	0.27889	-0.01455
11.7167	2.0533	-2.63711		11.7167	0.15373	-0.00686
11.7668	2.0895	-2.53248		11.7668	0.07764	-0.00297
11.8169	2.11098	-2.42678		11.8169	0.03582	-0.00118
11.8669	2.11441	-2.32091		11.8669	0.01506	-0.00042
11.917	2.09488	-2.21602		11.917	0.00575	-0.00013
11.9671	2.04942	-2.1134		11.9671	0.00199	-3e-05
12.0172	1.98021	-2.01425		12.0172	0.00062	0
12.0672	1.89429	-1.9194		12.0672	0.00018	1e-05
12.1173	1.79964	-1.82928		12.1173	4e-05	1e-05
12.1674	1.70137	-1.7441		12.1674	1e-05	1e-05
12.2174	1.60183	-1.66389		12.2174	0	1e-05
12.2675	1.50467	-1.58854		12.2675	0	1e-05
12.3176	1.41873	-1.51751		12.3176	0	1e-05
12.3677	1.3569	-1.44957		12.3677	0	1e-05
12.4177	1.3296	-1.38299		12.4177	0	1e-05
12.4678	1.33741	-1.31603		12.4678	0	1e-05
12.5179	1.36879	-1.24748		12.5179	0	1e-05
12.5679	1.40476	-1.17715		12.5679	0	1e-05
12.618	1.42717	-1.10569		12.618	0	1e-05
12.6681	1.42529	-1.03432		12.6681	0	1e-05
12.7182	1.39759	-0.96435		12.7182	0	1e-05
12.7682	1.3494	-0.89677		12.7682	0	1e-05
12.8183	1.2888	-0.83224		12.8183	0	1e-05
12.8684	1.22307	-0.771		12.8684	0	1e-05
12.9184	1.15652	-0.71309		12.9184	0	1e-05
12.9685	1.09031	-0.6585		12.9685	0	1e-05
13.0186	1.02407	-0.60722		13.0186	0	1e-05
13.0687	0.95821	-0.55925		13.0687	0	1e-05
13.1187	0.89548	-0.51441		13.1187	0	1e-05
13.1688	0.84087	-0.4723		13.1688	0	1e-05
13.2189	0.8	-0.43224		13.2189	0	1e-05
13.269	0.77663	-0.39336		13.269	0	1e-05
13.319	0.77034	-0.35479		13.319	0	1e-05
13.3691	0.77545	-0.31596		13.3691	0	1e-05
13.4192	0.78199	-0.2768		13.4192	0	1e-05
13.4692	0.77889	-0.2378		13.4692	0	1e-05
13.5193	0.75774	-0.19986		13.5193	0	1e-05
13.5694	0.71556	-0.16404		13.5694	0	1e-05
13.6195	0.6548	-0.13124		13.6195	0	1e-05
13.6695	0.58109	-0.10215		13.6695	0	1e-05
13.7196	0.50054	-0.07708		13.7196	0	1e-05
13.7697	0.41808	-0.05615		13.7697	0	1e-05
13.8197	0.33734	-0.03926		13.8197	0	1e-05
13.8698	0.26129	-0.02618		13.8698	0	1e-05
13.9199	0.19273	-0.01653		13.9199	0	1e-05
13.97	0.13418	-0.00981		13.97	0	1e-05
14.02	0.08739	-0.00543		14.02	0	1e-05
14.0701	0.05279	-0.00279		14.0701	0	1e-05
14.1202	0.02936	-0.00132		14.1202	0	1e-05
14.1702	0.01492	-0.00057		14.1702	0	1e-05
14.2203	0.0069	-0.000228		14.2203	0	1e-05
14.2704	0.00289	-8.55e-05		14.2704	0	1e-05
14.3205	0.00108	-2.85e-05		14.3205	0	1e-05
14.3705	0.0003705	-9.5e-06		14.3705	0	1e-05
14.4206	0.000114	-9.5e-06		14.4206	0	1e-05
14.4707	2.85e-05	-9.5e-06		14.4707	0	1e-05
14.5207	9.5e-06	0		14.5207	0	1e-05
14.5708	0	0		14.5708	0	1e-05
14.6209	0	0		14.6209	0	1e-05
14.671	0	0		14.671	0	1e-05
14.721	0	0		14.721	0	1e-05
14.7711	0	0		14.7711	0	1e-05
14.8212	0	0		14.8212	0	1e-05
14.8712	0	0		14.8712	0	1e-05
14.9213	0	0		14.9213	0	1e-05
14.9714	0	0		14.9714	0	1e-05
15.0215	0	0		15.0215	0	1e-05

## Sheet: Fig. 2c
Fig. 2c
	G ads / eV
PCC-C2H2	-0.302
C-C2H2	-0.145

## Sheet: Fig. 2e
Fig. 2e
PCC			C
Diffusion coordinate / Å	Energy / eV		Diffusion coordinate / Å	Energy / eV
0	0		0	0
0.69932	0.02972		0.8495	0.01458
1.3927	0.10602		1.70935	0.14685
2.09584	0.18947		2.5804	0.41855
2.79404	0.27414		3.47858	0.6708
3.48375	0.34206		4.40531	1.00816
4.18386	0.39649		5.33735	1.23349
4.87575	0.4109		6.17026	1.23647
5.57612	0.38182		7.26571	0.74479
6.27639	0.32514		8.27907	0.2496
6.97768	0.24461		9.19512	-0.1467
7.67818	0.17208		10.0823	-0.16021
8.3797	0.14226		10.9576	-0.19399

## Sheet: Fig. 3f
Fig. 3d
Cu-PCC																									Cu-C
Height_Sensor(nm)	Height_Sensor(nm)	Height_Sensor(nm)	Height_Sensor(nm)	Height_Sensor(nm)	Height_Sensor(nm)	Height_Sensor(nm)	Height_Sensor(nm)	Height_Sensor(nm)	Height_Sensor(nm)	Height_Sensor(nm)	Height_Sensor(nm)	Height_Sensor(nm)	Height_Sensor(nm)	Height_Sensor(nm)	Height_Sensor(nm)	Height_Sensor(nm)	Height_Sensor(nm)	Height_Sensor(nm)	Height_Sensor(nm)	Height_Sensor(nm)	Height_Sensor(nm)	Height_Sensor(nm)	Height_Sensor(nm)		Height_Sensor(nm)	Height_Sensor(nm)	Height_Sensor(nm)	Height_Sensor(nm)	Height_Sensor(nm)	Height_Sensor(nm)	Height_Sensor(nm)	Height_Sensor(nm)	Height_Sensor(nm)	Height_Sensor(nm)	Height_Sensor(nm)	Height_Sensor(nm)	Height_Sensor(nm)	Height_Sensor(nm)	Height_Sensor(nm)	Height_Sensor(nm)	Height_Sensor(nm)	Height_Sensor(nm)	Height_Sensor(nm)	Height_Sensor(nm)
570.337	568.213	568.04	568.863	571.366	574.376	576.679	577.965	578.594	578.28	575.778	571.633	569.187	566.896	564.599	563.611	563.053	562.54	562.107	561.535	561.825	562.993	564.24	565.766		431.12	430.6	431.795	433.96	436.49	436.239	434.288	431.896	431.609	432.054	432.803	433.001	432.517	434.251	436.274	437.725	439.011	439.717	440.378	440.919
566.855	566.411	566.697	568.551	571.297	574.044	576.206	577.611	577.816	576.638	574.046	571.486	569.811	568.873	567.055	563.369	561.198	560.193	559.505	558.89	558.637	558.689	558.743	559.137		432.219	432.991	434.221	436.236	438.117	438.261	437.26	435.669	433.03	432.124	432.319	431.696	432.587	434.276	436.033	437.261	438.363	439.147	439.79	440.224
564.951	564.84	565.94	568.12	570.973	573.52	575.604	576.787	576.819	575.142	572.754	571.242	570.172	570.14	570.056	568.461	563.544	559.356	557.902	557.243	556.906	556.824	556.454	556.237		433.964	434.591	435.294	436.723	437.931	438.43	437.959	436.516	434.47	433.514	432.937	432.516	432.969	434.181	435.766	437.027	437.849	438.645	439.276	439.449
563.784	564.103	565.164	566.974	569.705	572.461	574.317	574.925	574.498	572.724	570.858	569.953	569.332	569.512	570.087	570.412	567.986	563.504	558.661	556.746	556.031	555.455	554.851	554.217		435.985	436.314	436.781	437.51	437.944	438.225	438.028	437.264	436.258	435.289	434.398	435.558	435.129	434.441	435.543	436.57	437.36	438.023	438.698	439.053
564.069	564.234	565.178	566.626	568.483	571.047	572.779	572.896	570.841	568.622	565.791	564.422	565.559	567.139	568.62	569.812	569.618	566.091	562.289	559.204	557.252	555.515	553.903	552.707		437.75	438.092	438.37	438.627	438.547	438.87	438.931	438.619	438.078	437.526	436.882	435.797	436.212	436.212	435.442	436.357	437.163	437.675	438.179	438.51
564.397	564.802	565.495	566.382	566.903	567.789	569.244	569.656	566.564	559.767	556.207	556.405	557.966	561	563.427	565.935	567.772	567.075	563.064	559.853	557.816	556.076	554.118	551.987		439.478	439.959	440.263	440.614	440.838	441.061	441.059	440.876	440.085	439.508	438.764	438.044	436.953	435.943	435.441	435.754	436.6	437.227	437.422	437.835
565.162	565.365	565.465	565.201	564.233	562.335	560.526	557.499	551.821	547.981	546.244	545.856	547.016	550.571	553.371	556.173	558.892	562.725	562.955	559.288	557.665	556.648	555.503	553.028		441.038	441.481	442.069	442.623	442.814	442.983	442.882	442.284	441.606	440.7	439.723	439.038	437.95	436.288	435.478	435.24	435.354	436.104	436.377	436.599
564.822	564.495	563.899	562.552	560.091	555.423	548.419	544.398	542.776	541.124	538.592	537.419	537.007	537.108	538.845	541.606	543.914	545.914	547.303	552.933	555.307	555.249	555.453	554.718		441.708	442.58	443.348	443.711	443.838	443.783	443.623	443.011	442.076	441.257	440.469	439.427	438.629	437.357	435.962	435.521	434.735	435.159	435.472	435.776
564.324	563.215	561.493	559.535	552.987	545.119	542.492	541.581	540.921	540.093	537.374	535.688	535.295	535.475	535.942	536.396	536.898	537.38	537.95	539.321	542.034	547.007	552.12	554.244		443.148	443.778	444.383	444.545	444.769	444.329	443.963	443.153	442.465	441.581	440.728	439.812	438.98	437.55	435.927	435.923	434.922	433.896	434.303	434.477
562.069	559.895	556.391	548.787	545.337	543.891	542.915	542.212	541.682	540.817	538.655	537.059	535.341	534.535	534.456	534.307	533.813	533.254	533.175	533.173	533.992	538.772	546.366	551.247		443.7	444.112	444.3	444.239	444.076	443.708	443.349	442.563	441.839	440.887	440.135	439.304	438.543	437.289	436.053	434.381	435.08	434.345	432.617	432.972
558.998	554.75	546.959	545.065	544.55	544.212	544.35	544.496	543.541	542.171	539.944	538.1	536.814	535.527	533.775	532.426	531.559	530.791	530.131	529.685	529.634	530.779	538.194	545.963		444.178	444.505	444.616	444.539	444.223	443.975	443.429	442.692	441.913	441.173	440.154	439.283	438.393	437.103	435.865	434.282	433.465	433.401	433.121	431.423
552.104	546.76	545.586	544.773	544.424	544.432	544.641	544.689	544.155	542.42	540.038	538.321	537.274	535.926	533.55	531.667	530.521	529.73	528.958	528.25	527.46	527.051	526.928	526.922		444.603	444.433	444.174	443.925	443.756	443.174	442.612	441.715	440.851	439.808	439.053	437.928	436.713	435.246	434.857	434.408	433.93	432.571	432.136	432.382
546.262	545.108	544.577	544.134	543.92	543.931	543.988	544.029	543.432	542.126	539.691	537.53	536.684	535.207	532.86	531.154	529.887	529.015	528.241	527.717	526.383	524.784	524.247	523.591		444.34	444.029	443.68	443.441	443.051	442.448	441.778	440.694	439.813	438.643	437.3	436.415	436.575	436.252	435.619	434.68	433.547	433.11	433.267	432.707
545.492	544.328	543.56	543.11	542.935	542.762	542.909	542.777	541.665	539.664	537.443	535.938	535.021	533.726	531.281	530.104	529.601	528.934	528.219	527.865	526.602	524.066	521.683	520.394		443.263	443.047	442.933	442.682	442.123	441.17	440.323	439.091	437.869	437.366	437.376	436.566	436.291	434.932	433.591	433.378	433.096	432.681	432.167	431.599
545.216	544.09	543.278	542.54	541.879	541.398	541.346	541.032	539.128	536.842	534.849	533.425	532.494	531.285	529.823	529.177	528.718	528.294	527.528	526.843	525.922	522.868	519.891	517.943		442.695	442.63	442.155	441.647	440.946	439.9	438.882	438.227	437.903	437.681	436.898	436.352	435.931	434.827	434.276	434.034	433.814	433.555	433.639	433.05
545.257	544.145	543.166	542.517	541.478	540.296	539.9	539.273	536.526	533.518	531.845	530.095	528.905	528.58	528.221	527.912	527.713	527.462	526.755	525.834	524.523	522.388	519.445	515.984		441.846	441.367	440.872	440.167	439.145	437.738	438.18	437.957	437.473	436.616	436.431	435.959	434.476	434.618	435.014	434.958	434.017	433.954	433.323	432.744
544.555	543.481	542.744	542.684	542.52	540.288	538.427	537.069	534.478	529.579	525.678	523.429	522.228	522.685	524.886	525.786	526.02	525.942	525.516	524.46	523.348	521.941	518.707	514.908		440.747	440.037	439.096	438.453	438.586	438.518	437.484	436.866	436.482	436.207	435.197	435.026	434.665	434.335	434.296	434.325	434.009	433.389	432.777	432.115
543.793	542.832	542.513	542.421	542.523	540.453	536.086	533.554	529.552	522.808	518.715	517.323	516.413	516.589	518.86	521.435	522.57	522.427	522.665	522.731	522.619	521.609	517.348	514.316		439.328	438.524	437.663	437.828	437.723	437.331	436.384	436.357	436.175	435.851	435.332	434.365	434.426	434.551	434.346	433.912	433.372	432.397	432.087	431.036
543.537	542.633	542.143	541.874	541.463	540.434	535.672	529.934	523.72	517.985	513.921	512.816	512.535	512.198	511.793	511.71	513.533	516.822	519.199	521.324	523.033	523.449	519.146	513.932		437.8	437.733	437.397	437.539	436.924	436.265	435.924	435.688	435.569	435.278	435.012	434.77	434.141	433.693	433.127	432.401	431.74	431.079	430.259	429.244
543.929	542.654	541.525	541.02	539.586	537.887	534.231	526.248	521.468	516.028	511.435	510.729	510.294	509.523	508.829	508.801	510.081	513.023	516.759	520.27	523.567	524.851	522.148	514.206		437.519	437.454	436.964	436.393	435.677	435.66	435.654	435.606	435.678	435.192	434.739	434.778	433.936	433.217	432.82	431.979	430.695	429.925	429.419	428.288
545.857	542.797	539.968	539.015	536.421	533.565	531.16	524.256	519.425	515.576	510.236	508.962	508.136	507.149	506.502	506.804	508.276	511.438	515.757	520.091	524.076	526.162	524.858	515.352		436.517	436.311	435.921	435.011	434.935	435.48	435.192	434.974	434.56	434.088	433.603	433.442	432.403	431.459	431.235	430.577	429.564	428.513	427.73	427.423
549.579	545.624	539.792	537.624	534.655	531.047	528.984	523.314	516.987	513.765	510.068	508.226	507.043	505.862	505.389	506.101	508.457	512.223	516.55	520.539	524.369	526.511	525.73	517.457		436.116	435.629	435.046	435.208	435.286	435.528	435.421	435.017	434.885	434.531	433.9	432.931	432.508	431.383	430.706	430.009	429.471	428.716	427.95	428.123
551.592	550.578	546.784	542.163	536.752	530.535	527.182	522.944	518.708	515.462	511.875	507.937	506.205	505.186	505.232	506.542	509.108	512.952	517.155	520.362	523.031	525.451	525.377	519.52		434.903	434.887	434.856	434.423	434.219	433.813	434.094	434.126	433.808	433.253	432.906	431.95	431.518	431.297	430.652	430.275	429.319	428.704	427.836	426.927
552.194	552.337	551.753	550.639	544.136	534.561	529.716	524.874	521.688	519.509	515.135	510.608	507.047	504.564	505.008	506.367	508.64	512.193	516.418	518.829	520.321	521.564	521.797	519.237		434.872	434.737	434.938	434.479	433.8	433.98	433.779	433.292	432.123	431.146	430.716	430.607	430.347	430.099	429.784	429.018	428.634	427.959	427.369	426.897
553.018	553.609	554.285	554.215	552.113	539.393	531.655	528.821	525.852	523.707	522.426	517.496	511.116	507.178	506.049	507.311	509.199	511.393	514.661	517.361	518.738	519.124	517.607	513.231		434.456	434.346	434.1	433.977	433.663	433.136	432.599	431.903	431.329	431.003	431.005	431.037	430.481	430.347	429.851	429.137	429.231	428.038	428.167	428.18
553.058	553.971	554.867	554.848	554.028	543.842	533.25	530.153	528.075	526.289	524.503	522.341	520.297	515.238	508.615	508.272	509.742	511.4	513.103	515.082	516.358	515.872	511.813	509.007		433.854	433.708	433.874	433.359	432.871	432.073	431.121	430.574	430.249	429.685	429.72	430.108	430.062	429.556	429.706	428.999	428.445	428.294	428.464	428.372
552.358	553.354	554.126	554.482	553.697	548.635	535.327	531.616	530.016	527.772	526.096	524.667	523.673	522.239	514.323	509.245	509.776	510.591	511.315	512.41	512.942	511.512	508.186	507.422		433.169	433.198	433.569	432.879	432.789	431.862	430.483	430.061	429.768	429.322	429.699	429.771	429.705	429.269	428.848	428.339	428.094	428.183	428.417	428.014
549.056	550.16	551.987	552.968	552.338	550.926	544.289	533.5	531.079	529.57	527.106	525.836	525.096	524.38	520.657	510.859	508.697	508.812	508.84	508.778	508.704	507.553	505.773	505.319		432.12	432.382	432.381	432.089	431.486	430.913	429.569	429.28	428.936	429.17	429.351	429.801	429.22	429.103	428.585	428.191	428.254	428.407	428.482	428.17
538.459	539.184	543.961	548.336	549.123	549.035	546.431	536.985	531.598	530.629	528.278	526.011	525.547	524.676	523.617	516.824	507.889	507.098	506.533	505.641	504.381	503.54	503.097	503.092		429.815	430.342	430.773	430.524	430.613	429.963	428.188	428.072	427.709	427.988	428.636	428.392	428.197	427.635	427.622	427.561	427.216	427.587	427.496	426.817
534.321	534.671	535.849	538.172	543.08	544.639	543.209	537.301	531.807	530.684	527.759	525.131	524.731	524.111	523.109	520.616	509.448	505.622	504.163	503.002	502.039	501.42	501.277	501.802		428.989	428.673	429.073	429.25	428.893	428.312	426.789	426.595	426.405	426.959	427.163	427.177	426.913	426.586	426.86	426.506	425.944	426.317	426.309	425.721
532.793	533.226	534.491	535.869	537.101	537.907	537.483	533.73	531.38	530.308	527.384	523.85	522.752	521.94	521.275	518.956	512.595	506.237	502.809	501.526	500.974	500.728	501.076	501.849		428.262	427.572	427.342	427.616	427.63	427.139	426.178	425.643	426.108	426.6	426.173	426.033	425.118	425.395	425.563	425.766	426.271	426.135	425.553	425.147
532.604	533.284	534.156	534.982	535.853	536.188	534.745	531.836	530.205	528.659	526.31	522.526	520.238	519.619	518.896	516.638	513.199	509.079	503.578	501.234	500.818	500.722	501.305	502.595		427.885	427.274	426.296	425.683	426.104	425.788	425.048	424.988	425.257	425.146	424.917	423.891	423.912	424.216	424.527	424.862	425.239	425.432	425.346	425.027
533.211	534.169	534.834	535.153	535.433	535.435	533.471	530.63	528.525	525.735	523.059	521.034	519.386	518.236	516.915	514.533	511.017	509.152	506.641	502.216	501.747	501.944	502.841	504.247		427.63	426.626	425.571	425.028	424.166	424.289	424.206	424.118	424.288	424.276	423.715	423.043	423.49	423.74	424.17	424.733	425.157	424.904	424.602	424.121
533.274	533.857	534.138	534.268	534.192	533.97	533.193	529.321	525.959	523.087	521.105	519.904	518.947	516.378	514.024	511.774	509.904	509.042	506.924	503.904	502.868	503.072	503.978	505.25		429.66	427.448	426.055	425.207	423.917	423.028	422.66	423.043	422.822	422.146	422.363	422.658	423.047	423.278	423.354	423.259	423.263	423.477	423.178	422.679
532.648	532.974	533.042	532.689	532.476	531.884	530.814	528.142	523.287	521.505	520.731	520.146	518.357	514.958	512.557	510.484	509.527	508.677	507.692	505.833	504.334	503.959	504.53	505.443		430.096	428.258	426.923	425.931	424.379	423.033	422.582	421.994	421.714	421.675	421.959	422.316	422.633	422.731	422.807	422.72	422.915	422.871	422.531	422.093
531.658	531.499	531.411	531.608	531.637	530.386	528.472	525.982	522.669	521.32	520.561	520.574	519.41	514.938	511.978	510.171	509.241	508.712	508.037	507.017	505.855	505.437	505.577	506.104		430.532	429.069	427.79	426.654	424.842	423.038	422.503	420.945	420.605	421.204	421.554	421.975	422.219	422.184	422.26	422.18	422.568	422.265	421.885	421.508
530.732	530.184	530.366	530.71	531.446	530.306	527.151	524.205	522.109	521.17	521.114	521.494	520.843	515.507	511.456	510.079	509.631	509.257	508.951	508.506	507.783	507.327	507.126	507.111		431.122	429.485	427.994	426.153	424.107	422.755	422.109	420.586	420.305	420.851	421.143	421.397	421.486	421.494	421.636	421.689	421.514	421.481	420.975	420.346
530.009	529.361	529.667	530.217	531.208	530.399	526.492	522.533	521.064	520.722	521.053	522.005	521.327	514.794	510.588	509.736	509.85	510.093	510.112	509.571	509.098	509.121	509.185	509.062		431.261	429.614	428.166	426.065	423.963	422.534	422.08	420.562	419.82	420.543	420.817	421.09	421.096	421.451	421.189	421.262	421.092	420.733	420.272	419.573
529.965	529.665	529.804	530.774	531.749	531.762	528.632	522.101	520.807	520.854	521.26	522.008	521.871	516.289	511.191	510.723	511.027	511.895	512.69	512.584	511.718	511.693	511.928	512.113		431.066	429.554	427.859	425.808	423.863	422.107	421.343	419.585	418.909	419.418	419.63	419.969	420.018	420.11	420.122	420.06	419.942	419.667	419.178	418.563
531.326	530.946	531.244	531.91	532.812	532.725	530.853	525.422	521.86	521.537	521.712	521.951	521.203	518.335	514.947	512.955	512.203	513.11	514.22	514.504	514.248	514.223	514.651	515.074		430.831	429.497	427.696	425.742	423.532	421.141	421.234	419.359	418.115	418.27	418.513	418.692	418.672	418.774	418.936	418.81	418.658	418.285	417.685	416.891

## Sheet: Fig. 3g
Fig. 3e
Cu-PCC									Cu-C
Binding energy / eV	Raw Intensity	Peak Fit	Background	Peak 1	Peak2	Peak3	difference		Binding energy / eV	Raw Intensity	Peak Fit	Background	Peak 1	Peak2	Peak3	difference
293	590.567	499.485	479.233	481.556	485.254	491.142	91.082		293	831.602	824.457	798.369	799.597	803.973	817.625	7.146
292.8	583.24	498.342	476.076	478.516	482.417	489.562	84.898		292.8	834.771	825.422	795.606	796.896	801.517	818.221	9.349
292.6	564.922	497.644	472.919	475.485	479.606	488.392	67.278		292.6	851.578	827.195	792.843	794.199	799.086	819.595	24.383
292.4	619.699	497.507	469.762	472.463	476.824	487.744	122.192		292.4	853.369	829.926	790.079	791.508	796.685	821.892	23.444
292.2	600.02	498.069	466.605	469.453	474.074	487.752	101.951		292.2	853.994	833.771	787.316	788.823	794.316	825.265	20.223
292	563.266	499.493	463.448	466.455	471.36	488.574	63.772		292	820.233	838.898	784.553	786.144	791.983	829.877	-18.665
291.8	584.984	501.964	460.291	463.471	468.686	490.388	83.021		291.8	837.266	845.466	781.79	783.472	789.691	835.882	-8.2
291.6	603.903	505.683	457.134	460.501	466.058	493.39	98.221		291.6	884.028	853.626	779.026	780.809	787.444	843.425	30.402
291.4	573.966	510.87	453.977	457.55	463.481	497.793	63.096		291.4	866.908	863.514	776.263	778.155	785.25	852.635	3.393
291.2	526.273	517.747	450.82	454.617	460.962	503.807	8.526		291.2	874.911	875.229	773.5	775.511	783.116	863.602	-0.318
291	513.648	526.535	447.663	451.706	458.509	511.645	-12.887		291	915.761	888.832	770.736	772.878	781.049	876.378	26.929
290.8	542.171	537.433	444.506	448.82	456.131	521.493	4.738		290.8	907.465	904.328	767.973	770.259	779.06	890.955	3.137
290.6	568.034	550.603	441.349	445.961	453.839	533.5	17.431		290.6	910.879	921.653	765.21	767.655	777.161	907.256	-10.774
290.4	619.307	566.164	438.192	443.135	451.646	547.766	53.143		290.4	941.551	940.682	762.446	765.068	775.367	925.14	0.869
290.2	638.807	584.153	435.034	440.345	449.567	564.31	54.654		290.2	981.348	961.194	759.683	762.501	773.694	944.366	20.154
290	642.031	604.534	431.877	437.597	447.621	583.07	37.498		290	983.98	982.903	756.92	759.956	772.165	964.622	1.077
289.8	673.827	627.159	428.72	434.899	445.832	603.869	46.668		289.8	1011.04	1005.43	754.157	757.438	770.803	985.499	5.609
289.6	697.223	651.77	425.563	432.257	444.226	626.413	45.453		289.6	1066.78	1028.3	751.393	754.951	769.642	1006.5	38.474
289.4	717.546	678.003	422.406	429.683	442.839	650.294	39.542		289.4	1048.94	1051.01	748.63	752.5	768.721	1027.05	-2.064
289.2	707.027	705.367	419.249	427.187	441.72	674.958	1.66		289.2	1088.19	1072.95	745.867	750.091	768.09	1046.5	15.243
289	684.313	733.286	416.092	424.785	440.939	699.747	-48.974		289	1142.75	1093.51	743.103	747.734	767.811	1064.17	49.24
288.8	690.976	761.106	412.935	422.495	440.611	723.871	-70.13		288.8	1086.87	1112.04	740.34	745.438	767.968	1079.31	-25.169
288.6	722.774	788.164	409.778	420.339	440.937	746.444	-65.39		288.6	1068.44	1127.95	737.577	743.215	768.671	1091.22	-59.51
288.4	740.882	813.924	406.621	418.348	442.299	766.519	-73.042		288.4	1102.17	1140.78	734.813	741.083	770.087	1099.24	-38.611
288.2	770.125	838.15	403.464	416.558	445.412	783.107	-68.025		288.2	1112.05	1150.31	732.05	739.062	772.5	1102.85	-38.265
288	817.368	861.27	400.307	415.019	451.591	795.274	-43.902		288	1091.44	1156.83	729.287	737.18	776.491	1101.73	-65.392
287.8	826.425	884.814	397.15	413.794	463.114	802.206	-58.389		287.8	1089.42	1161.57	726.524	735.474	783.354	1095.79	-72.15
287.6	881.989	911.973	393.993	412.972	483.661	803.326	-29.985		287.6	1156.42	1167.66	723.76	733.992	795.998	1085.19	-11.247
287.4	981.848	948.113	390.836	412.691	518.715	798.379	33.735		287.4	1231.24	1181.7	720.997	732.803	820.547	1070.34	49.546
287.2	1062.01	1000.91	387.679	413.195	575.595	787.475	61.098		287.2	1295.05	1215.87	718.234	732.001	868.542	1051.8	79.182
287	1208.02	1080.01	384.522	415.037	662.949	771.064	128.013		287	1384.75	1289.93	715.47	731.723	958.906	1030.24	94.821
286.8	1380.75	1195.92	381.365	419.579	789.194	749.872	184.833		286.8	1508.76	1430.62	712.707	732.191	1117.44	1006.4	78.147
286.6	1522.51	1358.57	378.208	430.132	960.047	724.803	163.938		286.6	1808	1666.13	709.944	733.853	1371.17	980.993	141.867
286.4	1732.01	1576.21	375.05	453.961	1175.53	696.824	155.799		286.4	2121.45	2014.67	707.18	737.982	1736.35	954.703	106.784
286.2	1996.1	1854.64	371.893	504.665	1426.84	666.916	141.458		286.2	2338.95	2469.96	704.417	748.713	2201.92	928.16	-131.003
286	2326.28	2196.38	368.736	603.039	1694.83	635.985	129.907		286	2801.63	2993.51	701.654	778.134	2716.78	901.906	-191.889
285.8	2760.26	2596.13	365.579	772.783	1949.64	604.865	164.129		285.8	3454.48	3518.76	698.891	853.891	3186.23	876.411	-64.277
285.6	3061.3	3031.28	362.422	1028.52	2153.33	574.277	30.024		285.6	3974.29	3966.69	696.127	1020.28	3486.61	852.058	7.599
285.4	3384.65	3451.93	359.265	1358.78	2266.87	544.809	-67.287		285.4	4401.1	4271.33	693.364	1315.15	3513.78	829.132	129.769
285.2	3722.14	3780.5	356.108	1712.05	2263.72	516.936	-58.356		285.2	4584.43	4400.69	690.601	1717.91	3256.14	807.844	183.742
285	3896.35	3925.8	352.951	1996.83	2143.88	490.995	-29.45		285	4344.66	4322.62	687.837	2105.28	2804.7	788.312	22.048
284.8	3891.68	3808.48	349.794	2107	1933.86	467.208	83.207		284.8	3874.12	3957.68	685.074	2272.71	2284.53	770.59	-83.555
284.6	3529.09	3415.73	346.637	1990.55	1672.77	445.69	113.353		284.6	3255.82	3287.92	682.311	2099.81	1798.07	754.667	-32.094
284.4	3008.46	2837.43	343.48	1699.48	1398.47	426.445	171.024		284.4	2530.84	2493.57	679.547	1706.92	1405.27	740.474	37.27
284.2	2461.29	2209.5	340.323	1339.9	1140.84	409.41	251.793		284.2	1773.44	1797.37	676.784	1298.62	1124.41	727.911	-23.929
284	1778.3	1642.47	337.166	1003.31	919.036	394.451	135.831		284	1336.01	1310.35	674.021	998.212	943.339	716.842	25.657
283.8	1252.85	1196.43	334.009	741.212	741.838	381.395	56.425		283.8	1075.31	1026.91	671.258	826.258	836.05	707.117	48.395
283.6	928.411	882.807	330.852	565.174	609.295	370.041	45.604		283.6	812.911	882.397	668.494	744.982	775.826	698.578	-69.487
283.4	641.881	680.883	327.695	460.477	515.622	360.173	-39.003		283.4	716.868	811.834	665.731	710.03	742.199	691.067	-94.966
283.2	470.04	558.384	324.538	403.454	452.424	351.581	-88.344		283.2	648.778	774.545	662.968	693.77	722.279	684.431	-125.766
283	364.057	485.659	321.381	373.308	411.053	344.059	-121.602		283	682.516	751.275	660.204	684.114	709.041	678.528	-68.759
282.8	312.054	441.599	318.224	356.438	384.187	337.421	-129.545		282.8	719.422	734.364	657.441	676.925	699.088	673.233	-14.942
282.6	279.994	413.305	315.067	345.582	366.353	331.503	-133.31		282.6	697.96	720.903	654.678	670.931	690.894	668.433	-22.942
282.4	246.672	393.625	311.909	337.426	353.859	326.158	-146.953		282.4	663.759	709.665	651.914	665.682	683.78	664.032	-45.906
282.2	253.385	378.802	308.752	330.608	344.431	321.268	-125.417		282.2	649.075	700.027	649.151	660.958	677.424	659.948	-50.952
282	258.754	366.869	305.595	324.575	336.755	316.73	-108.115		282	646.76	691.6	646.388	656.62	671.641	656.114	-44.84
281.8	265.055	356.786	302.438	319.082	330.114	312.466	-91.73		281.8	635.365	684.116	643.625	652.575	666.314	652.477	-48.751
281.6	258.131	347.971	299.281	313.993	324.129	308.411	-89.84		281.6	629.203	677.378	640.861	648.755	661.354	648.992	-48.175
281.4	224.026	340.082	296.124	309.219	318.595	304.516	-116.056		281.4	637.662	671.234	638.098	645.11	656.695	645.626	-33.572
281.2	235.01	332.902	292.967	304.694	313.4	300.742	-97.893		281.2	673.955	665.57	635.335	641.604	652.285	642.351	8.384
281	256.894	326.284	289.81	300.372	308.473	297.061	-69.391		281	661.493	660.296	632.571	638.21	648.082	639.147	1.196

## Sheet: Fig. 3h
Fig. 3e
Cu-PCC					Cu-C
Temperature / °C	Raw Intensity / a.u.	Peak Sum / a.u.			Temperature / °C	Raw Intensity / a.u.	Peak Sum / a.u.
60	0.391	0.391			60	-0.103	-0.103
60	0.392	0.392			60	-0.104	-0.104
60	0.392	0.392			60	-0.105	-0.105
60	0.393	0.393			60	-0.105	-0.105
60	0.394	0.394			60	-0.106	-0.106
60	0.397	0.397			60	-0.107	-0.107
60	0.398	0.398			60	-0.107	-0.107
60	0.399	0.399			60	-0.108	-0.108
60	0.4	0.4			60	-0.109	-0.109
60	0.4	0.4			60	-0.109	-0.109
60	0.401	0.401			60	-0.11	-0.11
60	0.403	0.403			60	-0.11	-0.11
60	0.403	0.403			60	-0.111	-0.111
60	0.404	0.404			60	-0.111	-0.111
60	0.404	0.404			60	-0.112	-0.112
60	0.404	0.404			60	-0.113	-0.113
60	0.404	0.404			60	-0.113	-0.113
60	0.404	0.404			60	-0.114	-0.114
60	0.405	0.405			60	-0.114	-0.114
60	0.406	0.406			60	-0.115	-0.115
60	0.406	0.406			60	-0.115	-0.115
60	0.407	0.407			60	-0.116	-0.116
60	0.408	0.408			60	-0.117	-0.117
60	0.408	0.408			60	-0.117	-0.117
60	0.408	0.408			60	-0.118	-0.118
60	0.409	0.409			60	-0.118	-0.118
60	0.409	0.409			60	-0.119	-0.119
60	0.411	0.411			60	-0.119	-0.119
60	0.411	0.411			60	-0.12	-0.12
60	0.412	0.412			60	-0.121	-0.121
60	0.412	0.412			60	-0.121	-0.121
60	0.413	0.413			60	-0.122	-0.122
60	0.413	0.413			60	-0.122	-0.122
60	0.416	0.416			60	-0.123	-0.123
60	0.416	0.416			60	-0.123	-0.123
60	0.417	0.417			60	-0.124	-0.124
60	0.418	0.418			60	-0.125	-0.125
60	0.418	0.418			60	-0.125	-0.125
60	0.419	0.419			60	-0.126	-0.126
60	0.42	0.42			60	-0.126	-0.126
60	0.42	0.42			60	-0.127	-0.127
60	0.422	0.422			60	-0.128	-0.128
60	0.422	0.422			60	-0.128	-0.128
60	0.423	0.423			60	-0.129	-0.129
60	0.423	0.423			60	-0.129	-0.129
60	0.423	0.423			60	-0.13	-0.13
60	0.424	0.424			60	-0.131	-0.131
60	0.425	0.425			60	-0.131	-0.131
60	0.426	0.426			60	-0.132	-0.132
60	0.426	0.426			60	-0.133	-0.133
60	0.427	0.427			60	-0.133	-0.133
60	0.427	0.427			60	-0.134	-0.134
60	0.428	0.428			60	-0.135	-0.135
60	0.429	0.429			60	-0.135	-0.135
60	0.43	0.43			60	-0.136	-0.136
60	0.432	0.432			60	-0.137	-0.137
60	0.433	0.433			60	-0.137	-0.137
60	0.433	0.433			60	-0.138	-0.138
60	0.434	0.434			60	-0.138	-0.138
60	0.434	0.434			60	-0.139	-0.139
60	0.434	0.434			60	-0.14	-0.14
60	0.435	0.435			60	-0.14	-0.14
60	0.435	0.435			60	-0.141	-0.141
60	0.436	0.436			60	-0.142	-0.142
60	0.437	0.437			60	-0.143	-0.143
60	0.437	0.437			60	-0.143	-0.143
60	0.438	0.438			60	-0.144	-0.144
60	0.439	0.439			60	-0.145	-0.145
60	0.439	0.439			60	-0.145	-0.145
60	0.441	0.441			60	-0.146	-0.146
60	0.441	0.441			60	-0.147	-0.147
60	0.442	0.442			60	-0.147	-0.147
60	0.443	0.443			60	-0.148	-0.148
60	0.443	0.443			60	-0.149	-0.149
60	0.443	0.443			60	-0.149	-0.149
60	0.443	0.443			60	-0.15	-0.15
60	0.444	0.444			60	-0.151	-0.151
60	0.446	0.446			60	-0.151	-0.151
60	0.446	0.446			60	-0.152	-0.152
60	0.447	0.447			60	-0.153	-0.153
60	0.448	0.448			60	-0.153	-0.153
60	0.449	0.449			60	-0.154	-0.154
61	0.45	0.45			60	-0.155	-0.155
61	0.452	0.452			60	-0.155	-0.155
61	0.453	0.453			60	-0.156	-0.156
61	0.453	0.453			60	-0.156	-0.156
61	0.454	0.454			60	-0.157	-0.157
61	0.454	0.454			60	-0.158	-0.158
61	0.454	0.454			60	-0.158	-0.158
61	0.454	0.454			60	-0.159	-0.159
61	0.454	0.454			60	-0.16	-0.16
61	0.456	0.456			60	-0.16	-0.16
61	0.456	0.456			60	-0.161	-0.161
61	0.457	0.457			60	-0.162	-0.162
61	0.457	0.457			60	-0.162	-0.162
61	0.457	0.457			60	-0.163	-0.163
61	0.458	0.458			60	-0.163	-0.163
61	0.46	0.46			60	-0.164	-0.164
61	0.46	0.46			61	-0.165	-0.165
61	0.461	0.461			61	-0.166	-0.166
61	0.462	0.462			61	-0.167	-0.167
61	0.462	0.462			61	-0.167	-0.167
61	0.463	0.463			61	-0.168	-0.168
61	0.463	0.463			61	-0.168	-0.168
61	0.464	0.464			61	-0.169	-0.169
61	0.466	0.466			61	-0.17	-0.17
61	0.466	0.466			61	-0.17	-0.17
61	0.467	0.467			61	-0.171	-0.171
61	0.468	0.468			61	-0.172	-0.172
61	0.468	0.468			61	-0.172	-0.172
61	0.469	0.469			61	-0.173	-0.173
61	0.471	0.471			61	-0.173	-0.173
61	0.471	0.471			61	-0.174	-0.174
61	0.474	0.474			61	-0.175	-0.175
61	0.474	0.474			61	-0.175	-0.175
61	0.475	0.475			61	-0.176	-0.176
61	0.475	0.475			61	-0.177	-0.177
61	0.475	0.475			61	-0.177	-0.177
61	0.476	0.476			61	-0.178	-0.178
61	0.477	0.477			61	-0.179	-0.179
61	0.477	0.477			61	-0.179	-0.179
61	0.477	0.477			61	-0.18	-0.18
61	0.478	0.478			61	-0.18	-0.18
61	0.478	0.478			61	-0.181	-0.181
61	0.478	0.478			61	-0.182	-0.182
61	0.479	0.479			61	-0.182	-0.182
61	0.48	0.48			61	-0.183	-0.183
61	0.482	0.482			61	-0.184	-0.184
61	0.483	0.483			61	-0.184	-0.184
61	0.483	0.483			61	-0.185	-0.185
61	0.484	0.484			61	-0.186	-0.186
61	0.485	0.485			61	-0.186	-0.186
61	0.486	0.486			61	-0.187	-0.187
61	0.487	0.487			61	-0.188	-0.188
61	0.488	0.488			61	-0.188	-0.188
61	0.488	0.488			61	-0.189	-0.189
61	0.489	0.489			61	-0.19	-0.19
61	0.49	0.49			61	-0.19	-0.19
61	0.49	0.49			61	-0.191	-0.191
61	0.491	0.491			61	-0.192	-0.192
61	0.492	0.492			61	-0.192	-0.192
61	0.495	0.495			61	-0.193	-0.193
61	0.495	0.495			61	-0.194	-0.194
61	0.496	0.496			61	-0.194	-0.194
61	0.497	0.497			61	-0.195	-0.195
61	0.497	0.497			61	-0.196	-0.196
61	0.497	0.497			61	-0.196	-0.196
61	0.498	0.498			61	-0.197	-0.197
61	0.498	0.498			61	-0.198	-0.198
61	0.499	0.499			61	-0.199	-0.199
61	0.499	0.499			61	-0.199	-0.199
61	0.499	0.499			61	-0.2	-0.2
61	0.5	0.5			61	-0.201	-0.201
61	0.501	0.501			61	-0.201	-0.201
61	0.501	0.501			61	-0.202	-0.202
61	0.504	0.504			61	-0.203	-0.203
61	0.504	0.504			61	-0.203	-0.203
61	0.505	0.505			61	-0.204	-0.204
61	0.505	0.505			61	-0.205	-0.205
61	0.506	0.506			61	-0.205	-0.205
61	0.507	0.507			61	-0.206	-0.206
61	0.507	0.507			61	-0.207	-0.207
61	0.508	0.508			61	-0.207	-0.207
61	0.51	0.51			61	-0.208	-0.208
61	0.51	0.51			61	-0.209	-0.209
61	0.511	0.511			61	-0.21	-0.21
61	0.512	0.512			61	-0.21	-0.21
61	0.512	0.512			61	-0.211	-0.211
61	0.513	0.513			61	-0.212	-0.212
61	0.515	0.515			61	-0.212	-0.212
61	0.516	0.516			61	-0.213	-0.213
61	0.517	0.517			61	-0.214	-0.214
62	0.517	0.517			61	-0.214	-0.214
62	0.518	0.518			61	-0.215	-0.215
62	0.518	0.518			61	-0.216	-0.216
62	0.519	0.519			61	-0.216	-0.216
62	0.52	0.52			61	-0.217	-0.217
62	0.521	0.521			61	-0.218	-0.218
62	0.521	0.521			61	-0.218	-0.218
62	0.522	0.522			61	-0.219	-0.219
62	0.522	0.522			61	-0.22	-0.22
62	0.523	0.523			61	-0.22	-0.22
62	0.523	0.523			61	-0.221	-0.221
62	0.526	0.526			61	-0.222	-0.222
62	0.527	0.527			61	-0.222	-0.222
62	0.528	0.528			61	-0.223	-0.223
62	0.529	0.529			61	-0.224	-0.224
62	0.529	0.529			61	-0.224	-0.224
62	0.53	0.53			61	-0.225	-0.225
62	0.53	0.53			61	-0.226	-0.226
62	0.531	0.531			61	-0.226	-0.226
62	0.533	0.533			61	-0.227	-0.227
62	0.534	0.534			61	-0.228	-0.228
62	0.534	0.534			61	-0.229	-0.229
62	0.535	0.535			61	-0.229	-0.229
62	0.535	0.535			61	-0.23	-0.23
62	0.535	0.535			61	-0.231	-0.231
62	0.536	0.536			62	-0.231	-0.231
62	0.537	0.537			62	-0.231	-0.231
62	0.539	0.539			62	-0.231	-0.231
62	0.539	0.539			62	-0.23	-0.23
62	0.54	0.54			62	-0.23	-0.23
62	0.541	0.541			62	-0.229	-0.229
62	0.542	0.542			62	-0.229	-0.229
62	0.542	0.542			62	-0.228	-0.228
62	0.545	0.545			62	-0.227	-0.227
62	0.545	0.545			62	-0.227	-0.227
62	0.546	0.546			62	-0.227	-0.227
62	0.546	0.546			62	-0.226	-0.226
62	0.547	0.547			62	-0.226	-0.226
62	0.547	0.547			62	-0.225	-0.225
62	0.548	0.548			62	-0.225	-0.225
62	0.549	0.549			62	-0.223	-0.223
62	0.551	0.551			62	-0.223	-0.223
62	0.551	0.551			62	-0.223	-0.223
62	0.552	0.552			62	-0.222	-0.222
62	0.553	0.553			62	-0.222	-0.222
62	0.554	0.554			62	-0.221	-0.221
62	0.554	0.554			62	-0.22	-0.22
62	0.557	0.557			62	-0.22	-0.22
62	0.557	0.557			62	-0.219	-0.219
62	0.557	0.557			62	-0.219	-0.219
62	0.558	0.558			62	-0.218	-0.218
62	0.558	0.558			62	-0.218	-0.218
62	0.558	0.558			62	-0.217	-0.217
62	0.559	0.559			62	-0.217	-0.217
62	0.559	0.559			62	-0.215	-0.215
62	0.562	0.562			62	-0.215	-0.215
62	0.562	0.562			62	-0.215	-0.215
62	0.563	0.563			62	-0.214	-0.214
62	0.564	0.564			62	-0.214	-0.214
62	0.565	0.565			62	-0.213	-0.213
62	0.566	0.566			62	-0.212	-0.212
62	0.569	0.569			62	-0.211	-0.211
62	0.57	0.57			62	-0.211	-0.211
62	0.571	0.571			62	-0.21	-0.21
62	0.571	0.571			62	-0.21	-0.21
62	0.571	0.571			62	-0.21	-0.21
62	0.572	0.572			62	-0.209	-0.209
62	0.572	0.572			62	-0.209	-0.209
62	0.572	0.572			62	-0.207	-0.207
62	0.575	0.575			62	-0.207	-0.207
62	0.575	0.575			62	-0.207	-0.207
62	0.576	0.576			62	-0.206	-0.206
62	0.576	0.576			62	-0.206	-0.206
62	0.577	0.577			62	-0.205	-0.205
62	0.578	0.578			62	-0.205	-0.205
62	0.579	0.579			62	-0.205	-0.205
62	0.579	0.579			62	-0.203	-0.203
62	0.582	0.582			62	-0.203	-0.203
62	0.582	0.582			62	-0.202	-0.202
62	0.583	0.583			62	-0.202	-0.202
62	0.584	0.584			62	-0.202	-0.202
62	0.584	0.584			62	-0.201	-0.201
62	0.585	0.585			62	-0.199	-0.199
62	0.587	0.587			62	-0.199	-0.199
62	0.587	0.587			62	-0.199	-0.199
62	0.588	0.588			62	-0.198	-0.198
62	0.589	0.589			62	-0.198	-0.198
62	0.589	0.589			62	-0.197	-0.197
62	0.59	0.59			62	-0.197	-0.197
62	0.591	0.591			62	-0.196	-0.196
62	0.591	0.591			62	-0.195	-0.195
62	0.594	0.594			62	-0.194	-0.194
62	0.594	0.594			62	-0.194	-0.194
62	0.595	0.595			62	-0.194	-0.194
62	0.595	0.595			62	-0.193	-0.193
62	0.595	0.595			62	-0.193	-0.193
62	0.596	0.596			62	-0.191	-0.191
62	0.598	0.598			62	-0.191	-0.191
62	0.598	0.598			62	-0.191	-0.191
62	0.599	0.599			62	-0.19	-0.19
62	0.6	0.6			62	-0.19	-0.19
62	0.601	0.601			62	-0.189	-0.189
62	0.601	0.601			62	-0.189	-0.189
62	0.602	0.602			62	-0.188	-0.188
62	0.604	0.604			62	-0.187	-0.187
62	0.606	0.606			62	-0.186	-0.186
62	0.607	0.607			62	-0.186	-0.186
62	0.608	0.608			62	-0.185	-0.185
62	0.608	0.608			62	-0.185	-0.185
62	0.609	0.609			62	-0.185	-0.185
62	0.609	0.609			62	-0.184	-0.184
62	0.61	0.61			62	-0.184	-0.184
62	0.61	0.61			62	-0.182	-0.182
62	0.611	0.611			62	-0.182	-0.182
62	0.612	0.612			62	-0.181	-0.181
62	0.612	0.612			62	-0.181	-0.181
62	0.613	0.613			62	-0.18	-0.18
62	0.613	0.613			62	-0.18	-0.18
62	0.614	0.614			62	-0.178	-0.178
62	0.617	0.617			63	-0.178	-0.178
62	0.618	0.618			63	-0.177	-0.177
62	0.619	0.619			63	-0.177	-0.177
62	0.62	0.62			63	-0.176	-0.176
62	0.62	0.62			63	-0.176	-0.176
62	0.621	0.621			63	-0.175	-0.175
62	0.621	0.621			63	-0.175	-0.175
62	0.622	0.622			63	-0.174	-0.174
62	0.624	0.624			63	-0.173	-0.173
62	0.624	0.624			63	-0.173	-0.173
62	0.625	0.625			63	-0.172	-0.172
62	0.626	0.626			63	-0.172	-0.172
62	0.627	0.627			63	-0.171	-0.171
62	0.628	0.628			63	-0.17	-0.17
62	0.631	0.631			63	-0.169	-0.169
62	0.631	0.631			63	-0.169	-0.169
62	0.632	0.632			63	-0.168	-0.168
62	0.632	0.632			63	-0.168	-0.168
62	0.633	0.633			63	-0.168	-0.168
62	0.633	0.633			63	-0.167	-0.167
62	0.634	0.634			63	-0.167	-0.167
62	0.635	0.635			63	-0.165	-0.165
62	0.637	0.637			63	-0.165	-0.165
62	0.637	0.637			63	-0.164	-0.164
62	0.638	0.638			63	-0.164	-0.164
62	0.639	0.639			63	-0.163	-0.163
62	0.639	0.639			63	-0.163	-0.163
62	0.64	0.64			63	-0.162	-0.162
62	0.641	0.641			63	-0.162	-0.162
62	0.641	0.641			63	-0.16	-0.16
62	0.645	0.645			63	-0.16	-0.16
62	0.645	0.645			63	-0.159	-0.159
62	0.646	0.646			63	-0.159	-0.159
62	0.646	0.646			63	-0.158	-0.158
62	0.647	0.647			63	-0.158	-0.158
62	0.647	0.647			63	-0.156	-0.156
62	0.649	0.649			63	-0.156	-0.156
62	0.649	0.649			63	-0.155	-0.155
62	0.65	0.65			63	-0.155	-0.155
63	0.651	0.651			63	-0.154	-0.154
63	0.651	0.651			63	-0.154	-0.154
63	0.652	0.652			63	-0.153	-0.153
63	0.653	0.653			63	-0.153	-0.153
63	0.654	0.654			63	-0.151	-0.151
63	0.658	0.658			63	-0.151	-0.151
63	0.658	0.658			63	-0.151	-0.151
63	0.659	0.659			63	-0.15	-0.15
63	0.66	0.66			63	-0.15	-0.15
63	0.66	0.66			63	-0.149	-0.149
63	0.661	0.661			63	-0.147	-0.147
63	0.664	0.664			63	-0.147	-0.147
63	0.665	0.665			63	-0.146	-0.146
63	0.665	0.665			63	-0.146	-0.146
63	0.666	0.666			63	-0.145	-0.145
63	0.666	0.666			63	-0.145	-0.145
63	0.666	0.666			63	-0.145	-0.145
63	0.667	0.667			63	-0.144	-0.144
63	0.667	0.667			63	-0.142	-0.142
63	0.67	0.67			63	-0.142	-0.142
63	0.67	0.67			63	-0.142	-0.142
63	0.671	0.671			63	-0.141	-0.141
63	0.672	0.672			63	-0.141	-0.141
63	0.672	0.672			63	-0.14	-0.14
63	0.673	0.673			63	-0.139	-0.139
63	0.674	0.674			63	-0.139	-0.139
63	0.674	0.674			63	-0.137	-0.137
63	0.676	0.676			63	-0.137	-0.137
63	0.677	0.677			63	-0.137	-0.137
63	0.678	0.678			63	-0.136	-0.136
63	0.678	0.678			63	-0.136	-0.136
63	0.679	0.679			63	-0.135	-0.135
63	0.68	0.68			63	-0.134	-0.134
63	0.682	0.682			63	-0.133	-0.133
63	0.683	0.683			63	-0.133	-0.133
63	0.684	0.684			63	-0.132	-0.132
63	0.685	0.685			63	-0.132	-0.132
63	0.686	0.686			63	-0.131	-0.131
63	0.686	0.686			63	-0.131	-0.131
63	0.687	0.687			63	-0.13	-0.13
63	0.688	0.688			63	-0.129	-0.129
63	0.69	0.69			63	-0.128	-0.128
63	0.691	0.691			63	-0.128	-0.128
63	0.691	0.691			63	-0.127	-0.127
63	0.692	0.692			63	-0.127	-0.127
63	0.692	0.692			63	-0.126	-0.126
63	0.693	0.693			63	-0.124	-0.124
63	0.695	0.695			63	-0.124	-0.124
63	0.696	0.696			63	-0.124	-0.124
63	0.697	0.697			63	-0.123	-0.123
63	0.698	0.698			63	-0.122	-0.122
63	0.699	0.699			63	-0.122	-0.122
63	0.699	0.699			63	-0.122	-0.122
63	0.7	0.7			63	-0.121	-0.121
63	0.701	0.701			63	-0.119	-0.119
63	0.702	0.702			63	-0.119	-0.119
63	0.702	0.702			63	-0.119	-0.119
63	0.703	0.703			63	-0.118	-0.118
63	0.703	0.703			63	-0.117	-0.117
63	0.703	0.703			63	-0.117	-0.117
63	0.704	0.704			63	-0.117	-0.117
63	0.704	0.704			63	-0.116	-0.116
63	0.705	0.705			63	-0.114	-0.114
63	0.709	0.709			63	-0.114	-0.114
63	0.709	0.709			63	-0.114	-0.114
63	0.71	0.71			63	-0.113	-0.113
63	0.711	0.711			63	-0.113	-0.113
63	0.712	0.712			63	-0.112	-0.112
63	0.713	0.713			63	-0.11	-0.11
63	0.717	0.717			64	-0.11	-0.11
63	0.717	0.717			64	-0.109	-0.109
63	0.718	0.718			64	-0.109	-0.109
63	0.719	0.719			64	-0.108	-0.108
63	0.719	0.719			64	-0.108	-0.108
63	0.72	0.72			64	-0.107	-0.107
63	0.72	0.72			64	-0.107	-0.107
63	0.721	0.721			64	-0.105	-0.105
63	0.723	0.723			64	-0.105	-0.105
63	0.723	0.723			64	-0.104	-0.104
63	0.723	0.723			64	-0.104	-0.104
63	0.724	0.724			64	-0.103	-0.103
63	0.725	0.725			64	-0.103	-0.103
63	0.726	0.726			64	-0.101	-0.101
63	0.728	0.728			64	-0.1	-0.1
63	0.729	0.729			64	-0.1	-0.1
63	0.729	0.729			64	-0.099	-0.099
63	0.73	0.73			64	-0.099	-0.099
63	0.73	0.73			64	-0.098	-0.098
63	0.731	0.731			64	-0.098	-0.098
63	0.731	0.731			64	-0.097	-0.097
63	0.732	0.732			64	-0.096	-0.096
63	0.735	0.735			64	-0.095	-0.095
63	0.736	0.736			64	-0.095	-0.095
63	0.737	0.737			64	-0.094	-0.094
63	0.738	0.738			64	-0.091	-0.091
63	0.739	0.739			64	-0.089	-0.089
63	0.739	0.739			64	-0.089	-0.089
63	0.742	0.742			64	-0.088	-0.088
63	0.743	0.743			64	-0.088	-0.088
63	0.744	0.744			64	-0.087	-0.087
64	0.745	0.745			64	-0.087	-0.087
64	0.745	0.745			64	-0.086	-0.086
64	0.746	0.746			64	-0.086	-0.086
64	0.746	0.746			64	-0.084	-0.084
64	0.747	0.747			64	-0.083	-0.083
64	0.749	0.749			64	-0.083	-0.083
64	0.749	0.749			64	-0.082	-0.082
64	0.75	0.75			64	-0.082	-0.082
64	0.751	0.751			64	-0.081	-0.081
64	0.751	0.751			64	-0.08	-0.08
64	0.752	0.752			64	-0.08	-0.08
64	0.753	0.753			64	-0.078	-0.078
64	0.754	0.754			64	-0.078	-0.078
64	0.756	0.756			64	-0.077	-0.077
64	0.757	0.757			64	-0.077	-0.077
64	0.758	0.758			64	-0.076	-0.076
64	0.758	0.758			64	-0.076	-0.076
64	0.759	0.759			64	-0.074	-0.074
64	0.759	0.759			64	-0.074	-0.074
64	0.76	0.76			64	-0.073	-0.073
64	0.761	0.761			64	-0.072	-0.072
64	0.762	0.762			64	-0.072	-0.072
64	0.763	0.763			64	-0.071	-0.071
64	0.763	0.763			64	-0.071	-0.071
64	0.764	0.764			64	-0.07	-0.07
64	0.765	0.765			64	-0.068	-0.068
64	0.766	0.766			64	-0.068	-0.068
64	0.769	0.769			64	-0.067	-0.067
64	0.769	0.769			64	-0.066	-0.066
64	0.771	0.771			64	-0.066	-0.066
64	0.772	0.772			64	-0.065	-0.065
64	0.772	0.772			64	-0.063	-0.063
64	0.773	0.773			64	-0.063	-0.063
64	0.775	0.775			64	-0.062	-0.062
64	0.776	0.776			64	-0.062	-0.062
64	0.776	0.776			64	-0.061	-0.061
64	0.777	0.777			64	-0.061	-0.061
64	0.778	0.778			64	-0.06	-0.06
64	0.778	0.778			64	-0.06	-0.06
64	0.779	0.779			64	-0.058	-0.058
64	0.78	0.78			64	-0.057	-0.057
64	0.783	0.783			64	-0.057	-0.057
64	0.783	0.783			64	-0.056	-0.056
64	0.784	0.784			64	-0.055	-0.055
64	0.785	0.785			64	-0.055	-0.055
64	0.785	0.785			64	-0.054	-0.054
64	0.785	0.785			64	-0.054	-0.054
64	0.787	0.787			64	-0.052	-0.052
64	0.787	0.787			65	-0.051	-0.051
64	0.788	0.788			65	-0.051	-0.051
64	0.788	0.788			65	-0.05	-0.05
64	0.788	0.788			65	-0.05	-0.05
64	0.789	0.789			65	-0.049	-0.049
64	0.79	0.79			65	-0.047	-0.047
64	0.791	0.791			65	-0.047	-0.047
64	0.795	0.795			65	-0.046	-0.046
64	0.796	0.796			65	-0.046	-0.046
64	0.797	0.797			65	-0.045	-0.045
64	0.798	0.798			65	-0.044	-0.044
64	0.799	0.799			65	-0.044	-0.044
64	0.8	0.8			65	-0.043	-0.043
64	0.801	0.801			65	-0.041	-0.041
64	0.802	0.802			65	-0.041	-0.041
64	0.804	0.804			65	-0.04	-0.04
64	0.805	0.805			65	-0.039	-0.039
64	0.806	0.806			65	-0.039	-0.039
64	0.806	0.806			65	-0.038	-0.038
64	0.807	0.807			65	-0.036	-0.036
64	0.808	0.808			65	-0.036	-0.036
64	0.811	0.811			65	-0.035	-0.035
64	0.811	0.811			65	-0.034	-0.034
64	0.812	0.812			65	-0.034	-0.034
64	0.812	0.812			65	-0.033	-0.033
64	0.813	0.813			65	-0.033	-0.033
64	0.813	0.813			65	-0.032	-0.032
64	0.814	0.814			65	-0.03	-0.03
64	0.814	0.814			65	-0.03	-0.03
64	0.815	0.815			65	-0.029	-0.029
64	0.816	0.816			65	-0.028	-0.028
64	0.816	0.816			65	-0.028	-0.028
65	0.817	0.817			65	-0.027	-0.027
65	0.817	0.817			65	-0.025	-0.025
65	0.818	0.818			65	-0.025	-0.025
65	0.822	0.822			65	-0.024	-0.024
65	0.822	0.822			65	-0.023	-0.023
65	0.824	0.824			65	-0.023	-0.023
65	0.825	0.825			65	-0.022	-0.022
65	0.825	0.825			65	-0.021	-0.021
65	0.827	0.827			65	-0.021	-0.021
65	0.828	0.828			65	-0.019	-0.019
65	0.829	0.829			65	-0.018	-0.018
65	0.833	0.833			65	-0.017	-0.017
65	0.833	0.833			65	-0.017	-0.017
65	0.834	0.834			65	-0.016	-0.016
65	0.835	0.835			65	-0.016	-0.016
65	0.835	0.835			65	-0.015	-0.015
65	0.836	0.836			65	-0.014	-0.014
65	0.837	0.837			65	-0.012	-0.012
65	0.837	0.837			65	-0.012	-0.012
65	0.84	0.84			65	-0.011	-0.011
65	0.84	0.84			65	-0.01	-0.01
65	0.841	0.841			65	-0.01	-0.01
65	0.842	0.842			65	-0.009	-0.009
65	0.842	0.842			65	-0.009	-0.009
65	0.843	0.843			65	-0.008	-0.008
65	0.844	0.844			65	-0.008	-0.008
65	0.844	0.844			65	-0.007	-0.007
65	0.845	0.845			65	-0.006	-0.006
65	0.845	0.845			65	-0.006	-0.006
65	0.845	0.845			65	-0.005	-0.005
65	0.846	0.846			65	-0.004	-0.004
65	0.846	0.846			65	-0.004	-0.004
65	0.847	0.847			65	-0.003	-0.003
65	0.85	0.85			65	-0.001	-0.001
65	0.85	0.85			65	-0.0008589	-0.0008589
65	0.852	0.852			65	-4.316e-05	-4.316e-05
65	0.853	0.853			65	0.0006111	0.0006111
65	0.853	0.853			65	0.001	0.001
65	0.855	0.855			65	0.002	0.002
65	0.859	0.859			65	0.004	0.004
65	0.859	0.859			65	0.004	0.004
65	0.86	0.86			65	0.005	0.005
65	0.862	0.862			65	0.006	0.006
65	0.863	0.863			65	0.006	0.006
65	0.863	0.863			65	0.007	0.007
65	0.864	0.864			65	0.008	0.008
65	0.865	0.865			65	0.008	0.008
65	0.868	0.868			65	0.011	0.011
65	0.868	0.868			65	0.011	0.011
65	0.869	0.869			65	0.012	0.012
65	0.87	0.87			66	0.013	0.013
65	0.87	0.87			66	0.013	0.013
65	0.871	0.871			66	0.014	0.014
65	0.871	0.871			66	0.014	0.014
65	0.872	0.872			66	0.015	0.015
65	0.874	0.874			66	0.017	0.017
65	0.875	0.875			66	0.018	0.018
65	0.875	0.875			66	0.018	0.018
65	0.875	0.875			66	0.019	0.019
65	0.876	0.876			66	0.02	0.02
65	0.876	0.876			66	0.02	0.02
65	0.878	0.878			66	0.021	0.021
65	0.879	0.879			66	0.021	0.021
65	0.879	0.879			66	0.022	0.022
65	0.88	0.88			66	0.023	0.023
65	0.88	0.88			66	0.023	0.023
65	0.881	0.881			66	0.024	0.024
65	0.882	0.882			66	0.024	0.024
65	0.883	0.883			66	0.025	0.025
65	0.886	0.886			66	0.026	0.026
65	0.887	0.887			66	0.026	0.026
65	0.889	0.889			66	0.029	0.029
65	0.89	0.89			66	0.029	0.029
65	0.89	0.89			66	0.03	0.03
65	0.891	0.891			66	0.031	0.031
65	0.895	0.895			66	0.031	0.031
65	0.895	0.895			66	0.032	0.032
65	0.896	0.896			66	0.034	0.034
65	0.897	0.897			66	0.035	0.035
65	0.898	0.898			66	0.035	0.035
65	0.899	0.899			66	0.036	0.036
65	0.899	0.899			66	0.037	0.037
65	0.9	0.9			66	0.037	0.037
65	0.903	0.903			66	0.038	0.038
65	0.903	0.903			66	0.038	0.038
65	0.904	0.904			66	0.041	0.041
65	0.904	0.904			66	0.041	0.041
65	0.904	0.904			66	0.042	0.042
65	0.905	0.905			66	0.043	0.043
65	0.906	0.906			66	0.043	0.043
65	0.906	0.906			66	0.044	0.044
65	0.907	0.907			66	0.045	0.045
65	0.907	0.907			66	0.045	0.045
65	0.908	0.908			66	0.047	0.047
65	0.908	0.908			66	0.048	0.048
65	0.909	0.909			66	0.049	0.049
65	0.91	0.91			66	0.049	0.049
65	0.913	0.913			66	0.05	0.05
65	0.914	0.914			66	0.05	0.05
65	0.915	0.915			66	0.053	0.053
65	0.917	0.917			66	0.053	0.053
65	0.918	0.918			66	0.054	0.054
65	0.918	0.918			66	0.055	0.055
65	0.919	0.919			66	0.055	0.055
65	0.92	0.92			66	0.056	0.056
65	0.924	0.924			66	0.057	0.057
65	0.924	0.924			66	0.057	0.057
65	0.925	0.925			66	0.06	0.06
65	0.926	0.926			66	0.06	0.06
65	0.926	0.926			66	0.061	0.061
65	0.927	0.927			66	0.062	0.062
65	0.93	0.93			66	0.062	0.062
65	0.93	0.93			66	0.063	0.063
65	0.931	0.931			66	0.065	0.065
65	0.932	0.932			66	0.066	0.066
65	0.932	0.932			66	0.066	0.066
65	0.933	0.933			66	0.067	0.067
65	0.933	0.933			66	0.067	0.067
65	0.933	0.933			66	0.068	0.068
65	0.935	0.935			66	0.069	0.069
66	0.935	0.935			66	0.069	0.069
66	0.936	0.936			66	0.072	0.072
66	0.936	0.936			66	0.072	0.072
66	0.937	0.937			66	0.073	0.073
66	0.937	0.937			66	0.074	0.074
66	0.94	0.94			66	0.074	0.074
66	0.94	0.94			66	0.075	0.075
66	0.942	0.942			66	0.075	0.075
66	0.943	0.943			66	0.076	0.076
66	0.944	0.944			66	0.079	0.079
66	0.945	0.945			66	0.079	0.079
66	0.947	0.947			66	0.08	0.08
66	0.948	0.948			66	0.08	0.08
66	0.95	0.95			66	0.081	0.081
66	0.951	0.951			66	0.081	0.081
66	0.952	0.952			66	0.084	0.084
66	0.953	0.953			66	0.084	0.084
66	0.955	0.955			66	0.085	0.085
66	0.955	0.955			66	0.086	0.086
66	0.958	0.958			66	0.086	0.086
66	0.958	0.958			66	0.087	0.087
66	0.959	0.959			66	0.088	0.088
66	0.96	0.96			66	0.088	0.088
66	0.96	0.96			66	0.091	0.091
66	0.961	0.961			66	0.091	0.091
66	0.962	0.962			66	0.092	0.092
66	0.962	0.962			66	0.093	0.093
66	0.963	0.963			66	0.093	0.093
66	0.964	0.964			66	0.094	0.094
66	0.965	0.965			66	0.096	0.096
66	0.965	0.965			66	0.097	0.097
66	0.965	0.965			66	0.097	0.097
66	0.966	0.966			66	0.098	0.098
66	0.967	0.967			66	0.099	0.099
66	0.967	0.967			66	0.099	0.099
66	0.969	0.969			66	0.1	0.1
66	0.97	0.97			66	0.101	0.101
66	0.971	0.971			66	0.103	0.103
66	0.972	0.972			66	0.104	0.104
66	0.973	0.973			66	0.104	0.104
66	0.973	0.973			66	0.105	0.105
66	0.977	0.977			66	0.106	0.106
66	0.978	0.978			66	0.106	0.106
66	0.979	0.979			66	0.109	0.109
66	0.981	0.981			66	0.109	0.109
66	0.981	0.981			66	0.11	0.11
66	0.983	0.983			66	0.111	0.111
66	0.984	0.984			66	0.112	0.112
66	0.985	0.985			66	0.112	0.112
66	0.988	0.988			66	0.113	0.113
66	0.989	0.989			66	0.114	0.114
66	0.99	0.99			66	0.116	0.116
66	0.99	0.99			66	0.116	0.116
66	0.991	0.991			66	0.117	0.117
66	0.992	0.992			66	0.118	0.118
66	0.993	0.993			66	0.118	0.118
66	0.994	0.994			66	0.119	0.119
66	0.994	0.994			66	0.12	0.12
66	0.995	0.995			67	0.12	0.12
66	0.995	0.995			67	0.123	0.123
66	0.996	0.996			67	0.123	0.123
66	0.996	0.996			67	0.124	0.124
66	0.997	0.997			67	0.125	0.125
66	0.999	0.999			67	0.125	0.125
66	0.999	0.999			67	0.126	0.126
66	1	1			67	0.128	0.128
66	1.001	1.001			67	0.129	0.129
66	1.002	1.002			67	0.129	0.129
66	1.003	1.003			67	0.13	0.13
66	1.005	1.005			67	0.131	0.131
66	1.006	1.006			67	0.131	0.131
66	1.007	1.007			67	0.133	0.133
66	1.009	1.009			67	0.134	0.134
66	1.009	1.009			67	0.136	0.136
66	1.01	1.01			67	0.137	0.137
66	1.012	1.012			67	0.138	0.138
66	1.013	1.013			67	0.139	0.139
66	1.017	1.017			67	0.139	0.139
66	1.017	1.017			67	0.14	0.14
66	1.019	1.019			67	0.142	0.142
66	1.02	1.02			67	0.143	0.143
66	1.021	1.021			67	0.144	0.144
66	1.021	1.021			67	0.144	0.144
66	1.022	1.022			67	0.145	0.145
66	1.023	1.023			67	0.145	0.145
66	1.025	1.025			67	0.146	0.146
66	1.025	1.025			67	0.147	0.147
66	1.026	1.026			67	0.149	0.149
66	1.027	1.027			67	0.15	0.15
66	1.027	1.027			67	0.151	0.151
66	1.027	1.027			67	0.151	0.151
66	1.03	1.03			67	0.152	0.152
66	1.03	1.03			67	0.153	0.153
66	1.031	1.031			67	0.155	0.155
66	1.031	1.031			67	0.155	0.155
66	1.031	1.031			67	0.156	0.156
66	1.032	1.032			67	0.157	0.157
66	1.033	1.033			67	0.157	0.157
66	1.033	1.033			67	0.158	0.158
66	1.037	1.037			67	0.159	0.159
66	1.037	1.037			67	0.159	0.159
66	1.039	1.039			67	0.162	0.162
66	1.04	1.04			67	0.162	0.162
66	1.041	1.041			67	0.163	0.163
66	1.042	1.042			67	0.164	0.164
66	1.046	1.046			67	0.164	0.164
66	1.047	1.047			67	0.165	0.165
66	1.048	1.048			67	0.166	0.166
66	1.049	1.049			67	0.167	0.167
66	1.05	1.05			67	0.169	0.169
66	1.051	1.051			67	0.17	0.17
66	1.052	1.052			67	0.17	0.17
66	1.053	1.053			67	0.171	0.171
66	1.056	1.056			67	0.172	0.172
66	1.056	1.056			67	0.172	0.172
66	1.057	1.057			67	0.175	0.175
66	1.057	1.057			67	0.175	0.175
66	1.058	1.058			67	0.176	0.176
66	1.058	1.058			67	0.177	0.177
66	1.059	1.059			67	0.177	0.177
66	1.059	1.059			67	0.178	0.178
66	1.061	1.061			67	0.179	0.179
66	1.062	1.062			67	0.179	0.179
66	1.063	1.063			67	0.182	0.182
66	1.063	1.063			67	0.182	0.182
66	1.063	1.063			67	0.183	0.183
66	1.064	1.064			67	0.184	0.184
66	1.067	1.067			67	0.184	0.184
66	1.068	1.068			67	0.185	0.185
66	1.069	1.069			67	0.188	0.188
67	1.07	1.07			67	0.188	0.188
67	1.071	1.071			67	0.189	0.189
67	1.073	1.073			67	0.19	0.19
67	1.074	1.074			67	0.19	0.19
67	1.075	1.075			67	0.191	0.191
67	1.079	1.079			67	0.192	0.192
67	1.079	1.079			67	0.192	0.192
67	1.08	1.08			67	0.195	0.195
67	1.081	1.081			67	0.195	0.195
67	1.082	1.082			67	0.196	0.196
67	1.083	1.083			67	0.197	0.197
67	1.087	1.087			67	0.197	0.197
67	1.087	1.087			67	0.198	0.198
67	1.088	1.088			67	0.199	0.199
67	1.089	1.089			67	0.2	0.2
67	1.089	1.089			67	0.202	0.202
67	1.09	1.09			67	0.202	0.202
67	1.09	1.09			67	0.203	0.203
67	1.091	1.091			67	0.204	0.204
67	1.093	1.093			67	0.204	0.204
67	1.093	1.093			67	0.205	0.205
67	1.094	1.094			67	0.207	0.207
67	1.095	1.095			67	0.208	0.208
67	1.095	1.095			67	0.209	0.209
67	1.096	1.096			67	0.209	0.209
67	1.099	1.099			67	0.21	0.21
67	1.099	1.099			67	0.211	0.211
67	1.1	1.1			67	0.211	0.211
67	1.101	1.101			67	0.212	0.212
67	1.102	1.102			67	0.215	0.215
67	1.103	1.103			67	0.215	0.215
67	1.105	1.105			67	0.216	0.216
67	1.106	1.106			67	0.216	0.216
67	1.109	1.109			67	0.217	0.217
67	1.11	1.11			67	0.218	0.218
67	1.112	1.112			67	0.22	0.22
67	1.113	1.113			67	0.221	0.221
67	1.114	1.114			67	0.222	0.222
67	1.115	1.115			67	0.222	0.222
67	1.116	1.116			67	0.223	0.223
67	1.117	1.117			67	0.224	0.224
67	1.12	1.12			67	0.225	0.225
67	1.121	1.121			67	0.225	0.225
67	1.122	1.122			67	0.227	0.227
67	1.123	1.123			67	0.228	0.228
67	1.123	1.123			67	0.229	0.229
67	1.123	1.123			67	0.229	0.229
67	1.125	1.125			67	0.23	0.23
67	1.126	1.126			67	0.231	0.231
67	1.127	1.127			67	0.233	0.233
67	1.127	1.127			67	0.233	0.233
67	1.128	1.128			67	0.234	0.234
67	1.128	1.128			67	0.235	0.235
67	1.129	1.129			67	0.235	0.235
67	1.13	1.13			67	0.236	0.236
67	1.132	1.132			67	0.237	0.237
67	1.133	1.133			67	0.237	0.237
67	1.134	1.134			67	0.24	0.24
67	1.135	1.135			67	0.24	0.24
67	1.136	1.136			67	0.241	0.241
67	1.137	1.137			67	0.242	0.242
67	1.141	1.141			67	0.242	0.242
67	1.142	1.142			67	0.243	0.243
67	1.143	1.143			67	0.244	0.244
67	1.144	1.144			67	0.244	0.244
67	1.145	1.145			67	0.247	0.247
67	1.146	1.146			67	0.247	0.247
67	1.147	1.147			67	0.248	0.248
67	1.149	1.149			67	0.249	0.249
67	1.152	1.152			67	0.249	0.249
67	1.152	1.152			67	0.25	0.25
67	1.153	1.153			67	0.253	0.253
67	1.154	1.154			67	0.253	0.253
67	1.155	1.155			67	0.254	0.254
67	1.156	1.156			67	0.255	0.255
67	1.158	1.158			67	0.255	0.255
67	1.158	1.158			67	0.256	0.256
67	1.159	1.159			67	0.256	0.256
67	1.16	1.16			67	0.257	0.257
67	1.16	1.16			67	0.259	0.259
68	1.161	1.161			67	0.26	0.26
68	1.162	1.162			67	0.26	0.26
68	1.163	1.163			67	0.261	0.261
68	1.166	1.166			67	0.262	0.262
68	1.166	1.166			67	0.262	0.262
68	1.167	1.167			67	0.265	0.265
68	1.168	1.168			67	0.265	0.265
68	1.169	1.169			67	0.266	0.266
68	1.17	1.17			67	0.267	0.267
68	1.171	1.171			67	0.268	0.268
68	1.173	1.173			67	0.268	0.268
68	1.177	1.177			67	0.269	0.269
68	1.177	1.177			67	0.27	0.27
68	1.178	1.178			67	0.272	0.272
68	1.179	1.179			67	0.272	0.272
68	1.181	1.181			67	0.273	0.273
68	1.181	1.181			67	0.274	0.274
68	1.184	1.184			67	0.275	0.275
68	1.185	1.185			67	0.275	0.275
68	1.186	1.186			67	0.278	0.278
68	1.187	1.187			67	0.278	0.278
68	1.188	1.188			67	0.279	0.279
68	1.189	1.189			67	0.28	0.28
68	1.19	1.19			67	0.28	0.28
68	1.19	1.19			67	0.281	0.281
68	1.192	1.192			67	0.282	0.282
68	1.193	1.193			67	0.282	0.282
68	1.193	1.193			67	0.285	0.285
68	1.194	1.194			67	0.285	0.285
68	1.195	1.195			67	0.286	0.286
68	1.195	1.195			67	0.287	0.287
68	1.199	1.199			67	0.288	0.288
68	1.199	1.199			67	0.288	0.288
68	1.2	1.2			67	0.289	0.289
68	1.201	1.201			67	0.29	0.29
68	1.202	1.202			67	0.292	0.292
68	1.203	1.203			67	0.292	0.292
68	1.204	1.204			67	0.293	0.293
68	1.205	1.205			68	0.294	0.294
68	1.208	1.208			68	0.294	0.294
68	1.209	1.209			68	0.295	0.295
68	1.21	1.21			68	0.298	0.298
68	1.212	1.212			68	0.298	0.298
68	1.212	1.212			68	0.299	0.299
68	1.213	1.213			68	0.3	0.3
68	1.214	1.214			68	0.3	0.3
68	1.216	1.216			68	0.301	0.301
68	1.219	1.219			68	0.302	0.302
68	1.219	1.219			68	0.303	0.303
68	1.22	1.22			68	0.305	0.305
68	1.221	1.221			68	0.305	0.305
68	1.222	1.222			68	0.306	0.306
68	1.223	1.223			68	0.307	0.307
68	1.225	1.225			68	0.308	0.308
68	1.226	1.226			68	0.308	0.308
68	1.227	1.227			68	0.311	0.311
68	1.227	1.227			68	0.311	0.311
68	1.228	1.228			68	0.312	0.312
68	1.229	1.229			68	0.312	0.312
68	1.229	1.229			68	0.313	0.313
68	1.23	1.23			68	0.314	0.314
68	1.234	1.234			68	0.314	0.314
68	1.234	1.234			68	0.315	0.315
68	1.235	1.235			68	0.318	0.318
68	1.236	1.236			68	0.318	0.318
68	1.237	1.237			68	0.319	0.319
68	1.238	1.238			68	0.32	0.32
68	1.242	1.242			68	0.32	0.32
68	1.243	1.243			68	0.321	0.321
68	1.244	1.244			68	0.323	0.323
68	1.245	1.245			68	0.324	0.324
68	1.246	1.246			68	0.325	0.325
68	1.247	1.247			68	0.325	0.325
68	1.248	1.248			68	0.326	0.326
68	1.249	1.249			68	0.327	0.327
68	1.253	1.253			68	0.327	0.327
68	1.253	1.253			68	0.328	0.328
68	1.254	1.254			68	0.331	0.331
68	1.255	1.255			68	0.331	0.331
68	1.256	1.256			68	0.332	0.332
68	1.257	1.257			68	0.333	0.333
68	1.257	1.257			68	0.333	0.333
68	1.258	1.258			68	0.334	0.334
68	1.261	1.261			68	0.335	0.335
68	1.262	1.262			68	0.335	0.335
68	1.262	1.262			68	0.338	0.338
68	1.263	1.263			68	0.338	0.338
68	1.264	1.264			68	0.339	0.339
68	1.264	1.264			68	0.34	0.34
68	1.268	1.268			68	0.34	0.34
68	1.269	1.269			68	0.341	0.341
68	1.27	1.27			68	0.343	0.343
68	1.271	1.271			68	0.344	0.344
68	1.272	1.272			68	0.345	0.345
68	1.272	1.272			68	0.345	0.345
68	1.274	1.274			68	0.346	0.346
68	1.274	1.274			68	0.347	0.347
68	1.278	1.278			68	0.347	0.347
68	1.279	1.279			69	0.348	0.348
68	1.28	1.28			69	0.351	0.351
68	1.281	1.281			69	0.351	0.351
68	1.281	1.281			69	0.352	0.352
68	1.283	1.283			69	0.353	0.353
68	1.286	1.286			69	0.353	0.353
68	1.287	1.287			69	0.354	0.354
68	1.288	1.288			69	0.357	0.357
68	1.289	1.289			69	0.357	0.357
68	1.289	1.289			69	0.358	0.358
68	1.29	1.29			69	0.359	0.359
68	1.291	1.291			69	0.359	0.359
68	1.292	1.292			69	0.36	0.36
68	1.295	1.295			69	0.361	0.361
69	1.295	1.295			69	0.361	0.361
69	1.296	1.296			69	0.364	0.364
69	1.297	1.297			69	0.364	0.364
69	1.298	1.298			69	0.365	0.365
69	1.299	1.299			69	0.366	0.366
69	1.302	1.302			69	0.366	0.366
69	1.302	1.302			69	0.367	0.367
69	1.304	1.304			69	0.368	0.368
69	1.305	1.305			69	0.369	0.369
69	1.306	1.306			69	0.371	0.371
69	1.307	1.307			69	0.371	0.371
69	1.308	1.308			69	0.372	0.372
69	1.309	1.309			69	0.373	0.373
69	1.312	1.312			69	0.373	0.373
69	1.313	1.313			69	0.374	0.374
69	1.314	1.314			69	0.377	0.377
69	1.314	1.314			69	0.377	0.377
69	1.315	1.315			69	0.378	0.378
69	1.316	1.316			69	0.379	0.379
69	1.317	1.317			69	0.379	0.379
69	1.318	1.318			69	0.38	0.38
69	1.32	1.32			69	0.381	0.381
69	1.321	1.321			69	0.381	0.381
69	1.322	1.322			69	0.384	0.384
69	1.323	1.323			69	0.385	0.385
69	1.324	1.324			69	0.385	0.385
69	1.325	1.325			69	0.386	0.386
69	1.329	1.329			69	0.387	0.387
69	1.329	1.329			69	0.387	0.387
69	1.33	1.33			69	0.39	0.39
69	1.331	1.331			69	0.391	0.391
69	1.333	1.333			69	0.391	0.391
69	1.333	1.333			69	0.392	0.392
69	1.334	1.334			69	0.392	0.392
69	1.335	1.335			69	0.393	0.393
69	1.338	1.338			69	0.394	0.394
69	1.339	1.339			69	0.395	0.395
69	1.34	1.34			69	0.397	0.397
69	1.341	1.341			69	0.398	0.398
69	1.341	1.341			69	0.399	0.399
69	1.342	1.342			69	0.399	0.399
69	1.345	1.345			69	0.4	0.4
69	1.345	1.345			69	0.401	0.401
69	1.346	1.346			69	0.403	0.403
69	1.347	1.347			69	0.404	0.404
69	1.348	1.348			69	0.404	0.404
69	1.349	1.349			69	0.405	0.405
69	1.35	1.35			69	0.406	0.406
69	1.351	1.351			69	0.406	0.406
69	1.355	1.355			69	0.407	0.407
69	1.355	1.355			69	0.408	0.408
69	1.356	1.356			69	0.411	0.411
69	1.358	1.358			69	0.411	0.411
69	1.359	1.359			69	0.412	0.412
69	1.359	1.359			69	0.413	0.413
69	1.363	1.363			69	0.413	0.413
69	1.363	1.363			69	0.414	0.414
69	1.365	1.365			69	0.415	0.415
69	1.366	1.366			69	0.416	0.416
69	1.366	1.366			69	0.418	0.418
69	1.367	1.367			69	0.419	0.419
69	1.368	1.368			69	0.42	0.42
69	1.369	1.369			69	0.421	0.421
69	1.372	1.372			69	0.421	0.421
69	1.372	1.372			69	0.422	0.422
69	1.373	1.373			69	0.424	0.424
69	1.374	1.374			70	0.425	0.425
69	1.375	1.375			70	0.426	0.426
69	1.375	1.375			70	0.426	0.426
69	1.376	1.376			70	0.427	0.427
69	1.377	1.377			70	0.428	0.428
69	1.38	1.38			70	0.428	0.428
69	1.381	1.381			70	0.429	0.429
69	1.382	1.382			70	0.432	0.432
69	1.383	1.383			70	0.432	0.432
69	1.384	1.384			70	0.433	0.433
69	1.385	1.385			70	0.434	0.434
69	1.389	1.389			70	0.434	0.434
69	1.39	1.39			70	0.435	0.435
69	1.391	1.391			70	0.438	0.438
69	1.392	1.392			70	0.438	0.438
69	1.393	1.393			70	0.439	0.439
69	1.394	1.394			70	0.44	0.44
69	1.395	1.395			70	0.441	0.441
69	1.396	1.396			70	0.441	0.441
69	1.399	1.399			70	0.442	0.442
69	1.399	1.399			70	0.443	0.443
69	1.401	1.401			70	0.446	0.446
69	1.402	1.402			70	0.446	0.446
69	1.403	1.403			70	0.447	0.447
69	1.403	1.403			70	0.448	0.448
69	1.406	1.406			70	0.449	0.449
69	1.407	1.407			70	0.449	0.449
69	1.407	1.407			70	0.45	0.45
69	1.408	1.408			70	0.451	0.451
69	1.409	1.409			70	0.453	0.453
69	1.41	1.41			70	0.454	0.454
69	1.411	1.411			70	0.454	0.454
69	1.412	1.412			70	0.455	0.455
69	1.415	1.415			70	0.456	0.456
69	1.416	1.416			70	0.457	0.457
69	1.417	1.417			70	0.459	0.459
69	1.417	1.417			70	0.46	0.46
69	1.418	1.418			70	0.46	0.46
69	1.419	1.419			70	0.461	0.461
69	1.423	1.423			70	0.462	0.462
69	1.423	1.423			70	0.463	0.463
69	1.425	1.425			70	0.463	0.463
69	1.426	1.426			70	0.464	0.464
69	1.427	1.427			70	0.467	0.467
69	1.428	1.428			70	0.467	0.467
69	1.43	1.43			70	0.468	0.468
69	1.43	1.43			70	0.469	0.469
69	1.433	1.433			70	0.47	0.47
69	1.434	1.434			70	0.47	0.47
69	1.435	1.435			70	0.473	0.473
69	1.436	1.436			70	0.474	0.474
69	1.436	1.436			70	0.475	0.475
69	1.437	1.437			70	0.475	0.475
69	1.438	1.438			70	0.476	0.476
69	1.439	1.439			70	0.477	0.477
69	1.442	1.442			70	0.478	0.478
69	1.443	1.443			70	0.478	0.478
69	1.444	1.444			70	0.481	0.481
69	1.445	1.445			70	0.481	0.481
69	1.446	1.446			70	0.482	0.482
69	1.446	1.446			70	0.483	0.483
69	1.449	1.449			70	0.484	0.484
69	1.45	1.45			70	0.484	0.484
69	1.451	1.451			70	0.487	0.487
69	1.452	1.452			70	0.488	0.488
69	1.453	1.453			70	0.488	0.488
69	1.453	1.453			70	0.489	0.489
69	1.454	1.454			70	0.49	0.49
69	1.455	1.455			70	0.49	0.49
69	1.458	1.458			70	0.491	0.491
69	1.459	1.459			70	0.492	0.492
69	1.46	1.46			70	0.495	0.495
70	1.462	1.462			70	0.495	0.495
70	1.462	1.462			70	0.496	0.496
70	1.464	1.464			70	0.497	0.497
70	1.468	1.468			70	0.498	0.498
70	1.468	1.468			70	0.498	0.498
70	1.47	1.47			70	0.499	0.499
70	1.471	1.471			70	0.5	0.5
70	1.472	1.472			70	0.503	0.503
70	1.473	1.473			70	0.503	0.503
70	1.474	1.474			70	0.504	0.504
70	1.475	1.475			70	0.505	0.505
70	1.479	1.479			70	0.506	0.506
70	1.479	1.479			70	0.506	0.506
70	1.48	1.48			70	0.509	0.509
70	1.481	1.481			70	0.509	0.509
70	1.482	1.482			70	0.51	0.51
70	1.482	1.482			70	0.511	0.511
70	1.483	1.483			70	0.511	0.511
70	1.484	1.484			70	0.512	0.512
70	1.486	1.486			70	0.513	0.513
70	1.486	1.486			70	0.514	0.514
70	1.487	1.487			70	0.516	0.516
70	1.488	1.488			70	0.517	0.517
70	1.489	1.489			70	0.518	0.518
70	1.489	1.489			70	0.518	0.518
70	1.493	1.493			70	0.519	0.519
70	1.493	1.493			70	0.52	0.52
70	1.495	1.495			70	0.522	0.522
70	1.496	1.496			71	0.523	0.523
70	1.496	1.496			71	0.524	0.524
70	1.498	1.498			71	0.525	0.525
70	1.499	1.499			71	0.525	0.525
70	1.5	1.5			71	0.526	0.526
70	1.505	1.505			71	0.527	0.527
70	1.505	1.505			71	0.527	0.527
70	1.507	1.507			71	0.53	0.53
70	1.508	1.508			71	0.531	0.531
70	1.509	1.509			71	0.531	0.531
70	1.51	1.51			71	0.532	0.532
70	1.514	1.514			71	0.533	0.533
70	1.514	1.514			71	0.534	0.534
70	1.515	1.515			71	0.535	0.535
70	1.516	1.516			71	0.536	0.536
70	1.517	1.517			71	0.538	0.538
70	1.518	1.518			71	0.539	0.539
70	1.518	1.518			71	0.539	0.539
70	1.519	1.519			71	0.54	0.54
70	1.521	1.521			71	0.541	0.541
70	1.522	1.522			71	0.541	0.541
70	1.522	1.522			71	0.544	0.544
70	1.523	1.523			71	0.545	0.545
70	1.524	1.524			71	0.546	0.546
70	1.525	1.525			71	0.546	0.546
70	1.526	1.526			71	0.547	0.547
70	1.526	1.526			71	0.548	0.548
70	1.529	1.529			71	0.549	0.549
70	1.53	1.53			71	0.549	0.549
70	1.531	1.531			71	0.552	0.552
70	1.533	1.533			71	0.552	0.552
70	1.533	1.533			71	0.553	0.553
70	1.535	1.535			71	0.554	0.554
70	1.54	1.54			71	0.555	0.555
70	1.54	1.54			71	0.555	0.555
70	1.542	1.542			71	0.558	0.558
70	1.543	1.543			71	0.559	0.559
70	1.544	1.544			71	0.56	0.56
70	1.545	1.545			71	0.561	0.561
70	1.546	1.546			71	0.561	0.561
70	1.547	1.547			71	0.562	0.562
70	1.551	1.551			71	0.563	0.563
70	1.552	1.552			71	0.563	0.563
70	1.553	1.553			71	0.566	0.566
71	1.554	1.554			71	0.567	0.567
71	1.554	1.554			71	0.568	0.568
71	1.555	1.555			71	0.569	0.569
71	1.557	1.557			71	0.569	0.569
71	1.557	1.557			71	0.57	0.57
71	1.558	1.558			71	0.573	0.573
71	1.559	1.559			71	0.573	0.573
71	1.559	1.559			71	0.574	0.574
71	1.56	1.56			71	0.575	0.575
71	1.561	1.561			71	0.575	0.575
71	1.561	1.561			71	0.576	0.576
71	1.564	1.564			71	0.577	0.577
71	1.565	1.565			71	0.577	0.577
71	1.566	1.566			71	0.58	0.58
71	1.567	1.567			71	0.581	0.581
71	1.568	1.568			71	0.582	0.582
71	1.569	1.569			71	0.582	0.582
71	1.57	1.57			71	0.583	0.583
71	1.571	1.571			71	0.584	0.584
71	1.576	1.576			71	0.585	0.585
71	1.577	1.577			71	0.585	0.585
71	1.578	1.578			71	0.588	0.588
71	1.58	1.58			71	0.589	0.589
71	1.581	1.581			71	0.59	0.59
71	1.582	1.582			71	0.59	0.59
71	1.586	1.586			71	0.591	0.591
71	1.586	1.586			71	0.592	0.592
71	1.588	1.588			71	0.595	0.595
71	1.589	1.589			71	0.595	0.595
71	1.589	1.589			71	0.596	0.596
71	1.59	1.59			71	0.597	0.597
71	1.591	1.591			71	0.597	0.597
71	1.592	1.592			71	0.598	0.598
71	1.594	1.594			71	0.599	0.599
71	1.595	1.595			71	0.599	0.599
71	1.595	1.595			71	0.602	0.602
71	1.596	1.596			71	0.603	0.603
71	1.597	1.597			71	0.604	0.604
71	1.597	1.597			71	0.605	0.605
71	1.6	1.6			71	0.605	0.605
71	1.601	1.601			71	0.606	0.606
71	1.601	1.601			71	0.609	0.609
71	1.602	1.602			71	0.609	0.609
71	1.603	1.603			71	0.61	0.61
71	1.604	1.604			71	0.611	0.611
71	1.605	1.605			71	0.612	0.612
71	1.606	1.606			71	0.612	0.612
71	1.61	1.61			71	0.613	0.613
71	1.611	1.611			71	0.614	0.614
71	1.612	1.612			71	0.617	0.617
71	1.614	1.614			71	0.617	0.617
71	1.615	1.615			71	0.618	0.618
71	1.616	1.616			71	0.619	0.619
71	1.621	1.621			71	0.619	0.619
71	1.621	1.621			71	0.62	0.62
71	1.622	1.622			71	0.621	0.621
71	1.624	1.624			71	0.621	0.621
71	1.625	1.625			71	0.625	0.625
71	1.626	1.626			72	0.625	0.625
71	1.627	1.627			72	0.626	0.626
72	1.628	1.628			72	0.627	0.627
72	1.631	1.631			72	0.627	0.627
72	1.632	1.632			72	0.628	0.628
72	1.633	1.633			72	0.631	0.631
72	1.633	1.633			72	0.631	0.631
72	1.634	1.634			72	0.632	0.632
72	1.634	1.634			72	0.633	0.633
72	1.635	1.635			72	0.634	0.634
72	1.636	1.636			72	0.634	0.634
72	1.639	1.639			72	0.635	0.635
72	1.639	1.639			72	0.636	0.636
72	1.64	1.64			72	0.639	0.639
72	1.641	1.641			72	0.639	0.639
72	1.641	1.641			72	0.64	0.64
72	1.642	1.642			72	0.641	0.641
72	1.646	1.646			72	0.642	0.642
72	1.647	1.647			72	0.643	0.643
72	1.649	1.649			72	0.645	0.645
72	1.65	1.65			72	0.646	0.646
72	1.652	1.652			72	0.647	0.647
72	1.653	1.653			72	0.648	0.648
72	1.654	1.654			72	0.649	0.649
72	1.656	1.656			72	0.649	0.649
72	1.66	1.66			72	0.65	0.65
72	1.66	1.66			72	0.651	0.651
72	1.661	1.661			72	0.654	0.654
72	1.663	1.663			72	0.654	0.654
72	1.664	1.664			72	0.655	0.655
72	1.665	1.665			72	0.656	0.656
72	1.669	1.669			72	0.656	0.656
72	1.669	1.669			72	0.657	0.657
72	1.67	1.67			72	0.66	0.66
72	1.671	1.671			72	0.66	0.66
72	1.672	1.672			72	0.661	0.661
72	1.672	1.672			72	0.662	0.662
72	1.673	1.673			72	0.663	0.663
72	1.673	1.673			72	0.664	0.664
72	1.676	1.676			72	0.664	0.664
72	1.677	1.677			72	0.665	0.665
72	1.677	1.677			72	0.668	0.668
72	1.679	1.679			72	0.668	0.668
72	1.679	1.679			72	0.669	0.669
72	1.68	1.68			72	0.67	0.67
72	1.681	1.681			72	0.671	0.671
72	1.682	1.682			72	0.671	0.671
72	1.686	1.686			72	0.672	0.672
72	1.686	1.686			72	0.673	0.673
72	1.688	1.688			72	0.676	0.676
72	1.689	1.689			72	0.676	0.676
72	1.69	1.69			72	0.677	0.677
72	1.691	1.691			72	0.678	0.678
72	1.696	1.696			72	0.679	0.679
72	1.697	1.697			72	0.679	0.679
72	1.698	1.698			72	0.682	0.682
72	1.7	1.7			72	0.683	0.683
72	1.7	1.7			72	0.684	0.684
72	1.702	1.702			72	0.685	0.685
72	1.703	1.703			72	0.686	0.686
72	1.704	1.704			72	0.686	0.686
72	1.708	1.708			72	0.687	0.687
73	1.708	1.708			72	0.688	0.688
73	1.71	1.71			72	0.69	0.69
73	1.711	1.711			72	0.691	0.691
73	1.711	1.711			72	0.692	0.692
73	1.712	1.712			72	0.692	0.692
73	1.714	1.714			72	0.693	0.693
73	1.714	1.714			72	0.694	0.694
73	1.715	1.715			72	0.697	0.697
73	1.716	1.716			72	0.697	0.697
73	1.717	1.717			72	0.698	0.698
73	1.717	1.717			72	0.699	0.699
73	1.718	1.718			72	0.699	0.699
73	1.719	1.719			72	0.7	0.7
73	1.722	1.722			72	0.701	0.701
73	1.723	1.723			72	0.702	0.702
73	1.724	1.724			72	0.705	0.705
73	1.725	1.725			72	0.705	0.705
73	1.726	1.726			72	0.706	0.706
73	1.727	1.727			72	0.707	0.707
73	1.732	1.732			72	0.708	0.708
73	1.733	1.733			72	0.708	0.708
73	1.734	1.734			72	0.709	0.709
73	1.735	1.735			72	0.71	0.71
73	1.736	1.736			72	0.713	0.713
73	1.738	1.738			72	0.713	0.713
73	1.739	1.739			72	0.714	0.714
73	1.74	1.74			72	0.715	0.715
73	1.745	1.745			72	0.716	0.716
73	1.746	1.746			72	0.716	0.716
73	1.747	1.747			72	0.719	0.719
73	1.748	1.748			72	0.72	0.72
73	1.748	1.748			72	0.721	0.721
73	1.75	1.75			72	0.721	0.721
73	1.75	1.75			72	0.722	0.722
73	1.751	1.751			72	0.723	0.723
73	1.753	1.753			72	0.723	0.723
73	1.754	1.754			72	0.724	0.724
73	1.755	1.755			72	0.727	0.727
73	1.756	1.756			72	0.727	0.727
73	1.756	1.756			72	0.728	0.728
73	1.757	1.757			72	0.729	0.729
73	1.759	1.759			72	0.73	0.73
73	1.76	1.76			72	0.73	0.73
73	1.761	1.761			72	0.733	0.733
73	1.762	1.762			72	0.734	0.734
73	1.762	1.762			72	0.735	0.735
73	1.763	1.763			73	0.735	0.735
73	1.765	1.765			73	0.736	0.736
73	1.766	1.766			73	0.737	0.737
73	1.77	1.77			73	0.738	0.738
73	1.771	1.771			73	0.739	0.739
73	1.772	1.772			73	0.741	0.741
73	1.774	1.774			73	0.742	0.742
73	1.775	1.775			73	0.742	0.742
73	1.776	1.776			73	0.743	0.743
73	1.781	1.781			73	0.744	0.744
73	1.782	1.782			73	0.745	0.745
73	1.783	1.783			73	0.748	0.748
73	1.785	1.785			73	0.748	0.748
73	1.785	1.785			73	0.749	0.749
73	1.786	1.786			73	0.75	0.75
73	1.788	1.788			73	0.75	0.75
73	1.788	1.788			73	0.751	0.751
73	1.791	1.791			73	0.752	0.752
73	1.791	1.791			73	0.752	0.752
73	1.792	1.792			73	0.755	0.755
73	1.793	1.793			73	0.756	0.756
73	1.793	1.793			73	0.757	0.757
73	1.794	1.794			73	0.758	0.758
73	1.795	1.795			73	0.758	0.758
73	1.796	1.796			73	0.759	0.759
73	1.798	1.798			73	0.76	0.76
73	1.798	1.798			73	0.761	0.761
73	1.799	1.799			73	0.763	0.763
73	1.8	1.8			73	0.764	0.764
73	1.801	1.801			73	0.764	0.764
73	1.802	1.802			73	0.765	0.765
73	1.806	1.806			73	0.766	0.766
73	1.806	1.806			73	0.767	0.767
73	1.808	1.808			73	0.77	0.77
73	1.809	1.809			73	0.77	0.77
73	1.81	1.81			73	0.771	0.771
73	1.811	1.811			73	0.772	0.772
73	1.812	1.812			73	0.772	0.772
73	1.813	1.813			73	0.773	0.773
73	1.818	1.818			73	0.774	0.774
73	1.819	1.819			73	0.774	0.774
73	1.82	1.82			73	0.778	0.778
73	1.822	1.822			73	0.778	0.778
73	1.822	1.822			73	0.779	0.779
73	1.824	1.824			73	0.78	0.78
73	1.828	1.828			73	0.78	0.78
73	1.828	1.828			73	0.781	0.781
73	1.829	1.829			73	0.784	0.784
73	1.83	1.83			73	0.784	0.784
73	1.83	1.83			73	0.785	0.785
73	1.831	1.831			73	0.786	0.786
73	1.832	1.832			73	0.786	0.786
73	1.832	1.832			73	0.787	0.787
73	1.835	1.835			73	0.788	0.788
73	1.835	1.835			73	0.789	0.789
73	1.836	1.836			73	0.792	0.792
73	1.837	1.837			73	0.792	0.792
73	1.838	1.838			73	0.793	0.793
73	1.838	1.838			73	0.794	0.794
73	1.841	1.841			73	0.794	0.794
73	1.842	1.842			73	0.795	0.795
73	1.843	1.843			73	0.798	0.798
73	1.844	1.844			73	0.798	0.798
73	1.845	1.845			73	0.8	0.8
73	1.846	1.846			73	0.8	0.8
73	1.848	1.848			73	0.801	0.801
73	1.849	1.849			73	0.802	0.802
73	1.854	1.854			73	0.803	0.803
73	1.854	1.854			73	0.804	0.804
73	1.856	1.856			73	0.806	0.806
73	1.857	1.857			73	0.807	0.807
73	1.858	1.858			73	0.808	0.808
73	1.859	1.859			73	0.808	0.808
73	1.861	1.861			73	0.809	0.809
73	1.861	1.861			73	0.81	0.81
73	1.865	1.865			73	0.811	0.811
73	1.865	1.865			73	0.811	0.811
73	1.866	1.866			73	0.814	0.814
73	1.867	1.867			73	0.815	0.815
73	1.867	1.867			73	0.815	0.815
73	1.868	1.868			73	0.816	0.816
73	1.871	1.871			73	0.817	0.817
73	1.871	1.871			73	0.818	0.818
73	1.872	1.872			73	0.82	0.82
73	1.873	1.873			73	0.82	0.82
73	1.874	1.874			73	0.821	0.821
73	1.874	1.874			73	0.822	0.822
73	1.875	1.875			73	0.823	0.823
73	1.875	1.875			73	0.824	0.824
73	1.878	1.878			73	0.824	0.824
73	1.879	1.879			73	0.825	0.825
73	1.88	1.88			73	0.828	0.828
73	1.881	1.881			73	0.829	0.829
73	1.882	1.882			73	0.83	0.83
73	1.883	1.883			73	0.83	0.83
73	1.887	1.887			73	0.831	0.831
73	1.888	1.888			73	0.832	0.832
73	1.89	1.89			73	0.834	0.834
73	1.891	1.891			73	0.835	0.835
73	1.893	1.893			73	0.836	0.836
73	1.893	1.893			73	0.837	0.837
73	1.895	1.895			73	0.838	0.838
73	1.896	1.896			73	0.838	0.838
73	1.9	1.9			73	0.839	0.839
73	1.901	1.901			73	0.84	0.84
73	1.902	1.902			73	0.842	0.842
73	1.903	1.903			73	0.843	0.843
73	1.903	1.903			73	0.844	0.844
73	1.904	1.904			73	0.844	0.844
73	1.905	1.905			73	0.845	0.845
73	1.905	1.905			73	0.846	0.846
73	1.908	1.908			73	0.849	0.849
73	1.909	1.909			73	0.849	0.849
73	1.909	1.909			73	0.85	0.85
73	1.91	1.91			73	0.851	0.851
73	1.911	1.911			73	0.851	0.851
73	1.911	1.911			73	0.852	0.852
73	1.914	1.914			73	0.853	0.853
73	1.914	1.914			73	0.854	0.854
73	1.915	1.915			73	0.856	0.856
73	1.916	1.916			73	0.857	0.857
73	1.917	1.917			73	0.858	0.858
73	1.918	1.918			73	0.859	0.859
73	1.919	1.919			73	0.859	0.859
73	1.92	1.92			73	0.86	0.86
73	1.924	1.924			73	0.861	0.861
73	1.925	1.925			73	0.861	0.861
73	1.927	1.927			73	0.864	0.864
73	1.928	1.928			73	0.865	0.865
73	1.929	1.929			73	0.866	0.866
73	1.93	1.93			73	0.867	0.867
73	1.935	1.935			73	0.867	0.867
73	1.936	1.936			74	0.868	0.868
73	1.937	1.937			74	0.871	0.871
73	1.938	1.938			74	0.871	0.871
73	1.938	1.938			74	0.872	0.872
73	1.94	1.94			74	0.873	0.873
73	1.941	1.941			74	0.873	0.873
73	1.941	1.941			74	0.874	0.874
73	1.944	1.944			74	0.875	0.875
73	1.944	1.944			74	0.876	0.876
73	1.945	1.945			74	0.878	0.878
73	1.946	1.946			74	0.879	0.879
73	1.947	1.947			74	0.879	0.879
73	1.947	1.947			74	0.88	0.88
73	1.95	1.95			74	0.881	0.881
73	1.95	1.95			74	0.881	0.881
73	1.951	1.951			74	0.884	0.884
73	1.952	1.952			74	0.885	0.885
73	1.952	1.952			74	0.886	0.886
73	1.953	1.953			74	0.887	0.887
73	1.954	1.954			74	0.887	0.887
73	1.955	1.955			74	0.888	0.888
73	1.959	1.959			74	0.889	0.889
73	1.96	1.96			74	0.89	0.89
73	1.961	1.961			74	0.892	0.892
73	1.962	1.962			74	0.893	0.893
73	1.964	1.964			74	0.893	0.893
73	1.964	1.964			74	0.894	0.894
73	1.966	1.966			74	0.895	0.895
73	1.967	1.967			74	0.896	0.896
73	1.971	1.971			74	0.899	0.899
73	1.972	1.972			74	0.899	0.899
73	1.973	1.973			74	0.9	0.9
74	1.974	1.974			74	0.901	0.901
74	1.975	1.975			74	0.901	0.901
74	1.976	1.976			74	0.902	0.902
74	1.979	1.979			74	0.903	0.903
74	1.98	1.98			74	0.903	0.903
74	1.98	1.98			74	0.906	0.906
74	1.981	1.981			74	0.907	0.907
74	1.982	1.982			74	0.908	0.908
74	1.983	1.983			74	0.908	0.908
74	1.983	1.983			74	0.909	0.909
74	1.984	1.984			74	0.91	0.91
74	1.986	1.986			74	0.91	0.91
74	1.987	1.987			74	0.911	0.911
74	1.988	1.988			74	0.914	0.914
74	1.989	1.989			74	0.914	0.914
74	1.989	1.989			74	0.915	0.915
74	1.99	1.99			74	0.916	0.916
74	1.993	1.993			74	0.917	0.917
74	1.994	1.994			74	0.917	0.917
74	1.995	1.995			74	0.92	0.92
74	1.997	1.997			74	0.921	0.921
74	1.998	1.998			74	0.922	0.922
74	1.999	1.999			74	0.923	0.923
74	2	2			74	0.923	0.923
74	2.002	2.002			74	0.924	0.924
74	2.006	2.006			74	0.925	0.925
74	2.007	2.007			74	0.926	0.926
74	2.008	2.008			74	0.928	0.928
74	2.01	2.01			74	0.929	0.929
74	2.01	2.01			74	0.93	0.93
74	2.011	2.011			74	0.93	0.93
74	2.015	2.015			74	0.931	0.931
74	2.016	2.016			74	0.932	0.932
74	2.017	2.017			74	0.934	0.934
74	2.017	2.017			74	0.935	0.935
74	2.018	2.018			74	0.936	0.936
74	2.018	2.018			74	0.937	0.937
74	2.019	2.019			74	0.937	0.937
74	2.019	2.019			74	0.938	0.938
74	2.022	2.022			74	0.939	0.939
74	2.023	2.023			74	0.939	0.939
74	2.023	2.023			74	0.942	0.942
74	2.024	2.024			74	0.942	0.942
74	2.024	2.024			74	0.943	0.943
74	2.025	2.025			74	0.944	0.944
74	2.026	2.026			74	0.945	0.945
74	2.027	2.027			74	0.946	0.946
74	2.03	2.03			74	0.948	0.948
74	2.031	2.031			74	0.949	0.949
74	2.032	2.032			74	0.95	0.95
74	2.034	2.034			74	0.951	0.951
74	2.035	2.035			74	0.951	0.951
74	2.036	2.036			74	0.952	0.952
74	2.04	2.04			74	0.953	0.953
74	2.041	2.041			74	0.953	0.953
74	2.042	2.042			74	0.956	0.956
74	2.043	2.043			74	0.957	0.957
74	2.044	2.044			74	0.957	0.957
74	2.046	2.046			75	0.958	0.958
74	2.047	2.047			75	0.959	0.959
74	2.048	2.048			75	0.96	0.96
74	2.052	2.052			75	0.96	0.96
74	2.052	2.052			75	0.961	0.961
74	2.053	2.053			75	0.964	0.964
74	2.053	2.053			75	0.964	0.964
74	2.054	2.054			75	0.965	0.965
74	2.054	2.054			75	0.966	0.966
74	2.057	2.057			75	0.966	0.966
74	2.057	2.057			75	0.967	0.967
74	2.058	2.058			75	0.97	0.97
74	2.059	2.059			75	0.97	0.97
74	2.059	2.059			75	0.971	0.971
74	2.059	2.059			75	0.972	0.972
74	2.06	2.06			75	0.972	0.972
74	2.061	2.061			75	0.973	0.973
74	2.064	2.064			75	0.974	0.974
74	2.064	2.064			75	0.975	0.975
74	2.066	2.066			75	0.978	0.978
74	2.067	2.067			75	0.978	0.978
74	2.067	2.067			75	0.979	0.979
74	2.069	2.069			75	0.98	0.98
74	2.074	2.074			75	0.98	0.98
74	2.074	2.074			75	0.981	0.981
74	2.075	2.075			75	0.984	0.984
74	2.077	2.077			75	0.985	0.985
74	2.078	2.078			75	0.985	0.985
74	2.078	2.078			75	0.986	0.986
74	2.08	2.08			75	0.987	0.987
74	2.081	2.081			75	0.988	0.988
74	2.085	2.085			75	0.988	0.988
75	2.086	2.086			75	0.989	0.989
75	2.087	2.087			75	0.992	0.992
75	2.088	2.088			75	0.992	0.992
75	2.088	2.088			75	0.993	0.993
75	2.089	2.089			75	0.994	0.994
75	2.089	2.089			75	0.995	0.995
75	2.09	2.09			75	0.995	0.995
75	2.092	2.092			75	0.998	0.998
75	2.092	2.092			75	0.999	0.999
75	2.093	2.093			75	1	1
75	2.094	2.094			75	1	1
75	2.095	2.095			75	1.001	1.001
75	2.095	2.095			75	1.002	1.002
75	2.098	2.098			75	1.002	1.002
75	2.099	2.099			75	1.003	1.003
75	2.1	2.1			75	1.006	1.006
75	2.101	2.101			75	1.006	1.006
75	2.102	2.102			75	1.007	1.007
75	2.103	2.103			75	1.008	1.008
75	2.104	2.104			75	1.009	1.009
75	2.105	2.105			75	1.01	1.01
75	2.109	2.109			75	1.01	1.01
75	2.11	2.11			75	1.011	1.011
75	2.111	2.111			75	1.014	1.014
75	2.113	2.113			75	1.015	1.015
75	2.113	2.113			75	1.015	1.015
75	2.114	2.114			75	1.016	1.016
75	2.119	2.119			75	1.017	1.017
75	2.119	2.119			75	1.018	1.018
75	2.12	2.12			75	1.02	1.02
75	2.121	2.121			75	1.021	1.021
75	2.122	2.122			75	1.022	1.022
75	2.123	2.123			75	1.023	1.023
75	2.124	2.124			75	1.023	1.023
75	2.124	2.124			75	1.024	1.024
75	2.127	2.127			75	1.025	1.025
75	2.127	2.127			75	1.026	1.026
75	2.128	2.128			75	1.028	1.028
75	2.129	2.129			75	1.029	1.029
75	2.129	2.129			75	1.03	1.03
75	2.13	2.13			75	1.03	1.03
75	2.133	2.133			75	1.031	1.031
75	2.133	2.133			75	1.032	1.032
75	2.134	2.134			75	1.034	1.034
75	2.135	2.135			75	1.035	1.035
75	2.136	2.136			75	1.036	1.036
75	2.137	2.137			75	1.037	1.037
75	2.138	2.138			75	1.037	1.037
75	2.139	2.139			75	1.038	1.038
75	2.143	2.143			75	1.039	1.039
75	2.144	2.144			75	1.04	1.04
75	2.145	2.145			75	1.042	1.042
75	2.146	2.146			75	1.043	1.043
75	2.147	2.147			75	1.044	1.044
75	2.148	2.148			75	1.045	1.045
75	2.149	2.149			75	1.045	1.045
75	2.15	2.15			75	1.046	1.046
75	2.154	2.154			75	1.049	1.049
75	2.154	2.154			75	1.049	1.049
75	2.155	2.155			75	1.05	1.05
75	2.156	2.156			75	1.051	1.051
75	2.157	2.157			75	1.051	1.051
75	2.158	2.158			75	1.052	1.052
75	2.16	2.16			75	1.053	1.053
75	2.161	2.161			75	1.054	1.054
75	2.162	2.162			75	1.057	1.057
75	2.162	2.162			76	1.057	1.057
75	2.163	2.163			76	1.058	1.058
75	2.164	2.164			76	1.059	1.059
75	2.165	2.165			76	1.059	1.059
75	2.166	2.166			76	1.06	1.06
75	2.168	2.168			76	1.061	1.061
75	2.169	2.169			76	1.062	1.062
75	2.17	2.17			76	1.064	1.064
75	2.171	2.171			76	1.065	1.065
75	2.172	2.172			76	1.065	1.065
75	2.172	2.172			76	1.066	1.066
75	2.176	2.176			76	1.067	1.067
76	2.176	2.176			76	1.068	1.068
76	2.177	2.177			76	1.071	1.071
76	2.178	2.178			76	1.071	1.071
76	2.179	2.179			76	1.072	1.072
76	2.18	2.18			76	1.073	1.073
76	2.181	2.181			76	1.073	1.073
76	2.182	2.182			76	1.074	1.074
76	2.185	2.185			76	1.075	1.075
76	2.186	2.186			76	1.076	1.076
76	2.187	2.187			76	1.079	1.079
76	2.189	2.189			76	1.079	1.079
76	2.19	2.19			76	1.08	1.08
76	2.191	2.191			76	1.081	1.081
76	2.192	2.192			76	1.082	1.082
76	2.193	2.193			76	1.082	1.082
76	2.196	2.196			76	1.085	1.085
76	2.197	2.197			76	1.085	1.085
76	2.198	2.198			76	1.086	1.086
76	2.199	2.199			76	1.087	1.087
76	2.2	2.2			76	1.088	1.088
76	2.2	2.2			76	1.088	1.088
76	2.203	2.203			76	1.089	1.089
76	2.204	2.204			76	1.09	1.09
76	2.205	2.205			76	1.093	1.093
76	2.205	2.205			76	1.093	1.093
76	2.206	2.206			76	1.094	1.094
76	2.206	2.206			76	1.095	1.095
76	2.207	2.207			76	1.095	1.095
76	2.208	2.208			76	1.096	1.096
76	2.21	2.21			76	1.097	1.097
76	2.211	2.211			76	1.098	1.098
76	2.212	2.212			76	1.101	1.101
76	2.213	2.213			76	1.101	1.101
76	2.215	2.215			76	1.102	1.102
76	2.215	2.215			76	1.103	1.103
76	2.219	2.219			76	1.104	1.104
76	2.22	2.22			76	1.104	1.104
76	2.221	2.221			76	1.107	1.107
76	2.222	2.222			76	1.107	1.107
76	2.223	2.223			76	1.108	1.108
76	2.225	2.225			76	1.109	1.109
76	2.226	2.226			76	1.11	1.11
76	2.228	2.228			76	1.111	1.111
76	2.231	2.231			76	1.111	1.111
76	2.232	2.232			76	1.112	1.112
76	2.233	2.233			76	1.115	1.115
76	2.234	2.234			76	1.115	1.115
76	2.234	2.234			76	1.116	1.116
76	2.235	2.235			76	1.117	1.117
76	2.238	2.238			76	1.117	1.117
76	2.238	2.238			76	1.118	1.118
76	2.239	2.239			76	1.121	1.121
76	2.24	2.24			76	1.121	1.121
76	2.24	2.24			76	1.122	1.122
76	2.241	2.241			76	1.123	1.123
76	2.241	2.241			76	1.123	1.123
76	2.242	2.242			76	1.124	1.124
76	2.245	2.245			76	1.125	1.125
76	2.246	2.246			76	1.126	1.126
76	2.247	2.247			76	1.129	1.129
76	2.248	2.248			76	1.129	1.129
76	2.249	2.249			76	1.13	1.13
76	2.25	2.25			76	1.131	1.131
76	2.252	2.252			76	1.131	1.131
76	2.253	2.253			76	1.132	1.132
76	2.257	2.257			76	1.135	1.135
76	2.257	2.257			76	1.136	1.136
76	2.258	2.258			76	1.136	1.136
76	2.26	2.26			76	1.137	1.137
76	2.26	2.26			76	1.138	1.138
76	2.262	2.262			76	1.139	1.139
76	2.265	2.265			76	1.14	1.14
76	2.266	2.266			76	1.14	1.14
76	2.267	2.267			76	1.143	1.143
76	2.268	2.268			76	1.143	1.143
76	2.268	2.268			76	1.144	1.144
76	2.269	2.269			76	1.145	1.145
76	2.27	2.27			76	1.145	1.145
76	2.27	2.27			76	1.146	1.146
76	2.274	2.274			76	1.147	1.147
77	2.274	2.274			76	1.147	1.147
77	2.275	2.275			76	1.15	1.15
77	2.277	2.277			76	1.151	1.151
77	2.277	2.277			76	1.152	1.152
77	2.278	2.278			76	1.152	1.152
77	2.281	2.281			76	1.153	1.153
77	2.282	2.282			76	1.154	1.154
77	2.282	2.282			76	1.157	1.157
77	2.284	2.284			76	1.157	1.157
77	2.285	2.285			76	1.158	1.158
77	2.285	2.285			76	1.159	1.159
77	2.287	2.287			76	1.159	1.159
77	2.288	2.288			76	1.16	1.16
77	2.291	2.291			76	1.161	1.161
77	2.291	2.291			76	1.161	1.161
77	2.292	2.292			76	1.164	1.164
77	2.294	2.294			76	1.165	1.165
77	2.294	2.294			76	1.166	1.166
77	2.295	2.295			76	1.167	1.167
77	2.296	2.296			76	1.167	1.167
77	2.297	2.297			76	1.168	1.168
77	2.3	2.3			76	1.17	1.17
77	2.301	2.301			76	1.171	1.171
77	2.302	2.302			76	1.172	1.172
77	2.303	2.303			76	1.173	1.173
77	2.304	2.304			76	1.173	1.173
77	2.305	2.305			76	1.174	1.174
77	2.308	2.308			76	1.175	1.175
77	2.308	2.308			76	1.175	1.175
77	2.31	2.31			76	1.178	1.178
77	2.311	2.311			76	1.178	1.178
77	2.311	2.311			76	1.179	1.179
77	2.313	2.313			76	1.18	1.18
77	2.313	2.313			76	1.18	1.18
77	2.314	2.314			76	1.181	1.181
77	2.317	2.317			76	1.184	1.184
77	2.318	2.318			76	1.184	1.184
77	2.319	2.319			76	1.185	1.185
77	2.32	2.32			76	1.186	1.186
77	2.32	2.32			76	1.187	1.187
77	2.321	2.321			76	1.187	1.187
77	2.325	2.325			76	1.188	1.188
77	2.326	2.326			76	1.189	1.189
77	2.327	2.327			76	1.192	1.192
77	2.327	2.327			76	1.192	1.192
77	2.328	2.328			76	1.193	1.193
77	2.329	2.329			76	1.194	1.194
77	2.33	2.33			76	1.194	1.194
77	2.331	2.331			76	1.195	1.195
77	2.334	2.334			76	1.196	1.196
77	2.335	2.335			77	1.197	1.197
77	2.336	2.336			77	1.199	1.199
77	2.337	2.337			77	1.2	1.2
77	2.337	2.337			77	1.2	1.2
77	2.339	2.339			77	1.201	1.201
77	2.34	2.34			77	1.202	1.202
77	2.34	2.34			77	1.202	1.202
77	2.344	2.344			77	1.205	1.205
77	2.344	2.344			77	1.205	1.205
77	2.345	2.345			77	1.206	1.206
77	2.347	2.347			77	1.207	1.207
77	2.347	2.347			77	1.208	1.208
77	2.348	2.348			77	1.208	1.208
77	2.351	2.351			77	1.209	1.209
77	2.352	2.352			77	1.21	1.21
77	2.353	2.353			77	1.212	1.212
77	2.354	2.354			77	1.213	1.213
77	2.355	2.355			77	1.214	1.214
77	2.355	2.355			77	1.214	1.214
77	2.356	2.356			77	1.215	1.215
77	2.357	2.357			77	1.216	1.216
77	2.36	2.36			77	1.218	1.218
77	2.361	2.361			77	1.219	1.219
77	2.361	2.361			77	1.22	1.22
77	2.362	2.362			77	1.221	1.221
77	2.363	2.363			77	1.221	1.221
77	2.364	2.364			77	1.222	1.222
77	2.367	2.367			77	1.223	1.223
77	2.368	2.368			77	1.223	1.223
77	2.369	2.369			77	1.226	1.226
77	2.37	2.37			77	1.226	1.226
77	2.372	2.372			77	1.227	1.227
77	2.372	2.372			77	1.228	1.228
77	2.373	2.373			77	1.229	1.229
77	2.374	2.374			77	1.229	1.229
77	2.377	2.377			77	1.232	1.232
77	2.378	2.378			77	1.232	1.232
77	2.379	2.379			77	1.233	1.233
77	2.38	2.38			77	1.234	1.234
77	2.38	2.38			77	1.234	1.234
77	2.382	2.382			77	1.235	1.235
77	2.383	2.383			77	1.235	1.235
77	2.383	2.383			77	1.236	1.236
77	2.386	2.386			77	1.239	1.239
77	2.387	2.387			77	1.239	1.239
77	2.388	2.388			77	1.24	1.24
77	2.389	2.389			77	1.241	1.241
77	2.389	2.389			77	1.241	1.241
77	2.39	2.39			77	1.242	1.242
77	2.393	2.393			77	1.243	1.243
77	2.393	2.393			77	1.244	1.244
77	2.394	2.394			77	1.246	1.246
77	2.395	2.395			77	1.246	1.246
77	2.396	2.396			77	1.247	1.247
77	2.397	2.397			77	1.248	1.248
77	2.398	2.398			77	1.249	1.249
77	2.399	2.399			77	1.249	1.249
77	2.402	2.402			77	1.252	1.252
77	2.403	2.403			77	1.252	1.252
77	2.404	2.404			77	1.253	1.253
77	2.406	2.406			77	1.254	1.254
77	2.406	2.406			77	1.254	1.254
77	2.407	2.407			77	1.255	1.255
77	2.411	2.411			77	1.256	1.256
77	2.411	2.411			77	1.257	1.257
77	2.412	2.412			77	1.259	1.259
77	2.413	2.413			77	1.259	1.259
77	2.414	2.414			77	1.26	1.26
77	2.414	2.414			77	1.261	1.261
77	2.415	2.415			77	1.262	1.262
77	2.416	2.416			77	1.262	1.262
77	2.419	2.419			77	1.265	1.265
77	2.42	2.42			77	1.265	1.265
77	2.421	2.421			77	1.266	1.266
77	2.422	2.422			77	1.267	1.267
77	2.422	2.422			77	1.267	1.267
77	2.423	2.423			77	1.268	1.268
77	2.426	2.426			77	1.269	1.269
77	2.426	2.426			77	1.269	1.269
77	2.427	2.427			77	1.272	1.272
77	2.428	2.428			77	1.272	1.272
77	2.428	2.428			77	1.273	1.273
77	2.429	2.429			77	1.274	1.274
77	2.431	2.431			77	1.274	1.274
77	2.432	2.432			77	1.275	1.275
77	2.435	2.435			77	1.278	1.278
77	2.435	2.435			77	1.278	1.278
77	2.436	2.436			77	1.279	1.279
77	2.437	2.437			77	1.279	1.279
77	2.439	2.439			77	1.28	1.28
77	2.439	2.439			77	1.281	1.281
77	2.44	2.44			77	1.282	1.282
77	2.441	2.441			77	1.282	1.282
77	2.445	2.445			77	1.285	1.285
77	2.445	2.445			77	1.285	1.285
77	2.446	2.446			77	1.286	1.286
77	2.447	2.447			77	1.286	1.286
77	2.447	2.447			77	1.287	1.287
77	2.448	2.448			77	1.288	1.288
77	2.451	2.451			77	1.288	1.288
77	2.452	2.452			77	1.289	1.289
77	2.453	2.453			77	1.291	1.291
77	2.454	2.454			77	1.292	1.292
77	2.454	2.454			77	1.292	1.292
77	2.455	2.455			77	1.293	1.293
77	2.456	2.456			77	1.294	1.294
77	2.456	2.456			77	1.294	1.294
77	2.459	2.459			77	1.297	1.297
77	2.459	2.459			77	1.297	1.297
77	2.46	2.46			77	1.298	1.298
77	2.461	2.461			77	1.299	1.299
77	2.462	2.462			77	1.299	1.299
77	2.463	2.463			77	1.3	1.3
77	2.466	2.466			77	1.301	1.301
77	2.467	2.467			77	1.301	1.301
77	2.468	2.468			77	1.304	1.304
77	2.469	2.469			77	1.305	1.305
77	2.469	2.469			77	1.305	1.305
77	2.47	2.47			77	1.306	1.306
77	2.471	2.471			77	1.307	1.307
77	2.473	2.473			77	1.307	1.307
77	2.476	2.476			77	1.31	1.31
78	2.476	2.476			77	1.31	1.31
78	2.477	2.477			77	1.311	1.311
78	2.478	2.478			77	1.312	1.312
78	2.478	2.478			77	1.313	1.313
78	2.479	2.479			77	1.313	1.313
78	2.48	2.48			77	1.314	1.314
78	2.481	2.481			78	1.314	1.314
78	2.483	2.483			78	1.317	1.317
78	2.484	2.484			78	1.317	1.317
78	2.485	2.485			78	1.318	1.318
78	2.486	2.486			78	1.319	1.319
78	2.487	2.487			78	1.319	1.319
78	2.487	2.487			78	1.32	1.32
78	2.49	2.49			78	1.322	1.322
78	2.49	2.49			78	1.323	1.323
78	2.491	2.491			78	1.324	1.324
78	2.492	2.492			78	1.324	1.324
78	2.492	2.492			78	1.325	1.325
78	2.493	2.493			78	1.326	1.326
78	2.494	2.494			78	1.326	1.326
78	2.495	2.495			78	1.327	1.327
78	2.498	2.498			78	1.33	1.33
78	2.498	2.498			78	1.33	1.33
78	2.499	2.499			78	1.331	1.331
78	2.501	2.501			78	1.332	1.332
78	2.502	2.502			78	1.332	1.332
78	2.502	2.502			78	1.333	1.333
78	2.506	2.506			78	1.334	1.334
78	2.506	2.506			78	1.334	1.334
78	2.507	2.507			78	1.337	1.337
78	2.508	2.508			78	1.337	1.337
78	2.508	2.508			78	1.338	1.338
78	2.509	2.509			78	1.339	1.339
78	2.51	2.51			78	1.339	1.339
78	2.51	2.51			78	1.34	1.34
78	2.513	2.513			78	1.342	1.342
78	2.513	2.513			78	1.343	1.343
78	2.514	2.514			78	1.343	1.343
78	2.515	2.515			78	1.344	1.344
78	2.516	2.516			78	1.345	1.345
78	2.517	2.517			78	1.345	1.345
78	2.519	2.519			78	1.346	1.346
78	2.52	2.52			78	1.347	1.347
78	2.521	2.521			78	1.349	1.349
78	2.522	2.522			78	1.35	1.35
78	2.522	2.522			78	1.35	1.35
78	2.523	2.523			78	1.351	1.351
78	2.524	2.524			78	1.352	1.352
78	2.525	2.525			78	1.352	1.352
78	2.528	2.528			78	1.355	1.355
78	2.529	2.529			78	1.355	1.355
78	2.529	2.529			78	1.356	1.356
78	2.53	2.53			78	1.357	1.357
78	2.531	2.531			78	1.358	1.358
78	2.532	2.532			78	1.358	1.358
78	2.533	2.533			78	1.359	1.359
78	2.534	2.534			78	1.36	1.36
78	2.537	2.537			78	1.362	1.362
78	2.538	2.538			78	1.362	1.362
78	2.538	2.538			78	1.363	1.363
78	2.539	2.539			78	1.364	1.364
78	2.54	2.54			78	1.365	1.365
78	2.541	2.541			78	1.365	1.365
78	2.543	2.543			78	1.368	1.368
78	2.543	2.543			78	1.368	1.368
78	2.544	2.544			78	1.369	1.369
78	2.545	2.545			78	1.37	1.37
78	2.545	2.545			78	1.37	1.37
78	2.546	2.546			78	1.371	1.371
78	2.547	2.547			78	1.372	1.372
78	2.548	2.548			78	1.372	1.372
78	2.55	2.55			78	1.375	1.375
78	2.551	2.551			78	1.375	1.375
78	2.552	2.552			78	1.376	1.376
78	2.553	2.553			78	1.377	1.377
78	2.553	2.553			78	1.377	1.377
78	2.554	2.554			78	1.378	1.378
78	2.557	2.557			78	1.379	1.379
78	2.557	2.557			78	1.379	1.379
78	2.558	2.558			78	1.382	1.382
78	2.559	2.559			78	1.382	1.382
78	2.56	2.56			78	1.383	1.383
78	2.561	2.561			78	1.384	1.384
78	2.562	2.562			78	1.385	1.385
78	2.563	2.563			78	1.385	1.385
[truncated: 45,616 more rows]

## Sheet: Fig. 4b
Fig. 4b
Mass spectrum					LSV
Time / s	2_amu	26_amu	28_amu		Time / s	E / V vs. RHE	j/ mA cm2
0	2.945e-11	3.174e-10	2.054e-11		0	0.277	-2
0.402	2.946e-11	3.175e-10	2.055e-11		0.5	0.277	-2
1.067	2.948e-11	3.176e-10	2.054e-11		1	0.276	-2
1.732	2.95e-11	3.177e-10	2.057e-11		1.5	0.276	-2
2.397	2.952e-11	3.178e-10	2.059e-11		2	0.275	-2
3.062	2.952e-11	3.179e-10	2.062e-11		2.5	0.275	-2
3.728	2.953e-11	3.18e-10	2.064e-11		3	0.274	-2
4.393	2.955e-11	3.181e-10	2.065e-11		3.5	0.274	-2
5.058	2.956e-11	3.182e-10	2.067e-11		4	0.273	-2
5.723	2.957e-11	3.183e-10	2.07e-11		4.5	0.273	-2
6.388	2.958e-11	3.184e-10	2.072e-11		5	0.272	-2
7.054	2.961e-11	3.184e-10	2.075e-11		5.5	0.272	-2
7.719	2.962e-11	3.185e-10	2.076e-11		6	0.271	-2
8.384	2.964e-11	3.186e-10	2.078e-11		6.5	0.271	-2
9.049	2.964e-11	3.187e-10	2.079e-11		7	0.27	-2
9.714	2.967e-11	3.187e-10	2.081e-11		7.5	0.27	-2
10.38	2.966e-11	3.188e-10	2.082e-11		8	0.269	-2
11.045	2.965e-11	3.189e-10	2.082e-11		8.5	0.269	-2
11.71	2.963e-11	3.189e-10	2.083e-11		9	0.268	-2
12.375	2.963e-11	3.189e-10	2.083e-11		9.5	0.268	-2
13.04	2.961e-11	3.19e-10	2.083e-11		10	0.267	-2
13.706	2.958e-11	3.19e-10	2.084e-11		10.5	0.267	-2
14.371	2.96e-11	3.19e-10	2.085e-11		11	0.266	-2
15.036	2.96e-11	3.191e-10	2.084e-11		11.5	0.266	-2
15.701	2.959e-11	3.191e-10	2.083e-11		12	0.265	-2
16.366	2.96e-11	3.191e-10	2.084e-11		12.5	0.265	-2
17.032	2.959e-11	3.191e-10	2.083e-11		13	0.264	-2
17.697	2.959e-11	3.191e-10	2.082e-11		13.5	0.264	-2
18.362	2.959e-11	3.191e-10	2.08e-11		14	0.263	-2
19.027	2.959e-11	3.19e-10	2.082e-11		14.5	0.263	-2
19.692	2.96e-11	3.19e-10	2.082e-11		15	0.262	-2
20.358	2.96e-11	3.19e-10	2.08e-11		15.5	0.262	-2
21.023	2.958e-11	3.19e-10	2.081e-11		16	0.261	-2
21.688	2.958e-11	3.189e-10	2.08e-11		16.5	0.261	-2
22.353	2.957e-11	3.189e-10	2.079e-11		17	0.26	-2
23.018	2.957e-11	3.188e-10	2.077e-11		17.5	0.26	-2
23.684	2.957e-11	3.188e-10	2.078e-11		18	0.259	-2
24.349	2.957e-11	3.187e-10	2.077e-11		18.5	0.259	-2
25.014	2.956e-11	3.186e-10	2.076e-11		19	0.258	-2
25.679	2.957e-11	3.186e-10	2.076e-11		19.5	0.258	-2
26.344	2.957e-11	3.185e-10	2.076e-11		20	0.257	-2
27.01	2.956e-11	3.184e-10	2.076e-11		20.5	0.257	-2
27.675	2.956e-11	3.184e-10	2.074e-11		21	0.256	-2
28.34	2.955e-11	3.183e-10	2.073e-11		21.5	0.256	-2
29.005	2.955e-11	3.182e-10	2.072e-11		22	0.255	-2
29.67	2.956e-11	3.181e-10	2.07e-11		22.5	0.255	-2
30.336	2.956e-11	3.18e-10	2.07e-11		23	0.254	-2
31.001	2.957e-11	3.179e-10	2.07e-11		23.5	0.254	-2
31.666	2.956e-11	3.178e-10	2.069e-11		24	0.253	-2
32.331	2.955e-11	3.178e-10	2.068e-11		24.5	0.253	-2
32.996	2.955e-11	3.177e-10	2.068e-11		25	0.252	-2
33.662	2.955e-11	3.176e-10	2.067e-11		25.5	0.252	-2
34.327	2.954e-11	3.175e-10	2.065e-11		26	0.251	-2
34.992	2.953e-11	3.174e-10	2.065e-11		26.5	0.251	-2
35.657	2.952e-11	3.173e-10	2.064e-11		27	0.25	-2
36.322	2.951e-11	3.172e-10	2.064e-11		27.5	0.25	-2
36.988	2.951e-11	3.171e-10	2.062e-11		28	0.249	-2
37.653	2.951e-11	3.17e-10	2.061e-11		28.5	0.249	-2
38.318	2.951e-11	3.169e-10	2.062e-11		29	0.248	-2
38.983	2.952e-11	3.169e-10	2.062e-11		29.5	0.248	-2
39.648	2.953e-11	3.168e-10	2.061e-11		30	0.247	-2
40.314	2.954e-11	3.167e-10	2.06e-11		30.5	0.247	-2
40.979	2.952e-11	3.166e-10	2.06e-11		31	0.246	-2
41.644	2.952e-11	3.166e-10	2.06e-11		31.5	0.246	-2
42.309	2.951e-11	3.165e-10	2.059e-11		32	0.245	-2
42.974	2.951e-11	3.164e-10	2.057e-11		32.5	0.245	-2
43.64	2.95e-11	3.163e-10	2.055e-11		33	0.244	-2
44.305	2.95e-11	3.163e-10	2.053e-11		33.5	0.244	-2
44.97	2.948e-11	3.162e-10	2.052e-11		34	0.243	-2
45.635	2.948e-11	3.162e-10	2.05e-11		34.5	0.243	-2
46.3	2.946e-11	3.161e-10	2.049e-11		35	0.242	-2
46.966	2.947e-11	3.16e-10	2.049e-11		35.5	0.242	-2
47.631	2.949e-11	3.16e-10	2.05e-11		36	0.241	-2
48.296	2.948e-11	3.159e-10	2.05e-11		36.5	0.241	-2
48.961	2.948e-11	3.159e-10	2.05e-11		37	0.24	-2
49.626	2.949e-11	3.158e-10	2.051e-11		37.5	0.24	-2
50.292	2.948e-11	3.158e-10	2.051e-11		38	0.239	-2
50.957	2.948e-11	3.158e-10	2.05e-11		38.5	0.239	-2
51.622	2.947e-11	3.157e-10	2.05e-11		39	0.238	-2
52.287	2.949e-11	3.157e-10	2.049e-11		39.5	0.238	-2
52.952	2.95e-11	3.156e-10	2.049e-11		40	0.237	-2
53.618	2.949e-11	3.156e-10	2.048e-11		40.5	0.237	-2
54.283	2.948e-11	3.156e-10	2.047e-11		41	0.236	-2
54.948	2.949e-11	3.156e-10	2.047e-11		41.5	0.236	-2
55.613	2.949e-11	3.155e-10	2.046e-11		42	0.235	-2
56.278	2.95e-11	3.155e-10	2.045e-11		42.5	0.235	-2
56.944	2.95e-11	3.155e-10	2.046e-11		43	0.234	-2
57.609	2.95e-11	3.154e-10	2.046e-11		43.5	0.234	-2
58.274	2.949e-11	3.154e-10	2.045e-11		44	0.233	-2
58.939	2.949e-11	3.154e-10	2.043e-11		44.5	0.233	-2
59.604	2.948e-11	3.154e-10	2.044e-11		45	0.232	-2
60.27	2.948e-11	3.153e-10	2.043e-11		45.5	0.232	-2
60.935	2.947e-11	3.153e-10	2.041e-11		46	0.231	-2
61.6	2.946e-11	3.153e-10	2.042e-11		46.5	0.231	-2
62.265	2.946e-11	3.153e-10	2.041e-11		47	0.23	-2
62.93	2.947e-11	3.153e-10	2.041e-11		47.5	0.23	-2
63.596	2.946e-11	3.152e-10	2.041e-11		48	0.229	-2
64.261	2.946e-11	3.152e-10	2.041e-11		48.5	0.229	-2
64.926	2.945e-11	3.152e-10	2.042e-11		49	0.228	-2
65.591	2.944e-11	3.152e-10	2.04e-11		49.5	0.228	-2
66.256	2.945e-11	3.151e-10	2.039e-11		50	0.227	-2
66.922	2.945e-11	3.151e-10	2.04e-11		50.5	0.227	-2
67.587	2.945e-11	3.151e-10	2.039e-11		51	0.226	-2
68.252	2.946e-11	3.15e-10	2.039e-11		51.5	0.226	-2
68.917	2.946e-11	3.15e-10	2.04e-11		52	0.225	-2
69.582	2.947e-11	3.15e-10	2.04e-11		52.5	0.225	-2
70.248	2.948e-11	3.15e-10	2.041e-11		53	0.224	-2
70.913	2.948e-11	3.149e-10	2.041e-11		53.5	0.224	-2
71.578	2.949e-11	3.149e-10	2.042e-11		54	0.223	-2
72.243	2.951e-11	3.149e-10	2.042e-11		54.5	0.223	-2
72.908	2.951e-11	3.148e-10	2.042e-11		55	0.222	-2
73.574	2.951e-11	3.148e-10	2.042e-11		55.5	0.222	-2
74.239	2.95e-11	3.148e-10	2.041e-11		56	0.221	-2
74.904	2.95e-11	3.147e-10	2.041e-11		56.5	0.221	-2
75.569	2.949e-11	3.147e-10	2.039e-11		57	0.22	-2
76.234	2.947e-11	3.146e-10	2.038e-11		57.5	0.22	-2
76.9	2.946e-11	3.146e-10	2.038e-11		58	0.219	-2
77.565	2.946e-11	3.146e-10	2.037e-11		58.5	0.219	-2
78.23	2.944e-11	3.145e-10	2.036e-11		59	0.218	-2
78.895	2.943e-11	3.145e-10	2.037e-11		59.5	0.218	-2
79.56	2.943e-11	3.145e-10	2.037e-11		60	0.217	-2
80.226	2.942e-11	3.144e-10	2.037e-11		60.5	0.217	-2
80.891	2.941e-11	3.144e-10	2.035e-11		61	0.217	-2
81.556	2.94e-11	3.143e-10	2.033e-11		61.5	0.216	-2
82.221	2.94e-11	3.143e-10	2.032e-11		62	0.215	-2
82.886	2.94e-11	3.143e-10	2.032e-11		62.5	0.215	-2
83.552	2.939e-11	3.142e-10	2.03e-11		63	0.215	-2
84.217	2.94e-11	3.142e-10	2.029e-11		63.5	0.214	-2
84.882	2.941e-11	3.142e-10	2.029e-11		64	0.214	-2
85.547	2.941e-11	3.141e-10	2.028e-11		64.5	0.213	-2
86.212	2.941e-11	3.141e-10	2.027e-11		65	0.213	-2
86.878	2.94e-11	3.141e-10	2.025e-11		65.5	0.212	-2
87.543	2.939e-11	3.141e-10	2.023e-11		66	0.212	-2
88.208	2.939e-11	3.14e-10	2.023e-11		66.5	0.211	-2
88.873	2.941e-11	3.14e-10	2.022e-11		67	0.211	-2
89.538	2.94e-11	3.14e-10	2.022e-11		67.5	0.21	-2
90.204	2.94e-11	3.14e-10	2.021e-11		68	0.21	-2
90.869	2.94e-11	3.139e-10	2.019e-11		68.5	0.209	-2
91.534	2.94e-11	3.139e-10	2.019e-11		69	0.209	-2
92.199	2.94e-11	3.139e-10	2.018e-11		69.5	0.208	-2
92.864	2.942e-11	3.139e-10	2.019e-11		70	0.208	-2
93.53	2.941e-11	3.139e-10	2.018e-11		70.5	0.207	-2
94.195	2.942e-11	3.139e-10	2.018e-11		71	0.207	-2
94.86	2.942e-11	3.138e-10	2.018e-11		71.5	0.206	-2
95.525	2.942e-11	3.138e-10	2.019e-11		72	0.206	-2
96.19	2.944e-11	3.138e-10	2.019e-11		72.5	0.205	-2
96.856	2.945e-11	3.138e-10	2.021e-11		73	0.205	-2
97.521	2.946e-11	3.138e-10	2.023e-11		73.5	0.204	-2
98.186	2.946e-11	3.138e-10	2.023e-11		74	0.204	-2
98.851	2.947e-11	3.138e-10	2.022e-11		74.5	0.203	-2
99.516	2.946e-11	3.138e-10	2.023e-11		75	0.203	-2
100.182	2.948e-11	3.138e-10	2.025e-11		75.5	0.202	-2
100.847	2.949e-11	3.138e-10	2.026e-11		76	0.202	-2
101.512	2.95e-11	3.138e-10	2.028e-11		76.5	0.201	-2
102.177	2.95e-11	3.138e-10	2.03e-11		77	0.201	-2
102.842	2.952e-11	3.138e-10	2.031e-11		77.5	0.2	-2
103.508	2.954e-11	3.138e-10	2.034e-11		78	0.2	-2
104.173	2.954e-11	3.138e-10	2.034e-11		78.5	0.199	-2
104.838	2.956e-11	3.138e-10	2.036e-11		79	0.199	-2
105.503	2.957e-11	3.138e-10	2.036e-11		79.5	0.198	-2
106.168	2.958e-11	3.138e-10	2.036e-11		80	0.198	-2
106.834	2.957e-11	3.138e-10	2.036e-11		80.5	0.197	-2
107.499	2.958e-11	3.138e-10	2.037e-11		81	0.197	-2
108.164	2.958e-11	3.138e-10	2.038e-11		81.5	0.196	-2
108.829	2.958e-11	3.138e-10	2.038e-11		82	0.196	-2
109.494	2.958e-11	3.138e-10	2.039e-11		82.5	0.195	-2
110.16	2.959e-11	3.138e-10	2.039e-11		83	0.195	-2
110.825	2.959e-11	3.138e-10	2.039e-11		83.5	0.194	-2
111.49	2.958e-11	3.138e-10	2.038e-11		84	0.194	-2
112.155	2.958e-11	3.138e-10	2.037e-11		84.5	0.193	-2
112.82	2.959e-11	3.138e-10	2.035e-11		85	0.193	-2
113.486	2.96e-11	3.138e-10	2.034e-11		85.5	0.192	-2
114.151	2.96e-11	3.138e-10	2.032e-11		86	0.192	-2
114.816	2.961e-11	3.138e-10	2.032e-11		86.5	0.191	-2
115.481	2.961e-11	3.138e-10	2.031e-11		87	0.191	-2
116.146	2.961e-11	3.138e-10	2.031e-11		87.5	0.19	-2
116.812	2.961e-11	3.138e-10	2.03e-11		88	0.19	-2
117.477	2.962e-11	3.138e-10	2.029e-11		88.5	0.189	-2
118.142	2.962e-11	3.138e-10	2.027e-11		89	0.189	-2
118.807	2.962e-11	3.137e-10	2.026e-11		89.5	0.188	-2
119.472	2.961e-11	3.137e-10	2.026e-11		90	0.188	-2
120.138	2.96e-11	3.137e-10	2.025e-11		90.5	0.187	-2
120.803	2.961e-11	3.137e-10	2.025e-11		91	0.187	-2
121.468	2.961e-11	3.137e-10	2.025e-11		91.5	0.186	-2
122.133	2.961e-11	3.137e-10	2.024e-11		92	0.186	-2
122.798	2.96e-11	3.136e-10	2.026e-11		92.5	0.185	-2
123.464	2.959e-11	3.136e-10	2.024e-11		93	0.185	-2
124.129	2.959e-11	3.136e-10	2.023e-11		93.5	0.184	-2
124.794	2.959e-11	3.136e-10	2.023e-11		94	0.184	-2
125.459	2.959e-11	3.135e-10	2.023e-11		94.5	0.183	-2
126.124	2.959e-11	3.135e-10	2.024e-11		95	0.183	-2
126.79	2.958e-11	3.135e-10	2.024e-11		95.5	0.182	-2
127.455	2.958e-11	3.135e-10	2.024e-11		96	0.182	-2
128.12	2.958e-11	3.134e-10	2.025e-11		96.5	0.181	-2
128.785	2.957e-11	3.134e-10	2.025e-11		97	0.181	-2
129.45	2.958e-11	3.134e-10	2.023e-11		97.5	0.18	-2
130.116	2.958e-11	3.133e-10	2.023e-11		98	0.18	-2
130.781	2.957e-11	3.133e-10	2.024e-11		98.5	0.179	-2
131.446	2.957e-11	3.133e-10	2.023e-11		99	0.179	-2
132.111	2.957e-11	3.132e-10	2.025e-11		99.5	0.178	-2
132.776	2.958e-11	3.132e-10	2.026e-11		100	0.178	-2
133.442	2.96e-11	3.132e-10	2.026e-11		100.5	0.177	-2
134.107	2.959e-11	3.131e-10	2.027e-11		101	0.177	-2
134.772	2.959e-11	3.131e-10	2.026e-11		101.5	0.176	-2
135.437	2.96e-11	3.131e-10	2.027e-11		102	0.176	-2
136.102	2.962e-11	3.131e-10	2.027e-11		102.5	0.175	-2
136.768	2.963e-11	3.13e-10	2.026e-11		103	0.175	-2
137.433	2.962e-11	3.13e-10	2.025e-11		103.5	0.174	-2
138.098	2.964e-11	3.13e-10	2.026e-11		104	0.174	-2
138.763	2.963e-11	3.13e-10	2.026e-11		104.5	0.173	-2
139.428	2.963e-11	3.129e-10	2.027e-11		105	0.173	-2
140.094	2.962e-11	3.129e-10	2.025e-11		105.5	0.172	-2
140.759	2.962e-11	3.129e-10	2.026e-11		106	0.172	-2
141.424	2.961e-11	3.129e-10	2.025e-11		106.5	0.171	-2
142.089	2.959e-11	3.129e-10	2.024e-11		107	0.171	-2
142.754	2.958e-11	3.129e-10	2.023e-11		107.5	0.17	-2
143.42	2.959e-11	3.129e-10	2.02e-11		108	0.17	-2
144.085	2.958e-11	3.129e-10	2.02e-11		108.5	0.169	-2
144.75	2.957e-11	3.129e-10	2.017e-11		109	0.169	-2
145.415	2.959e-11	3.129e-10	2.016e-11		109.5	0.168	-2
146.08	2.958e-11	3.129e-10	2.016e-11		110	0.168	-2
146.746	2.958e-11	3.129e-10	2.015e-11		110.5	0.167	-2
147.411	2.956e-11	3.129e-10	2.015e-11		111	0.167	-2
148.076	2.956e-11	3.129e-10	2.013e-11		111.5	0.166	-2
148.741	2.956e-11	3.129e-10	2.013e-11		112	0.166	-2
149.406	2.955e-11	3.129e-10	2.013e-11		112.5	0.165	-2
150.072	2.955e-11	3.129e-10	2.011e-11		113	0.165	-2
150.737	2.955e-11	3.129e-10	2.012e-11		113.5	0.164	-2
151.402	2.954e-11	3.13e-10	2.012e-11		114	0.164	-2
152.067	2.952e-11	3.13e-10	2.013e-11		114.5	0.163	-2
152.732	2.952e-11	3.13e-10	2.013e-11		115	0.163	-2
153.398	2.952e-11	3.13e-10	2.014e-11		115.5	0.162	-2
154.063	2.952e-11	3.131e-10	2.014e-11		116	0.162	-2
154.728	2.951e-11	3.131e-10	2.015e-11		116.5	0.161	-2
155.393	2.952e-11	3.131e-10	2.015e-11		117	0.161	-2
156.058	2.952e-11	3.132e-10	2.015e-11		117.5	0.16	-2
156.724	2.953e-11	3.132e-10	2.013e-11		118	0.16	-2
157.389	2.954e-11	3.133e-10	2.014e-11		118.5	0.159	-2
158.054	2.955e-11	3.133e-10	2.014e-11		119	0.159	-2
158.719	2.955e-11	3.133e-10	2.014e-11		119.5	0.158	-2
159.384	2.956e-11	3.134e-10	2.017e-11		120	0.158	-2
160.05	2.957e-11	3.134e-10	2.016e-11		120.5	0.157	-2
160.715	2.958e-11	3.135e-10	2.015e-11		121	0.157	-2
161.38	2.959e-11	3.135e-10	2.016e-11		121.5	0.156	-2
162.045	2.96e-11	3.136e-10	2.016e-11		122	0.156	-2
162.71	2.962e-11	3.136e-10	2.016e-11		122.5	0.155	-2
163.376	2.964e-11	3.137e-10	2.019e-11		123	0.155	-2
164.041	2.965e-11	3.137e-10	2.021e-11		123.5	0.154	-2
164.706	2.966e-11	3.138e-10	2.022e-11		124	0.154	-2
165.371	2.966e-11	3.138e-10	2.023e-11		124.5	0.153	-2
166.036	2.966e-11	3.139e-10	2.022e-11		125	0.153	-2
166.702	2.965e-11	3.139e-10	2.021e-11		125.5	0.152	-2
167.367	2.965e-11	3.14e-10	2.022e-11		126	0.152	-2
168.032	2.966e-11	3.14e-10	2.021e-11		126.5	0.151	-2
168.697	2.967e-11	3.141e-10	2.022e-11		127	0.151	-2
169.362	2.967e-11	3.141e-10	2.02e-11		127.5	0.15	-2
170.028	2.967e-11	3.142e-10	2.019e-11		128	0.15	-2
170.693	2.967e-11	3.142e-10	2.019e-11		128.5	0.149	-2
171.358	2.967e-11	3.142e-10	2.02e-11		129	0.149	-2
172.023	2.967e-11	3.143e-10	2.02e-11		129.5	0.148	-2
172.688	2.967e-11	3.143e-10	2.019e-11		130	0.148	-2
173.354	2.966e-11	3.143e-10	2.017e-11		130.5	0.147	-2
174.019	2.966e-11	3.144e-10	2.017e-11		131	0.147	-2
174.684	2.965e-11	3.144e-10	2.017e-11		131.5	0.146	-2
175.349	2.963e-11	3.144e-10	2.016e-11		132	0.146	-2
176.014	2.963e-11	3.145e-10	2.017e-11		132.5	0.145	-2
176.68	2.966e-11	3.145e-10	2.018e-11		133	0.145	-2
177.345	2.964e-11	3.145e-10	2.02e-11		133.5	0.144	-2
178.01	2.965e-11	3.145e-10	2.018e-11		134	0.144	-2
178.675	2.966e-11	3.145e-10	2.02e-11		134.5	0.143	-2
179.34	2.965e-11	3.145e-10	2.021e-11		135	0.143	-2
180.006	2.966e-11	3.145e-10	2.022e-11		135.5	0.142	-2
180.671	2.965e-11	3.146e-10	2.021e-11		136	0.142	-2
181.336	2.966e-11	3.146e-10	2.021e-11		136.5	0.141	-2
182.001	2.965e-11	3.146e-10	2.021e-11		137	0.141	-2
182.666	2.963e-11	3.146e-10	2.02e-11		137.5	0.14	-2
183.332	2.962e-11	3.146e-10	2.021e-11		138	0.14	-2
183.997	2.962e-11	3.145e-10	2.023e-11		138.5	0.139	-2
184.662	2.961e-11	3.145e-10	2.023e-11		139	0.139	-2
185.327	2.96e-11	3.145e-10	2.023e-11		139.5	0.138	-2
185.992	2.962e-11	3.145e-10	2.023e-11		140	0.138	-2
186.658	2.963e-11	3.145e-10	2.023e-11		140.5	0.137	-2
187.323	2.962e-11	3.145e-10	2.022e-11		141	0.137	-2
187.988	2.963e-11	3.144e-10	2.022e-11		141.5	0.136	-2
188.653	2.964e-11	3.144e-10	2.021e-11		142	0.136	-2
189.318	2.963e-11	3.144e-10	2.021e-11		142.5	0.135	-2
189.984	2.962e-11	3.144e-10	2.02e-11		143	0.135	-2
190.649	2.962e-11	3.143e-10	2.021e-11		143.5	0.134	-2
191.314	2.962e-11	3.143e-10	2.021e-11		144	0.134	-2
191.979	2.963e-11	3.143e-10	2.021e-11		144.5	0.133	-2
192.644	2.963e-11	3.142e-10	2.022e-11		145	0.133	-2
193.31	2.963e-11	3.142e-10	2.02e-11		145.5	0.132	-2
193.975	2.962e-11	3.141e-10	2.02e-11		146	0.132	-2
194.64	2.961e-11	3.141e-10	2.021e-11		146.5	0.131	-2
195.305	2.959e-11	3.14e-10	2.02e-11		147	0.131	-2
195.97	2.959e-11	3.14e-10	2.02e-11		147.5	0.13	-2
196.636	2.959e-11	3.139e-10	2.018e-11		148	0.13	-2
197.301	2.959e-11	3.139e-10	2.018e-11		148.5	0.129	-2
197.966	2.958e-11	3.138e-10	2.017e-11		149	0.129	-2
198.631	2.957e-11	3.138e-10	2.016e-11		149.5	0.128	-2
199.296	2.957e-11	3.137e-10	2.015e-11		150	0.128	-2
199.962	2.956e-11	3.137e-10	2.013e-11		150.5	0.127	-2
200.627	2.958e-11	3.136e-10	2.012e-11		151	0.127	-2
201.292	2.958e-11	3.135e-10	2.011e-11		151.5	0.126	-2
201.957	2.957e-11	3.135e-10	2.01e-11		152	0.126	-2
202.622	2.956e-11	3.134e-10	2.009e-11		152.5	0.125	-2
203.288	2.957e-11	3.134e-10	2.008e-11		153	0.125	-2
203.953	2.957e-11	3.133e-10	2.007e-11		153.5	0.124	-2
204.618	2.957e-11	3.132e-10	2.008e-11		154	0.124	-2
205.283	2.958e-11	3.132e-10	2.006e-11		154.5	0.123	-2
205.948	2.957e-11	3.131e-10	2.007e-11		155	0.123	-2
206.614	2.957e-11	3.13e-10	2.006e-11		155.5	0.122	-2
207.279	2.954e-11	3.13e-10	2.006e-11		156	0.122	-2
207.944	2.955e-11	3.129e-10	2.006e-11		156.5	0.121	-2
208.609	2.956e-11	3.128e-10	2.005e-11		157	0.121	-2
209.274	2.958e-11	3.128e-10	2.006e-11		157.5	0.12	-2
209.94	2.96e-11	3.127e-10	2.008e-11		158	0.12	-2
210.605	2.96e-11	3.126e-10	2.007e-11		158.5	0.119	-2
211.27	2.961e-11	3.126e-10	2.007e-11		159	0.119	-2
211.935	2.96e-11	3.125e-10	2.007e-11		159.5	0.118	-2
212.6	2.96e-11	3.124e-10	2.007e-11		160	0.118	-2
213.266	2.959e-11	3.124e-10	2.005e-11		160.5	0.117	-2
213.931	2.959e-11	3.123e-10	2.002e-11		161	0.117	-2
214.596	2.958e-11	3.123e-10	2.002e-11		161.5	0.116	-2
215.261	2.958e-11	3.122e-10	1.999e-11		162	0.116	-2
215.926	2.957e-11	3.121e-10	1.998e-11		162.5	0.115	-2
216.592	2.958e-11	3.121e-10	1.996e-11		163	0.115	-2
217.257	2.959e-11	3.12e-10	1.995e-11		163.5	0.114	-2
217.922	2.959e-11	3.119e-10	1.996e-11		164	0.114	-2
218.587	2.96e-11	3.119e-10	1.995e-11		164.5	0.113	-2
219.252	2.96e-11	3.118e-10	1.995e-11		165	0.113	-2
219.918	2.959e-11	3.117e-10	1.994e-11		165.5	0.112	-2
220.583	2.958e-11	3.117e-10	1.993e-11		166	0.112	-2
221.248	2.96e-11	3.116e-10	1.993e-11		166.5	0.111	-2
221.913	2.959e-11	3.116e-10	1.993e-11		167	0.111	-2
222.578	2.958e-11	3.115e-10	1.992e-11		167.5	0.11	-2
223.244	2.958e-11	3.115e-10	1.991e-11		168	0.11	-3
223.909	2.958e-11	3.114e-10	1.99e-11		168.5	0.109	-3
224.574	2.957e-11	3.113e-10	1.99e-11		169	0.109	-3
225.239	2.957e-11	3.113e-10	1.987e-11		169.5	0.108	-3
225.904	2.957e-11	3.112e-10	1.988e-11		170	0.108	-2
226.57	2.956e-11	3.112e-10	1.986e-11		170.5	0.107	-2
227.235	2.955e-11	3.111e-10	1.985e-11		171	0.107	-2
227.9	2.953e-11	3.111e-10	1.985e-11		171.5	0.107	-3
228.565	2.953e-11	3.11e-10	1.984e-11		172	0.106	-3
229.23	2.955e-11	3.11e-10	1.984e-11		172.5	0.106	-3
229.896	2.955e-11	3.109e-10	1.984e-11		173	0.105	-3
230.561	2.954e-11	3.109e-10	1.985e-11		173.5	0.104	-3
231.226	2.953e-11	3.108e-10	1.984e-11		174	0.104	-3
231.891	2.952e-11	3.108e-10	1.985e-11		174.5	0.103	-3
232.556	2.95e-11	3.108e-10	1.984e-11		175	0.103	-3
233.222	2.95e-11	3.107e-10	1.984e-11		175.5	0.102	-3
233.887	2.95e-11	3.107e-10	1.983e-11		176	0.102	-3
234.552	2.949e-11	3.106e-10	1.983e-11		176.5	0.102	-3
235.217	2.948e-11	3.106e-10	1.981e-11		177	0.101	-3
235.882	2.948e-11	3.106e-10	1.98e-11		177.5	0.101	-3
236.548	2.947e-11	3.105e-10	1.98e-11		178	0.1	-3
237.213	2.947e-11	3.105e-10	1.98e-11		178.5	0.1	-3
237.878	2.945e-11	3.105e-10	1.981e-11		179	0.099	-3
238.543	2.946e-11	3.105e-10	1.98e-11		179.5	0.099	-3
239.208	2.945e-11	3.104e-10	1.98e-11		180	0.098	-3
239.874	2.944e-11	3.104e-10	1.98e-11		180.5	0.098	-3
240.539	2.943e-11	3.104e-10	1.981e-11		181	0.097	-3
241.204	2.945e-11	3.104e-10	1.982e-11		181.5	0.097	-3
241.869	2.944e-11	3.104e-10	1.982e-11		182	0.096	-3
242.534	2.944e-11	3.103e-10	1.983e-11		182.5	0.096	-3
243.2	2.943e-11	3.103e-10	1.984e-11		183	0.095	-3
243.865	2.945e-11	3.103e-10	1.983e-11		183.5	0.095	-3
244.53	2.945e-11	3.103e-10	1.983e-11		184	0.094	-3
245.195	2.946e-11	3.103e-10	1.983e-11		184.5	0.094	-3
245.86	2.947e-11	3.103e-10	1.984e-11		185	0.093	-3
246.526	2.947e-11	3.103e-10	1.983e-11		185.5	0.093	-3
247.191	2.949e-11	3.103e-10	1.984e-11		186	0.092	-3
247.856	2.95e-11	3.103e-10	1.984e-11		186.5	0.092	-3
248.521	2.95e-11	3.103e-10	1.985e-11		187	0.091	-3
249.186	2.95e-11	3.103e-10	1.986e-11		187.5	0.091	-3
249.852	2.951e-11	3.103e-10	1.987e-11		188	0.09	-3
250.517	2.952e-11	3.103e-10	1.989e-11		188.5	0.09	-3
251.182	2.953e-11	3.103e-10	1.991e-11		189	0.089	-3
251.847	2.953e-11	3.103e-10	1.991e-11		189.5	0.089	-3
252.512	2.953e-11	3.104e-10	1.992e-11		190	0.088	-3
253.178	2.954e-11	3.104e-10	1.993e-11		190.5	0.088	-3
253.843	2.956e-11	3.104e-10	1.993e-11		191	0.087	-3
254.508	2.956e-11	3.104e-10	1.994e-11		191.5	0.087	-3
255.173	2.956e-11	3.104e-10	1.996e-11		192	0.086	-3
255.838	2.957e-11	3.104e-10	1.997e-11		192.5	0.086	-3
256.504	2.958e-11	3.104e-10	2e-11		193	0.085	-3
257.169	2.96e-11	3.105e-10	2e-11		193.5	0.085	-3
257.834	2.961e-11	3.105e-10	2.003e-11		194	0.084	-3
258.499	2.961e-11	3.105e-10	2.004e-11		194.5	0.084	-3
259.164	2.962e-11	3.105e-10	2.008e-11		195	0.083	-3
259.83	2.962e-11	3.106e-10	2.01e-11		195.5	0.083	-3
260.495	2.962e-11	3.106e-10	2.013e-11		196	0.082	-3
261.16	2.963e-11	3.106e-10	2.016e-11		196.5	0.082	-3
261.825	2.964e-11	3.106e-10	2.018e-11		197	0.081	-3
262.49	2.964e-11	3.106e-10	2.021e-11		197.5	0.081	-3
263.156	2.965e-11	3.107e-10	2.023e-11		198	0.08	-3
263.821	2.966e-11	3.107e-10	2.024e-11		198.5	0.08	-3
264.486	2.965e-11	3.107e-10	2.026e-11		199	0.079	-3
265.151	2.966e-11	3.107e-10	2.028e-11		199.5	0.079	-3
265.816	2.967e-11	3.107e-10	2.03e-11		200	0.078	-3
266.482	2.968e-11	3.107e-10	2.031e-11		200.5	0.078	-3
267.147	2.969e-11	3.108e-10	2.032e-11		201	0.077	-3
267.812	2.969e-11	3.108e-10	2.034e-11		201.5	0.077	-3
268.477	2.968e-11	3.108e-10	2.034e-11		202	0.076	-3
269.142	2.968e-11	3.108e-10	2.035e-11		202.5	0.076	-3
269.808	2.969e-11	3.108e-10	2.035e-11		203	0.075	-3
270.473	2.969e-11	3.108e-10	2.036e-11		203.5	0.075	-3
271.138	2.969e-11	3.108e-10	2.036e-11		204	0.074	-3
271.803	2.97e-11	3.108e-10	2.036e-11		204.5	0.074	-3
272.468	2.969e-11	3.108e-10	2.037e-11		205	0.073	-3
273.134	2.969e-11	3.108e-10	2.038e-11		205.5	0.073	-3
273.799	2.969e-11	3.108e-10	2.038e-11		206	0.072	-3
274.464	2.97e-11	3.108e-10	2.037e-11		206.5	0.072	-3
275.129	2.97e-11	3.108e-10	2.037e-11		207	0.071	-3
275.794	2.971e-11	3.108e-10	2.036e-11		207.5	0.071	-3
276.46	2.971e-11	3.108e-10	2.037e-11		208	0.07	-3
277.125	2.973e-11	3.108e-10	2.035e-11		208.5	0.07	-3
277.79	2.973e-11	3.108e-10	2.034e-11		209	0.069	-3
278.455	2.972e-11	3.107e-10	2.033e-11		209.5	0.069	-3
279.12	2.972e-11	3.107e-10	2.032e-11		210	0.068	-3
279.786	2.972e-11	3.107e-10	2.03e-11		210.5	0.068	-3
280.451	2.971e-11	3.107e-10	2.029e-11		211	0.067	-3
281.116	2.97e-11	3.106e-10	2.026e-11		211.5	0.067	-3
281.781	2.968e-11	3.106e-10	2.024e-11		212	0.066	-3
282.446	2.967e-11	3.106e-10	2.022e-11		212.5	0.066	-3
283.112	2.966e-11	3.105e-10	2.019e-11		213	0.065	-3
283.777	2.965e-11	3.105e-10	2.017e-11		213.5	0.065	-3
284.442	2.964e-11	3.105e-10	2.015e-11		214	0.064	-3
285.107	2.963e-11	3.104e-10	2.013e-11		214.5	0.064	-3
285.772	2.962e-11	3.104e-10	2.011e-11		215	0.063	-3
286.438	2.961e-11	3.103e-10	2.011e-11		215.5	0.063	-3
287.103	2.961e-11	3.103e-10	2.009e-11		216	0.062	-3
287.768	2.96e-11	3.102e-10	2.01e-11		216.5	0.062	-3
288.433	2.958e-11	3.102e-10	2.009e-11		217	0.061	-3
289.098	2.958e-11	3.101e-10	2.009e-11		217.5	0.061	-3
289.764	2.959e-11	3.101e-10	2.009e-11		218	0.06	-3
290.429	2.958e-11	3.1e-10	2.008e-11		218.5	0.06	-3
291.094	2.958e-11	3.1e-10	2.009e-11		219	0.059	-3
291.759	2.958e-11	3.099e-10	2.009e-11		219.5	0.059	-3
292.424	2.958e-11	3.098e-10	2.01e-11		220	0.058	-3
293.09	2.957e-11	3.098e-10	2.009e-11		220.5	0.058	-3
293.755	2.955e-11	3.097e-10	2.008e-11		221	0.057	-3
294.42	2.956e-11	3.097e-10	2.009e-11		221.5	0.057	-3
295.085	2.955e-11	3.096e-10	2.008e-11		222	0.056	-3
295.75	2.954e-11	3.096e-10	2.007e-11		222.5	0.056	-3
296.416	2.955e-11	3.095e-10	2.007e-11		223	0.055	-3
297.081	2.954e-11	3.094e-10	2.006e-11		223.5	0.055	-3
297.746	2.952e-11	3.094e-10	2.007e-11		224	0.054	-3
298.411	2.952e-11	3.093e-10	2.008e-11		224.5	0.054	-3
299.076	2.953e-11	3.093e-10	2.007e-11		225	0.053	-3
299.742	2.952e-11	3.092e-10	2.006e-11		225.5	0.053	-3
300.407	2.953e-11	3.092e-10	2.006e-11		226	0.052	-3
301.072	2.953e-11	3.091e-10	2.005e-11		226.5	0.052	-3
301.737	2.953e-11	3.091e-10	2.005e-11		227	0.051	-3
302.402	2.954e-11	3.09e-10	2.005e-11		227.5	0.051	-3
303.068	2.954e-11	3.09e-10	2.005e-11		228	0.05	-3
303.733	2.955e-11	3.089e-10	2.006e-11		228.5	0.05	-3
304.398	2.956e-11	3.089e-10	2.005e-11		229	0.049	-3
305.063	2.956e-11	3.088e-10	2.004e-11		229.5	0.049	-3
305.728	2.956e-11	3.088e-10	2.004e-11		230	0.048	-3
306.394	2.956e-11	3.087e-10	2.004e-11		230.5	0.048	-3
307.059	2.958e-11	3.087e-10	2.002e-11		231	0.047	-3
307.724	2.957e-11	3.087e-10	2.002e-11		231.5	0.047	-3
308.389	2.957e-11	3.086e-10	2.002e-11		232	0.046	-3
309.054	2.957e-11	3.086e-10	2.002e-11		232.5	0.046	-3
309.72	2.957e-11	3.086e-10	2.001e-11		233	0.045	-3
310.385	2.958e-11	3.085e-10	2e-11		233.5	0.045	-3
311.05	2.956e-11	3.085e-10	2.001e-11		234	0.044	-3
311.715	2.956e-11	3.085e-10	2.003e-11		234.5	0.044	-3
312.38	2.956e-11	3.085e-10	2.003e-11		235	0.043	-3
313.046	2.955e-11	3.084e-10	2.002e-11		235.5	0.043	-3
313.711	2.954e-11	3.084e-10	2.001e-11		236	0.042	-3
314.376	2.954e-11	3.084e-10	2.001e-11		236.5	0.042	-3
315.041	2.954e-11	3.084e-10	2.002e-11		237	0.041	-3
315.706	2.954e-11	3.084e-10	2.003e-11		237.5	0.041	-3
316.372	2.954e-11	3.084e-10	2.002e-11		238	0.04	-3
317.037	2.952e-11	3.083e-10	2.002e-11		238.5	0.04	-3
317.702	2.952e-11	3.083e-10	2.003e-11		239	0.039	-3
318.367	2.952e-11	3.083e-10	2.003e-11		239.5	0.039	-3
319.032	2.952e-11	3.083e-10	2.004e-11		240	0.038	-3
319.698	2.952e-11	3.083e-10	2.007e-11		240.5	0.038	-3
320.363	2.953e-11	3.083e-10	2.007e-11		241	0.037	-3
321.028	2.954e-11	3.083e-10	2.008e-11		241.5	0.037	-3
321.693	2.954e-11	3.083e-10	2.009e-11		242	0.036	-3
322.358	2.957e-11	3.083e-10	2.009e-11		242.5	0.036	-3
323.024	2.958e-11	3.083e-10	2.01e-11		243	0.035	-3
323.689	2.959e-11	3.083e-10	2.01e-11		243.5	0.035	-3
324.354	2.96e-11	3.083e-10	2.009e-11		244	0.035	-3
325.019	2.959e-11	3.083e-10	2.01e-11		244.5	0.034	-3
325.684	2.959e-11	3.083e-10	2.011e-11		245	0.034	-3
326.35	2.959e-11	3.083e-10	2.01e-11		245.5	0.033	-3
327.015	2.96e-11	3.083e-10	2.012e-11		246	0.032	-3
327.68	2.96e-11	3.083e-10	2.012e-11		246.5	0.032	-3
328.345	2.959e-11	3.083e-10	2.012e-11		247	0.031	-3
329.01	2.958e-11	3.083e-10	2.013e-11		247.5	0.031	-3
329.676	2.96e-11	3.083e-10	2.013e-11		248	0.03	-3
330.341	2.959e-11	3.083e-10	2.014e-11		248.5	0.03	-3
331.006	2.96e-11	3.083e-10	2.015e-11		249	0.03	-3
331.671	2.962e-11	3.083e-10	2.015e-11		249.5	0.029	-3
332.336	2.961e-11	3.083e-10	2.013e-11		250	0.029	-3
333.002	2.961e-11	3.083e-10	2.013e-11		250.5	0.028	-3
333.667	2.963e-11	3.083e-10	2.014e-11		251	0.028	-3
334.332	2.963e-11	3.083e-10	2.014e-11		251.5	0.027	-3
334.997	2.963e-11	3.083e-10	2.013e-11		252	0.027	-3
335.662	2.964e-11	3.083e-10	2.013e-11		252.5	0.026	-3
336.328	2.962e-11	3.083e-10	2.011e-11		253	0.025	-3
336.993	2.963e-11	3.083e-10	2.012e-11		253.5	0.025	-3
337.658	2.963e-11	3.083e-10	2.013e-11		254	0.024	-3
338.323	2.964e-11	3.082e-10	2.012e-11		254.5	0.024	-3
338.988	2.965e-11	3.082e-10	2.013e-11		255	0.024	-3
339.654	2.965e-11	3.082e-10	2.014e-11		255.5	0.023	-3
340.319	2.965e-11	3.082e-10	2.014e-11		256	0.023	-3
340.984	2.964e-11	3.082e-10	2.014e-11		256.5	0.022	-3
341.649	2.963e-11	3.082e-10	2.013e-11		257	0.022	-3
342.314	2.963e-11	3.081e-10	2.011e-11		257.5	0.021	-3
342.98	2.962e-11	3.081e-10	2.011e-11		258	0.021	-3
343.645	2.962e-11	3.081e-10	2.012e-11		258.5	0.02	-3
344.31	2.962e-11	3.081e-10	2.012e-11		259	0.02	-3
344.975	2.962e-11	3.08e-10	2.011e-11		259.5	0.019	-3
345.64	2.961e-11	3.08e-10	2.009e-11		260	0.019	-3
346.306	2.96e-11	3.08e-10	2.007e-11		260.5	0.018	-3
346.971	2.961e-11	3.08e-10	2.007e-11		261	0.018	-3
347.636	2.962e-11	3.079e-10	2.007e-11		261.5	0.017	-3
348.301	2.962e-11	3.079e-10	2.006e-11		262	0.017	-3
348.966	2.96e-11	3.079e-10	2.005e-11		262.5	0.016	-3
349.632	2.959e-11	3.078e-10	2.003e-11		263	0.016	-3
350.297	2.959e-11	3.078e-10	2.002e-11		263.5	0.015	-3
350.962	2.961e-11	3.078e-10	2.001e-11		264	0.015	-3
351.627	2.963e-11	3.077e-10	2.002e-11		264.5	0.014	-3
352.292	2.964e-11	3.077e-10	2.002e-11		265	0.014	-3
352.958	2.962e-11	3.077e-10	2.003e-11		265.5	0.013	-3
353.623	2.963e-11	3.076e-10	2.002e-11		266	0.013	-3
354.288	2.964e-11	3.076e-10	2.002e-11		266.5	0.012	-3
354.953	2.964e-11	3.076e-10	2.003e-11		267	0.012	-3
355.618	2.965e-11	3.075e-10	2.003e-11		267.5	0.011	-3
356.284	2.965e-11	3.075e-10	2.003e-11		268	0.011	-3
356.949	2.965e-11	3.075e-10	2.003e-11		268.5	0.01	-3
357.614	2.964e-11	3.074e-10	2.001e-11		269	0.01	-3
358.279	2.964e-11	3.074e-10	2.001e-11		269.5	0.009	-3
358.944	2.964e-11	3.074e-10	2.002e-11		270	0.009	-3
359.61	2.964e-11	3.074e-10	2e-11		270.5	0.008	-3
360.275	2.962e-11	3.073e-10	1.999e-11		271	0.008	-3
360.94	2.961e-11	3.073e-10	1.996e-11		271.5	0.007	-3
361.605	2.96e-11	3.073e-10	1.995e-11		272	0.007	-3
362.27	2.96e-11	3.072e-10	1.994e-11		272.5	0.006	-3
362.936	2.96e-11	3.072e-10	1.994e-11		273	0.006	-3
363.601	2.959e-11	3.072e-10	1.993e-11		273.5	0.005	-3
364.266	2.958e-11	3.072e-10	1.992e-11		274	0.005	-3
364.931	2.957e-11	3.072e-10	1.991e-11		274.5	0.004	-3
365.596	2.954e-11	3.071e-10	1.989e-11		275	0.004	-3
366.262	2.955e-11	3.071e-10	1.99e-11		275.5	0.003	-3
366.927	2.953e-11	3.071e-10	1.991e-11		276	0.003	-3
367.592	2.953e-11	3.071e-10	1.99e-11		276.5	0.002	-3
368.257	2.953e-11	3.071e-10	1.989e-11		277	0.002	-3
368.922	2.952e-11	3.071e-10	1.989e-11		277.5	0.001	-3
369.588	2.952e-11	3.071e-10	1.988e-11		278	0.0005471	-3
370.253	2.953e-11	3.071e-10	1.99e-11		278.5	5.302e-05	-3
370.918	2.954e-11	3.07e-10	1.99e-11		279	-0.000432	-3
371.583	2.954e-11	3.07e-10	1.988e-11		279.5	-0.000914	-3
372.248	2.952e-11	3.07e-10	1.99e-11		280	-0.001	-3
372.914	2.951e-11	3.07e-10	1.989e-11		280.5	-0.002	-3
373.579	2.952e-11	3.07e-10	1.989e-11		281	-0.002	-3
374.244	2.952e-11	3.07e-10	1.987e-11		281.5	-0.003	-3
374.909	2.953e-11	3.07e-10	1.986e-11		282	-0.003	-3
375.574	2.954e-11	3.071e-10	1.985e-11		282.5	-0.004	-3
376.24	2.955e-11	3.071e-10	1.986e-11		283	-0.004	-3
376.905	2.956e-11	3.071e-10	1.985e-11		283.5	-0.005	-3
377.57	2.957e-11	3.071e-10	1.984e-11		284	-0.005	-3
378.235	2.957e-11	3.071e-10	1.984e-11		284.5	-0.006	-3
378.9	2.957e-11	3.071e-10	1.984e-11		285	-0.006	-3
379.566	2.959e-11	3.071e-10	1.983e-11		285.5	-0.007	-3
380.231	2.961e-11	3.071e-10	1.984e-11		286	-0.007	-3
380.896	2.96e-11	3.071e-10	1.983e-11		286.5	-0.008	-3
381.561	2.96e-11	3.071e-10	1.982e-11		287	-0.008	-3
382.226	2.961e-11	3.072e-10	1.981e-11		287.5	-0.009	-3
382.892	2.962e-11	3.072e-10	1.981e-11		288	-0.009	-3
383.557	2.966e-11	3.072e-10	1.982e-11		288.5	-0.01	-3
384.222	2.966e-11	3.072e-10	1.983e-11		289	-0.01	-3
384.887	2.965e-11	3.072e-10	1.985e-11		289.5	-0.011	-3
385.552	2.965e-11	3.072e-10	1.985e-11		290	-0.011	-3
386.218	2.965e-11	3.072e-10	1.987e-11		290.5	-0.012	-3
386.883	2.968e-11	3.072e-10	1.987e-11		291	-0.012	-3
387.548	2.97e-11	3.073e-10	1.989e-11		291.5	-0.013	-3
388.213	2.97e-11	3.073e-10	1.988e-11		292	-0.013	-3
388.878	2.97e-11	3.073e-10	1.989e-11		292.5	-0.014	-3
389.544	2.972e-11	3.073e-10	1.989e-11		293	-0.014	-3
390.209	2.972e-11	3.073e-10	1.988e-11		293.5	-0.015	-3
390.874	2.972e-11	3.073e-10	1.988e-11		294	-0.015	-3
391.539	2.974e-11	3.073e-10	1.99e-11		294.5	-0.016	-3
392.204	2.974e-11	3.073e-10	1.99e-11		295	-0.016	-3
392.87	2.973e-11	3.073e-10	1.989e-11		295.5	-0.017	-3
393.535	2.972e-11	3.073e-10	1.991e-11		296	-0.017	-3
394.2	2.973e-11	3.073e-10	1.992e-11		296.5	-0.018	-3
394.865	2.972e-11	3.073e-10	1.994e-11		297	-0.018	-3
395.53	2.971e-11	3.073e-10	1.994e-11		297.5	-0.019	-3
396.196	2.97e-11	3.073e-10	1.993e-11		298	-0.019	-3
396.861	2.969e-11	3.073e-10	1.994e-11		298.5	-0.02	-3
397.526	2.968e-11	3.073e-10	1.994e-11		299	-0.02	-3
398.191	2.968e-11	3.073e-10	1.992e-11		299.5	-0.021	-3
398.856	2.967e-11	3.073e-10	1.992e-11		300	-0.021	-3
399.522	2.968e-11	3.073e-10	1.992e-11		300.5	-0.022	-3
400.187	2.967e-11	3.073e-10	1.993e-11		301	-0.022	-3
400.852	2.966e-11	3.072e-10	1.991e-11		301.5	-0.023	-3
401.517	2.966e-11	3.072e-10	1.991e-11		302	-0.023	-3
402.182	2.966e-11	3.072e-10	1.992e-11		302.5	-0.024	-3
402.848	2.966e-11	3.072e-10	1.992e-11		303	-0.024	-3
403.513	2.965e-11	3.072e-10	1.995e-11		303.5	-0.025	-3
404.178	2.967e-11	3.071e-10	1.995e-11		304	-0.025	-3
404.843	2.967e-11	3.071e-10	1.995e-11		304.5	-0.026	-3
405.508	2.967e-11	3.071e-10	1.997e-11		305	-0.026	-3
406.174	2.969e-11	3.07e-10	1.996e-11		305.5	-0.027	-3
406.839	2.97e-11	3.07e-10	1.997e-11		306	-0.027	-3
407.504	2.97e-11	3.07e-10	1.994e-11		306.5	-0.028	-3
408.169	2.971e-11	3.069e-10	1.995e-11		307	-0.028	-3
408.834	2.971e-11	3.069e-10	1.993e-11		307.5	-0.029	-3
409.5	2.97e-11	3.068e-10	1.994e-11		308	-0.029	-3
410.165	2.971e-11	3.068e-10	1.992e-11		308.5	-0.03	-3
410.83	2.972e-11	3.068e-10	1.991e-11		309	-0.03	-3
411.495	2.972e-11	3.067e-10	1.989e-11		309.5	-0.031	-3
412.16	2.971e-11	3.067e-10	1.986e-11		310	-0.031	-3
412.826	2.972e-11	3.066e-10	1.983e-11		310.5	-0.032	-3
413.491	2.971e-11	3.066e-10	1.981e-11		311	-0.032	-3
414.156	2.97e-11	3.065e-10	1.978e-11		311.5	-0.033	-3
414.821	2.97e-11	3.064e-10	1.977e-11		312	-0.033	-3
415.486	2.97e-11	3.064e-10	1.975e-11		312.5	-0.034	-3
416.152	2.969e-11	3.063e-10	1.973e-11		313	-0.034	-3
416.817	2.968e-11	3.063e-10	1.973e-11		313.5	-0.035	-3
417.482	2.965e-11	3.062e-10	1.97e-11		314	-0.035	-3
418.147	2.964e-11	3.062e-10	1.969e-11		314.5	-0.036	-3
418.812	2.966e-11	3.061e-10	1.969e-11		315	-0.036	-3
419.478	2.965e-11	3.06e-10	1.967e-11		315.5	-0.037	-3
420.143	2.965e-11	3.06e-10	1.966e-11		316	-0.037	-3
420.808	2.964e-11	3.059e-10	1.966e-11		316.5	-0.038	-3
421.473	2.964e-11	3.058e-10	1.966e-11		317	-0.038	-3
422.138	2.963e-11	3.058e-10	1.966e-11		317.5	-0.039	-3
422.804	2.963e-11	3.057e-10	1.965e-11		318	-0.039	-3
423.469	2.963e-11	3.056e-10	1.965e-11		318.5	-0.04	-3
424.134	2.963e-11	3.056e-10	1.965e-11		319	-0.04	-3
424.799	2.96e-11	3.055e-10	1.965e-11		319.5	-0.041	-3
425.464	2.959e-11	3.054e-10	1.965e-11		320	-0.041	-3
426.13	2.957e-11	3.054e-10	1.967e-11		320.5	-0.042	-3
426.795	2.956e-11	3.053e-10	1.965e-11		321	-0.042	-3
427.46	2.954e-11	3.052e-10	1.964e-11		321.5	-0.043	-3
428.125	2.953e-11	3.052e-10	1.962e-11		322	-0.043	-3
428.79	2.952e-11	3.051e-10	1.96e-11		322.5	-0.044	-3
429.456	2.953e-11	3.05e-10	1.96e-11		323	-0.044	-3
430.121	2.952e-11	3.049e-10	1.961e-11		323.5	-0.045	-3
430.786	2.952e-11	3.049e-10	1.96e-11		324	-0.045	-3
431.451	2.952e-11	3.048e-10	1.96e-11		324.5	-0.046	-3
432.116	2.952e-11	3.047e-10	1.962e-11		325	-0.046	-3
432.782	2.952e-11	3.047e-10	1.963e-11		325.5	-0.047	-3
433.447	2.952e-11	3.046e-10	1.965e-11		326	-0.047	-3
434.112	2.951e-11	3.045e-10	1.965e-11		326.5	-0.048	-3
434.777	2.954e-11	3.045e-10	1.967e-11		327	-0.048	-3
435.442	2.955e-11	3.044e-10	1.968e-11		327.5	-0.049	-3
436.108	2.956e-11	3.043e-10	1.968e-11		328	-0.049	-3
436.773	2.957e-11	3.043e-10	1.971e-11		328.5	-0.05	-3
437.438	2.96e-11	3.042e-10	1.973e-11		329	-0.05	-3
438.103	2.96e-11	3.041e-10	1.973e-11		329.5	-0.051	-3
438.768	2.961e-11	3.041e-10	1.973e-11		330	-0.051	-3
439.434	2.962e-11	3.04e-10	1.974e-11		330.5	-0.052	-3
440.099	2.962e-11	3.039e-10	1.974e-11		331	-0.052	-3
440.764	2.962e-11	3.039e-10	1.972e-11		331.5	-0.053	-3
441.429	2.961e-11	3.038e-10	1.972e-11		332	-0.053	-3
442.094	2.962e-11	3.037e-10	1.972e-11		332.5	-0.054	-3
442.76	2.962e-11	3.037e-10	1.972e-11		333	-0.054	-3
443.425	2.963e-11	3.036e-10	1.971e-11		333.5	-0.055	-3
444.09	2.963e-11	3.036e-10	1.97e-11		334	-0.055	-3
444.755	2.963e-11	3.035e-10	1.969e-11		334.5	-0.056	-3
445.42	2.963e-11	3.034e-10	1.968e-11		335	-0.056	-3
446.086	2.962e-11	3.034e-10	1.968e-11		335.5	-0.057	-3
446.751	2.962e-11	3.033e-10	1.968e-11		336	-0.057	-3
447.416	2.963e-11	3.033e-10	1.968e-11		336.5	-0.058	-3
448.081	2.963e-11	3.032e-10	1.971e-11		337	-0.058	-3
448.746	2.963e-11	3.031e-10	1.97e-11		337.5	-0.059	-3
449.412	2.963e-11	3.031e-10	1.97e-11		338	-0.059	-3
450.077	2.963e-11	3.03e-10	1.971e-11		338.5	-0.06	-3
450.742	2.963e-11	3.03e-10	1.97e-11		339	-0.06	-3
451.407	2.965e-11	3.029e-10	1.973e-11		339.5	-0.061	-3
452.072	2.965e-11	3.028e-10	1.974e-11		340	-0.061	-3
452.738	2.964e-11	3.028e-10	1.975e-11		340.5	-0.062	-3
453.403	2.964e-11	3.027e-10	1.976e-11		341	-0.062	-3
454.068	2.964e-11	3.027e-10	1.978e-11		341.5	-0.063	-3
454.733	2.965e-11	3.026e-10	1.979e-11		342	-0.063	-3
455.398	2.964e-11	3.026e-10	1.979e-11		342.5	-0.064	-3
456.064	2.965e-11	3.025e-10	1.982e-11		343	-0.064	-3
456.729	2.965e-11	3.025e-10	1.983e-11		343.5	-0.065	-3
457.394	2.965e-11	3.024e-10	1.983e-11		344	-0.065	-3
458.059	2.963e-11	3.024e-10	1.984e-11		344.5	-0.066	-3
458.724	2.964e-11	3.023e-10	1.985e-11		345	-0.066	-3
459.39	2.964e-11	3.022e-10	1.985e-11		345.5	-0.067	-3
460.055	2.962e-11	3.022e-10	1.984e-11		346	-0.067	-3
460.72	2.962e-11	3.021e-10	1.984e-11		346.5	-0.068	-3
461.385	2.962e-11	3.021e-10	1.985e-11		347	-0.068	-3
462.05	2.962e-11	3.02e-10	1.987e-11		347.5	-0.069	-3
462.716	2.963e-11	3.02e-10	1.989e-11		348	-0.069	-3
463.381	2.963e-11	3.019e-10	1.99e-11		348.5	-0.07	-3
464.046	2.964e-11	3.019e-10	1.991e-11		349	-0.07	-3
464.711	2.964e-11	3.018e-10	1.993e-11		349.5	-0.071	-3
465.376	2.967e-11	3.018e-10	1.994e-11		350	-0.071	-3
466.042	2.968e-11	3.017e-10	1.995e-11		350.5	-0.072	-3
466.707	2.969e-11	3.017e-10	1.996e-11		351	-0.072	-3
467.372	2.969e-11	3.016e-10	1.996e-11		351.5	-0.073	-3
468.037	2.971e-11	3.016e-10	1.996e-11		352	-0.073	-3
468.702	2.971e-11	3.015e-10	1.995e-11		352.5	-0.074	-3
469.368	2.972e-11	3.015e-10	1.996e-11		353	-0.074	-3
470.033	2.971e-11	3.014e-10	1.997e-11		353.5	-0.075	-3
470.698	2.97e-11	3.014e-10	1.997e-11		354	-0.075	-3
471.363	2.97e-11	3.013e-10	1.995e-11		354.5	-0.076	-3
472.028	2.968e-11	3.013e-10	1.994e-11		355	-0.076	-3
472.694	2.969e-11	3.012e-10	1.996e-11		355.5	-0.077	-3
473.359	2.97e-11	3.012e-10	1.996e-11		356	-0.077	-3
474.024	2.97e-11	3.011e-10	1.996e-11		356.5	-0.078	-3
474.689	2.968e-11	3.011e-10	1.997e-11		357	-0.078	-3
475.354	2.969e-11	3.01e-10	1.999e-11		357.5	-0.079	-3
476.02	2.968e-11	3.01e-10	2e-11		358	-0.079	-3
476.685	2.969e-11	3.01e-10	2.002e-11		358.5	-0.08	-3
477.35	2.97e-11	3.009e-10	2.002e-11		359	-0.08	-3
478.015	2.969e-11	3.009e-10	2.004e-11		359.5	-0.081	-3
478.68	2.968e-11	3.008e-10	2.005e-11		360	-0.081	-3
479.346	2.968e-11	3.008e-10	2.007e-11		360.5	-0.082	-3
480.011	2.968e-11	3.007e-10	2.008e-11		361	-0.082	-3
480.676	2.967e-11	3.007e-10	2.008e-11		361.5	-0.083	-3
481.341	2.968e-11	3.006e-10	2.009e-11		362	-0.083	-3
482.006	2.968e-11	3.006e-10	2.009e-11		362.5	-0.084	-3
482.672	2.968e-11	3.005e-10	2.01e-11		363	-0.084	-3
483.337	2.967e-11	3.005e-10	2.013e-11		363.5	-0.085	-3
484.002	2.966e-11	3.004e-10	2.013e-11		364	-0.085	-3
484.667	2.966e-11	3.003e-10	2.016e-11		364.5	-0.086	-3
485.332	2.966e-11	3.003e-10	2.018e-11		365	-0.086	-3
485.998	2.964e-11	3.002e-10	2.019e-11		365.5	-0.087	-3
486.663	2.964e-11	3.002e-10	2.02e-11		366	-0.087	-3
487.328	2.964e-11	3.001e-10	2.022e-11		366.5	-0.088	-3
487.993	2.963e-11	3.001e-10	2.025e-11		367	-0.088	-3
488.658	2.963e-11	3e-10	2.026e-11		367.5	-0.089	-3
489.324	2.963e-11	3e-10	2.027e-11		368	-0.089	-3
489.989	2.963e-11	2.999e-10	2.025e-11		368.5	-0.09	-3
490.654	2.962e-11	2.999e-10	2.025e-11		369	-0.09	-3
491.319	2.961e-11	2.998e-10	2.026e-11		369.5	-0.091	-3
491.984	2.96e-11	2.998e-10	2.028e-11		370	-0.091	-3
492.65	2.96e-11	2.997e-10	2.029e-11		370.5	-0.092	-3
493.315	2.96e-11	2.997e-10	2.032e-11		371	-0.092	-3
493.98	2.963e-11	2.996e-10	2.034e-11		371.5	-0.093	-3
494.645	2.963e-11	2.996e-10	2.037e-11		372	-0.093	-3
495.31	2.963e-11	2.995e-10	2.04e-11		372.5	-0.094	-3
495.976	2.966e-11	2.995e-10	2.041e-11		373	-0.094	-3
496.641	2.967e-11	2.994e-10	2.043e-11		373.5	-0.095	-3
497.306	2.967e-11	2.994e-10	2.045e-11		374	-0.095	-3
497.971	2.969e-11	2.993e-10	2.046e-11		374.5	-0.096	-3
498.636	2.97e-11	2.993e-10	2.047e-11		375	-0.096	-3
499.302	2.969e-11	2.992e-10	2.049e-11		375.5	-0.097	-3
499.967	2.969e-11	2.992e-10	2.05e-11		376	-0.097	-3
500.632	2.968e-11	2.992e-10	2.05e-11		376.5	-0.098	-3
501.297	2.97e-11	2.991e-10	2.051e-11		377	-0.098	-3
501.962	2.969e-11	2.991e-10	2.052e-11		377.5	-0.099	-3
502.628	2.97e-11	2.99e-10	2.053e-11		378	-0.099	-3
503.293	2.97e-11	2.99e-10	2.054e-11		378.5	-0.1	-3
503.958	2.97e-11	2.989e-10	2.055e-11		379	-0.1	-3
504.623	2.971e-11	2.989e-10	2.057e-11		379.5	-0.101	-3
505.288	2.973e-11	2.989e-10	2.059e-11		380	-0.101	-3
505.954	2.974e-11	2.988e-10	2.062e-11		380.5	-0.102	-3
506.619	2.973e-11	2.988e-10	2.064e-11		381	-0.102	-3
507.284	2.973e-11	2.988e-10	2.066e-11		381.5	-0.103	-3
507.949	2.972e-11	2.987e-10	2.068e-11		382	-0.103	-3
508.614	2.973e-11	2.987e-10	2.07e-11		382.5	-0.104	-3
509.28	2.973e-11	2.987e-10	2.071e-11		383	-0.104	-3
509.945	2.975e-11	2.986e-10	2.072e-11		383.5	-0.105	-3
510.61	2.974e-11	2.986e-10	2.071e-11		384	-0.105	-3
511.275	2.974e-11	2.986e-10	2.072e-11		384.5	-0.106	-3
511.94	2.974e-11	2.986e-10	2.07e-11		385	-0.106	-3
512.606	2.976e-11	2.985e-10	2.071e-11		385.5	-0.107	-3
513.271	2.977e-11	2.985e-10	2.071e-11		386	-0.107	-3
513.936	2.978e-11	2.985e-10	2.071e-11		386.5	-0.108	-3
514.601	2.98e-11	2.985e-10	2.074e-11		387	-0.108	-3
515.266	2.979e-11	2.985e-10	2.076e-11		387.5	-0.109	-3
515.932	2.978e-11	2.985e-10	2.077e-11		388	-0.109	-3
516.597	2.977e-11	2.985e-10	2.08e-11		388.5	-0.11	-3
517.262	2.978e-11	2.985e-10	2.081e-11		389	-0.11	-3
517.927	2.978e-11	2.984e-10	2.083e-11		389.5	-0.111	-3
518.592	2.977e-11	2.984e-10	2.085e-11		390	-0.111	-3
519.258	2.977e-11	2.984e-10	2.084e-11		390.5	-0.112	-3
519.923	2.977e-11	2.984e-10	2.085e-11		391	-0.112	-3
520.588	2.977e-11	2.984e-10	2.087e-11		391.5	-0.113	-3
521.253	2.978e-11	2.984e-10	2.087e-11		392	-0.113	-3
521.918	2.979e-11	2.984e-10	2.086e-11		392.5	-0.114	-3
522.584	2.981e-11	2.984e-10	2.087e-11		393	-0.114	-3
523.249	2.98e-11	2.985e-10	2.088e-11		393.5	-0.115	-3
523.914	2.98e-11	2.985e-10	2.09e-11		394	-0.115	-3
524.579	2.98e-11	2.985e-10	2.093e-11		394.5	-0.116	-3
525.244	2.98e-11	2.985e-10	2.096e-11		395	-0.116	-3
525.91	2.98e-11	2.985e-10	2.098e-11		395.5	-0.117	-3
526.575	2.98e-11	2.985e-10	2.099e-11		396	-0.117	-3
527.24	2.981e-11	2.985e-10	2.099e-11		396.5	-0.118	-3
527.905	2.979e-11	2.985e-10	2.1e-11		397	-0.118	-3
528.57	2.98e-11	2.986e-10	2.101e-11		397.5	-0.119	-3
529.236	2.98e-11	2.986e-10	2.1e-11		398	-0.119	-3
529.901	2.978e-11	2.986e-10	2.102e-11		398.5	-0.12	-3
530.566	2.978e-11	2.986e-10	2.103e-11		399	-0.12	-3
531.231	2.978e-11	2.986e-10	2.102e-11		399.5	-0.121	-3
531.896	2.977e-11	2.987e-10	2.104e-11		400	-0.121	-3
532.562	2.976e-11	2.987e-10	2.106e-11		400.5	-0.122	-3
533.227	2.976e-11	2.987e-10	2.108e-11		401	-0.122	-3
533.892	2.975e-11	2.987e-10	2.11e-11		401.5	-0.123	-3
534.557	2.975e-11	2.987e-10	2.112e-11		402	-0.123	-3
535.222	2.974e-11	2.988e-10	2.114e-11		402.5	-0.124	-3
535.888	2.973e-11	2.988e-10	2.115e-11		403	-0.124	-3
536.553	2.975e-11	2.988e-10	2.117e-11		403.5	-0.125	-3
537.218	2.975e-11	2.988e-10	2.121e-11		404	-0.125	-3
537.883	2.976e-11	2.988e-10	2.124e-11		404.5	-0.125	-3
538.548	2.976e-11	2.989e-10	2.125e-11		405	-0.126	-3
539.214	2.974e-11	2.989e-10	2.129e-11		405.5	-0.126	-3
539.879	2.975e-11	2.989e-10	2.131e-11		406	-0.127	-3
540.544	2.976e-11	2.989e-10	2.133e-11		406.5	-0.127	-3
541.209	2.975e-11	2.989e-10	2.136e-11		407	-0.128	-3
541.874	2.975e-11	2.989e-10	2.137e-11		407.5	-0.128	-3
542.54	2.976e-11	2.99e-10	2.14e-11		408	-0.129	-3
543.205	2.978e-11	2.99e-10	2.142e-11		408.5	-0.129	-3
543.87	2.979e-11	2.99e-10	2.142e-11		409	-0.13	-3
544.535	2.979e-11	2.99e-10	2.144e-11		409.5	-0.13	-3
545.2	2.981e-11	2.99e-10	2.146e-11		410	-0.131	-3
545.866	2.983e-11	2.99e-10	2.15e-11		410.5	-0.131	-3
546.531	2.984e-11	2.99e-10	2.152e-11		411	-0.132	-3
547.196	2.984e-11	2.99e-10	2.154e-11		411.5	-0.132	-3
547.861	2.985e-11	2.99e-10	2.158e-11		412	-0.133	-3
548.526	2.985e-11	2.99e-10	2.16e-11		412.5	-0.133	-3
549.192	2.986e-11	2.99e-10	2.163e-11		413	-0.134	-3
549.857	2.988e-11	2.99e-10	2.165e-11		413.5	-0.134	-3
550.522	2.99e-11	2.99e-10	2.167e-11		414	-0.135	-3
551.187	2.991e-11	2.99e-10	2.169e-11		414.5	-0.135	-3
551.852	2.991e-11	2.99e-10	2.171e-11		415	-0.136	-3
552.518	2.994e-11	2.99e-10	2.172e-11		415.5	-0.136	-3
553.183	2.995e-11	2.99e-10	2.176e-11		416	-0.137	-3
553.848	2.995e-11	2.989e-10	2.178e-11		416.5	-0.137	-3
554.513	2.996e-11	2.989e-10	2.179e-11		417	-0.138	-3
555.178	2.996e-11	2.989e-10	2.18e-11		417.5	-0.138	-3
555.844	2.996e-11	2.989e-10	2.18e-11		418	-0.139	-3
556.509	2.997e-11	2.988e-10	2.181e-11		418.5	-0.139	-3
557.174	2.999e-11	2.988e-10	2.183e-11		419	-0.14	-3
557.839	2.998e-11	2.988e-10	2.184e-11		419.5	-0.14	-3
558.504	2.998e-11	2.988e-10	2.184e-11		420	-0.141	-3
559.17	2.997e-11	2.987e-10	2.183e-11		420.5	-0.141	-3
559.835	2.998e-11	2.987e-10	2.184e-11		421	-0.142	-3
560.5	2.998e-11	2.987e-10	2.185e-11		421.5	-0.142	-3
561.165	2.997e-11	2.986e-10	2.186e-11		422	-0.143	-3
561.83	2.997e-11	2.986e-10	2.187e-11		422.5	-0.143	-3
562.496	2.997e-11	2.985e-10	2.188e-11		423	-0.144	-3
563.161	2.995e-11	2.985e-10	2.189e-11		423.5	-0.144	-3
563.826	2.995e-11	2.984e-10	2.191e-11		424	-0.145	-3
564.491	2.994e-11	2.984e-10	2.193e-11		424.5	-0.145	-3
565.156	2.993e-11	2.984e-10	2.196e-11		425	-0.146	-3
565.822	2.992e-11	2.983e-10	2.196e-11		425.5	-0.146	-3
566.487	2.991e-11	2.983e-10	2.198e-11		426	-0.147	-3
567.152	2.991e-11	2.982e-10	2.199e-11		426.5	-0.147	-3
567.817	2.991e-11	2.982e-10	2.201e-11		427	-0.148	-3
568.482	2.992e-11	2.981e-10	2.204e-11		427.5	-0.148	-3
569.148	2.991e-11	2.981e-10	2.207e-11		428	-0.149	-3
569.813	2.991e-11	2.98e-10	2.209e-11		428.5	-0.149	-3
570.478	2.989e-11	2.979e-10	2.212e-11		429	-0.15	-3
571.143	2.989e-11	2.979e-10	2.213e-11		429.5	-0.15	-3
571.808	2.987e-11	2.978e-10	2.215e-11		430	-0.151	-3
572.474	2.987e-11	2.978e-10	2.218e-11		430.5	-0.151	-3
573.139	2.988e-11	2.977e-10	2.22e-11		431	-0.152	-3
573.804	2.987e-11	2.977e-10	2.221e-11		431.5	-0.152	-3
574.469	2.986e-11	2.976e-10	2.223e-11		432	-0.152	-3
575.134	2.985e-11	2.976e-10	2.223e-11		432.5	-0.153	-4
575.8	2.988e-11	2.975e-10	2.225e-11		433	-0.153	-4
576.465	2.987e-11	2.975e-10	2.227e-11		433.5	-0.154	-4
577.13	2.986e-11	2.974e-10	2.227e-11		434	-0.154	-4
577.795	2.986e-11	2.973e-10	2.23e-11		434.5	-0.155	-4
578.46	2.987e-11	2.973e-10	2.232e-11		435	-0.155	-4
579.126	2.986e-11	2.972e-10	2.233e-11		435.5	-0.156	-4
579.791	2.986e-11	2.972e-10	2.234e-11		436	-0.156	-4
580.456	2.985e-11	2.971e-10	2.235e-11		436.5	-0.157	-4
581.121	2.986e-11	2.971e-10	2.238e-11		437	-0.157	-4
581.786	2.985e-11	2.97e-10	2.239e-11		437.5	-0.158	-4
582.452	2.985e-11	2.97e-10	2.241e-11		438	-0.158	-4
583.117	2.985e-11	2.969e-10	2.243e-11		438.5	-0.159	-4
583.782	2.984e-11	2.969e-10	2.244e-11		439	-0.159	-4
584.447	2.984e-11	2.968e-10	2.245e-11		439.5	-0.16	-4
585.112	2.983e-11	2.968e-10	2.245e-11		440	-0.16	-4
585.778	2.984e-11	2.967e-10	2.246e-11		440.5	-0.161	-4
586.443	2.983e-11	2.967e-10	2.247e-11		441	-0.161	-4
587.108	2.983e-11	2.967e-10	2.246e-11		441.5	-0.162	-4
587.773	2.984e-11	2.966e-10	2.247e-11		442	-0.162	-4
588.438	2.984e-11	2.966e-10	2.248e-11		442.5	-0.163	-4
589.104	2.984e-11	2.965e-10	2.25e-11		443	-0.163	-4
589.769	2.985e-11	2.965e-10	2.251e-11		443.5	-0.164	-4
590.434	2.985e-11	2.965e-10	2.252e-11		444	-0.164	-4
591.099	2.984e-11	2.964e-10	2.252e-11		444.5	-0.165	-4
591.764	2.984e-11	2.964e-10	2.252e-11		445	-0.165	-4
592.43	2.985e-11	2.963e-10	2.254e-11		445.5	-0.166	-4
593.095	2.985e-11	2.963e-10	2.256e-11		446	-0.166	-4
593.76	2.984e-11	2.963e-10	2.258e-11		446.5	-0.167	-4
594.425	2.984e-11	2.962e-10	2.259e-11		447	-0.167	-4
595.09	2.984e-11	2.962e-10	2.262e-11		447.5	-0.168	-4
595.756	2.984e-11	2.962e-10	2.262e-11		448	-0.168	-4
596.421	2.984e-11	2.961e-10	2.263e-11		448.5	-0.169	-4
597.086	2.985e-11	2.961e-10	2.267e-11		449	-0.169	-4
597.751	2.987e-11	2.961e-10	2.269e-11		449.5	-0.17	-4
598.416	2.987e-11	2.961e-10	2.271e-11		450	-0.17	-4
599.082	2.989e-11	2.96e-10	2.274e-11		450.5	-0.17	-4
599.747	2.991e-11	2.96e-10	2.278e-11		451	-0.171	-4
600.412	2.992e-11	2.96e-10	2.281e-11		451.5	-0.171	-4
601.077	2.994e-11	2.96e-10	2.285e-11		452	-0.172	-4
601.742	2.994e-11	2.959e-10	2.29e-11		452.5	-0.172	-4
602.408	2.994e-11	2.959e-10	2.293e-11		453	-0.173	-4
603.073	2.995e-11	2.959e-10	2.297e-11		453.5	-0.173	-4
603.738	2.996e-11	2.959e-10	2.3e-11		454	-0.174	-4
604.403	2.997e-11	2.958e-10	2.302e-11		454.5	-0.174	-4
605.068	2.998e-11	2.958e-10	2.309e-11		455	-0.175	-4
605.734	3e-11	2.958e-10	2.311e-11		455.5	-0.175	-4
606.399	3e-11	2.958e-10	2.315e-11		456	-0.176	-4
607.064	3e-11	2.958e-10	2.317e-11		456.5	-0.176	-4
607.729	3.001e-11	2.957e-10	2.322e-11		457	-0.177	-4
608.394	3.001e-11	2.957e-10	2.324e-11		457.5	-0.177	-4
609.06	3.003e-11	2.957e-10	2.331e-11		458	-0.178	-4
609.725	3.002e-11	2.957e-10	2.335e-11		458.5	-0.178	-4
610.39	3.003e-11	2.957e-10	2.339e-11		459	-0.179	-4
611.055	3.003e-11	2.956e-10	2.343e-11		459.5	-0.179	-4
611.72	3.004e-11	2.956e-10	2.347e-11		460	-0.18	-4
612.386	3.004e-11	2.956e-10	2.351e-11		460.5	-0.18	-4
613.051	3.006e-11	2.956e-10	2.356e-11		461	-0.181	-4
613.716	3.008e-11	2.956e-10	2.36e-11		461.5	-0.181	-4
614.381	3.009e-11	2.956e-10	2.365e-11		462	-0.182	-4
615.046	3.011e-11	2.956e-10	2.368e-11		462.5	-0.182	-4
615.712	3.012e-11	2.955e-10	2.371e-11		463	-0.183	-4
616.377	3.012e-11	2.955e-10	2.374e-11		463.5	-0.183	-4
617.042	3.011e-11	2.955e-10	2.376e-11		464	-0.184	-4
617.707	3.012e-11	2.955e-10	2.38e-11		464.5	-0.184	-4
618.372	3.011e-11	2.955e-10	2.384e-11		465	-0.185	-4
619.038	3.012e-11	2.955e-10	2.389e-11		465.5	-0.185	-4
619.703	3.011e-11	2.955e-10	2.39e-11		466	-0.186	-4
620.368	3.012e-11	2.954e-10	2.393e-11		466.5	-0.186	-4
621.033	3.012e-11	2.954e-10	2.396e-11		467	-0.187	-4
621.698	3.011e-11	2.954e-10	2.397e-11		467.5	-0.187	-4
622.364	3.012e-11	2.954e-10	2.399e-11		468	-0.188	-4
623.029	3.011e-11	2.954e-10	2.402e-11		468.5	-0.188	-4
623.694	3.011e-11	2.954e-10	2.407e-11		469	-0.188	-4
624.359	3.011e-11	2.954e-10	2.408e-11		469.5	-0.189	-4
625.024	3.012e-11	2.954e-10	2.412e-11		470	-0.189	-4
625.69	3.012e-11	2.953e-10	2.415e-11		470.5	-0.19	-4
626.355	3.012e-11	2.953e-10	2.417e-11		471	-0.19	-4
627.02	3.012e-11	2.953e-10	2.419e-11		471.5	-0.191	-4
627.685	3.015e-11	2.953e-10	2.424e-11		472	-0.191	-5
628.35	3.017e-11	2.953e-10	2.428e-11		472.5	-0.192	-5
629.016	3.02e-11	2.953e-10	2.431e-11		473	-0.192	-5
629.681	3.021e-11	2.953e-10	2.435e-11		473.5	-0.193	-5
630.346	3.022e-11	2.953e-10	2.439e-11		474	-0.193	-5
631.011	3.024e-11	2.953e-10	2.439e-11		474.5	-0.194	-5
631.676	3.024e-11	2.952e-10	2.445e-11		475	-0.194	-5
632.342	3.025e-11	2.952e-10	2.446e-11		475.5	-0.195	-5
633.007	3.025e-11	2.952e-10	2.448e-11		476	-0.195	-5
633.672	3.026e-11	2.952e-10	2.451e-11		476.5	-0.196	-5
634.337	3.025e-11	2.952e-10	2.455e-11		477	-0.196	-5
635.002	3.023e-11	2.952e-10	2.459e-11		477.5	-0.197	-5
635.668	3.023e-11	2.952e-10	2.46e-11		478	-0.197	-5
636.333	3.023e-11	2.952e-10	2.461e-11		478.5	-0.198	-5
636.998	3.023e-11	2.952e-10	2.462e-11		479	-0.198	-5
637.663	3.023e-11	2.951e-10	2.464e-11		479.5	-0.199	-5
638.328	3.023e-11	2.951e-10	2.467e-11		480	-0.199	-5
638.994	3.022e-11	2.951e-10	2.467e-11		480.5	-0.2	-5
639.659	3.021e-11	2.951e-10	2.47e-11		481	-0.2	-5
640.324	3.023e-11	2.951e-10	2.473e-11		481.5	-0.201	-5
640.989	3.023e-11	2.951e-10	2.478e-11		482	-0.201	-5
641.654	3.023e-11	2.951e-10	2.481e-11		482.5	-0.202	-5
642.32	3.022e-11	2.95e-10	2.486e-11		483	-0.202	-5
642.985	3.023e-11	2.95e-10	2.489e-11		483.5	-0.203	-5
643.65	3.024e-11	2.95e-10	2.493e-11		484	-0.203	-5
644.315	3.025e-11	2.95e-10	2.495e-11		484.5	-0.203	-5
644.98	3.027e-11	2.95e-10	2.5e-11		485	-0.204	-5
645.646	3.029e-11	2.949e-10	2.504e-11		485.5	-0.204	-5
646.311	3.03e-11	2.949e-10	2.509e-11		486	-0.205	-5
646.976	3.029e-11	2.949e-10	2.512e-11		486.5	-0.205	-5
647.641	3.029e-11	2.949e-10	2.517e-11		487	-0.206	-5
648.306	3.03e-11	2.948e-10	2.521e-11		487.5	-0.206	-5
648.972	3.028e-11	2.948e-10	2.524e-11		488	-0.207	-5
649.637	3.027e-11	2.948e-10	2.529e-11		488.5	-0.207	-5
650.302	3.027e-11	2.948e-10	2.533e-11		489	-0.208	-5
650.967	3.027e-11	2.947e-10	2.538e-11		489.5	-0.208	-5
651.632	3.026e-11	2.947e-10	2.542e-11		490	-0.209	-5
652.298	3.027e-11	2.947e-10	2.546e-11		490.5	-0.209	-5
652.963	3.027e-11	2.946e-10	2.55e-11		491	-0.21	-5
653.628	3.027e-11	2.946e-10	2.556e-11		491.5	-0.21	-5
654.293	3.025e-11	2.945e-10	2.561e-11		492	-0.211	-5
654.958	3.023e-11	2.945e-10	2.566e-11		492.5	-0.211	-5
655.624	3.023e-11	2.945e-10	2.571e-11		493	-0.212	-5
656.289	3.021e-11	2.944e-10	2.577e-11		493.5	-0.212	-5
656.954	3.023e-11	2.944e-10	2.581e-11		494	-0.213	-5
657.619	3.025e-11	2.943e-10	2.584e-11		494.5	-0.213	-5
658.284	3.026e-11	2.943e-10	2.59e-11		495	-0.214	-5
658.95	3.025e-11	2.942e-10	2.595e-11		495.5	-0.214	-5
659.615	3.027e-11	2.941e-10	2.6e-11		496	-0.215	-5
660.28	3.027e-11	2.941e-10	2.606e-11		496.5	-0.215	-5
660.945	3.028e-11	2.94e-10	2.61e-11		497	-0.216	-5
661.61	3.028e-11	2.94e-10	2.614e-11		497.5	-0.216	-5
662.276	3.027e-11	2.939e-10	2.618e-11		498	-0.217	-5
662.941	3.027e-11	2.938e-10	2.623e-11		498.5	-0.217	-5
663.606	3.029e-11	2.938e-10	2.628e-11		499	-0.218	-5
664.271	3.028e-11	2.937e-10	2.631e-11		499.5	-0.218	-5
664.936	3.026e-11	2.936e-10	2.635e-11		500	-0.218	-5
665.602	3.025e-11	2.936e-10	2.637e-11		500.5	-0.219	-5
666.267	3.023e-11	2.935e-10	2.641e-11		501	-0.219	-5
666.932	3.023e-11	2.934e-10	2.645e-11		501.5	-0.22	-5
667.597	3.02e-11	2.934e-10	2.647e-11		502	-0.22	-5
668.262	3.02e-11	2.933e-10	2.65e-11		502.5	-0.221	-5
668.928	3.021e-11	2.932e-10	2.65e-11		503	-0.221	-5
669.593	3.02e-11	2.931e-10	2.653e-11		503.5	-0.222	-5
670.258	3.02e-11	2.93e-10	2.656e-11		504	-0.222	-5
670.923	3.018e-11	2.93e-10	2.66e-11		504.5	-0.223	-6
671.588	3.017e-11	2.929e-10	2.663e-11		505	-0.223	-6
672.254	3.017e-11	2.928e-10	2.667e-11		505.5	-0.224	-6
672.919	3.017e-11	2.927e-10	2.669e-11		506	-0.224	-6
673.584	3.019e-11	2.926e-10	2.673e-11		506.5	-0.225	-6
674.249	3.018e-11	2.926e-10	2.68e-11		507	-0.225	-6
674.914	3.02e-11	2.925e-10	2.683e-11		507.5	-0.226	-6
675.58	3.02e-11	2.924e-10	2.686e-11		508	-0.226	-6
676.245	3.022e-11	2.923e-10	2.69e-11		508.5	-0.227	-6
676.91	3.022e-11	2.922e-10	2.694e-11		509	-0.227	-6
677.575	3.023e-11	2.921e-10	2.696e-11		509.5	-0.228	-6
678.24	3.024e-11	2.92e-10	2.701e-11		510	-0.228	-6
678.906	3.026e-11	2.92e-10	2.701e-11		510.5	-0.229	-6
679.571	3.025e-11	2.919e-10	2.703e-11		511	-0.229	-6
680.236	3.025e-11	2.918e-10	2.704e-11		511.5	-0.23	-6
680.901	3.026e-11	2.917e-10	2.707e-11		512	-0.23	-6
681.566	3.025e-11	2.916e-10	2.71e-11		512.5	-0.23	-6
682.232	3.025e-11	2.915e-10	2.713e-11		513	-0.231	-6
682.897	3.026e-11	2.914e-10	2.719e-11		513.5	-0.231	-6
683.562	3.027e-11	2.914e-10	2.722e-11		514	-0.232	-6
684.227	3.027e-11	2.913e-10	2.724e-11		514.5	-0.232	-6
684.892	3.029e-11	2.912e-10	2.727e-11		515	-0.233	-6
685.558	3.029e-11	2.911e-10	2.73e-11		515.5	-0.233	-6
686.223	3.029e-11	2.91e-10	2.734e-11		516	-0.234	-6
686.888	3.031e-11	2.909e-10	2.737e-11		516.5	-0.234	-6
687.553	3.03e-11	2.909e-10	2.74e-11		517	-0.235	-6
688.218	3.031e-11	2.908e-10	2.742e-11		517.5	-0.235	-6
688.884	3.032e-11	2.907e-10	2.746e-11		518	-0.236	-6
689.549	3.035e-11	2.906e-10	2.752e-11		518.5	-0.236	-6
690.214	3.037e-11	2.905e-10	2.757e-11		519	-0.237	-6
690.879	3.038e-11	2.905e-10	2.761e-11		519.5	-0.237	-6
691.544	3.038e-11	2.904e-10	2.765e-11		520	-0.238	-6
692.21	3.039e-11	2.903e-10	2.77e-11		520.5	-0.238	-6
692.875	3.04e-11	2.902e-10	2.774e-11		521	-0.239	-6
693.54	3.04e-11	2.901e-10	2.779e-11		521.5	-0.239	-6
694.205	3.042e-11	2.901e-10	2.783e-11		522	-0.24	-6
694.87	3.044e-11	2.9e-10	2.787e-11		522.5	-0.24	-6
695.536	3.045e-11	2.899e-10	2.792e-11		523	-0.241	-6
696.201	3.045e-11	2.898e-10	2.795e-11		523.5	-0.241	-6
696.866	3.043e-11	2.898e-10	2.798e-11		524	-0.241	-6
697.531	3.04e-11	2.897e-10	2.798e-11		524.5	-0.242	-6
698.196	3.04e-11	2.896e-10	2.801e-11		525	-0.242	-6
698.862	3.04e-11	2.895e-10	2.803e-11		525.5	-0.243	-6
699.527	3.039e-11	2.895e-10	2.806e-11		526	-0.243	-6
700.192	3.039e-11	2.894e-10	2.81e-11		526.5	-0.244	-6
700.857	3.039e-11	2.893e-10	2.813e-11		527	-0.244	-6
701.522	3.04e-11	2.893e-10	2.815e-11		527.5	-0.245	-6
702.188	3.04e-11	2.892e-10	2.819e-11		528	-0.245	-6
702.853	3.04e-11	2.891e-10	2.825e-11		528.5	-0.246	-6
703.518	3.039e-11	2.89e-10	2.832e-11		529	-0.246	-6
704.183	3.037e-11	2.89e-10	2.836e-11		529.5	-0.247	-6
704.848	3.039e-11	2.889e-10	2.84e-11		530	-0.247	-6
705.514	3.038e-11	2.888e-10	2.847e-11		530.5	-0.248	-6
706.179	3.04e-11	2.887e-10	2.852e-11		531	-0.248	-7
706.844	3.04e-11	2.887e-10	2.859e-11		531.5	-0.249	-7
707.509	3.04e-11	2.886e-10	2.866e-11		532	-0.249	-7
708.174	3.039e-11	2.885e-10	2.869e-11		532.5	-0.25	-7
708.84	3.038e-11	2.885e-10	2.873e-11		533	-0.25	-7
709.505	3.039e-11	2.884e-10	2.878e-11		533.5	-0.251	-7
710.17	3.038e-11	2.883e-10	2.883e-11		534	-0.251	-7
710.835	3.038e-11	2.882e-10	2.886e-11		534.5	-0.252	-7
711.5	3.037e-11	2.882e-10	2.891e-11		535	-0.252	-7
712.166	3.036e-11	2.881e-10	2.896e-11		535.5	-0.252	-7
712.831	3.034e-11	2.88e-10	2.901e-11		536	-0.253	-7
713.496	3.035e-11	2.88e-10	2.907e-11		536.5	-0.253	-7
714.161	3.035e-11	2.879e-10	2.913e-11		537	-0.254	-7
714.826	3.036e-11	2.878e-10	2.92e-11		537.5	-0.254	-7
715.492	3.036e-11	2.877e-10	2.927e-11		538	-0.255	-7
716.157	3.036e-11	2.877e-10	2.932e-11		538.5	-0.255	-7
716.822	3.037e-11	2.876e-10	2.936e-11		539	-0.256	-7
717.487	3.037e-11	2.875e-10	2.941e-11		539.5	-0.256	-7
718.152	3.037e-11	2.874e-10	2.947e-11		540	-0.257	-7
718.818	3.037e-11	2.874e-10	2.953e-11		540.5	-0.257	-7
719.483	3.038e-11	2.873e-10	2.959e-11		541	-0.258	-7
720.148	3.038e-11	2.872e-10	2.966e-11		541.5	-0.258	-7
720.813	3.037e-11	2.872e-10	2.971e-11		542	-0.259	-7
721.478	3.038e-11	2.871e-10	2.977e-11		542.5	-0.259	-7
722.144	3.039e-11	2.87e-10	2.984e-11		543	-0.26	-7
722.809	3.04e-11	2.869e-10	2.99e-11		543.5	-0.26	-7
723.474	3.041e-11	2.869e-10	2.996e-11		544	-0.261	-7
724.139	3.04e-11	2.868e-10	3.002e-11		544.5	-0.261	-7
724.804	3.041e-11	2.867e-10	3.008e-11		545	-0.261	-7
725.47	3.041e-11	2.867e-10	3.013e-11		545.5	-0.262	-7
726.135	3.04e-11	2.866e-10	3.018e-11		546	-0.262	-7
726.8	3.04e-11	2.865e-10	3.022e-11		546.5	-0.263	-7
727.465	3.04e-11	2.865e-10	3.021e-11		547	-0.263	-7
728.13	3.039e-11	2.864e-10	3.023e-11		547.5	-0.264	-7
728.796	3.038e-11	2.863e-10	3.024e-11		548	-0.264	-7
729.461	3.037e-11	2.863e-10	3.029e-11		548.5	-0.265	-7
730.126	3.038e-11	2.862e-10	3.034e-11		549	-0.265	-7
730.791	3.038e-11	2.862e-10	3.036e-11		549.5	-0.266	-7
731.456	3.039e-11	2.861e-10	3.04e-11		550	-0.266	-7
732.122	3.039e-11	2.86e-10	3.046e-11		550.5	-0.267	-7
732.787	3.039e-11	2.86e-10	3.055e-11		551	-0.267	-7
733.452	3.039e-11	2.859e-10	3.059e-11		551.5	-0.268	-7
734.117	3.039e-11	2.859e-10	3.066e-11		552	-0.268	-8
734.782	3.038e-11	2.858e-10	3.068e-11		552.5	-0.269	-8
735.448	3.036e-11	2.858e-10	3.075e-11		553	-0.269	-8
736.113	3.036e-11	2.857e-10	3.081e-11		553.5	-0.27	-8
736.778	3.035e-11	2.857e-10	3.085e-11		554	-0.27	-8
737.443	3.034e-11	2.856e-10	3.09e-11		554.5	-0.271	-8
738.108	3.035e-11	2.856e-10	3.097e-11		555	-0.271	-8
738.774	3.036e-11	2.856e-10	3.104e-11		555.5	-0.271	-8
739.439	3.037e-11	2.855e-10	3.11e-11		556	-0.272	-8
740.104	3.036e-11	2.855e-10	3.119e-11		556.5	-0.272	-8
740.769	3.035e-11	2.855e-10	3.124e-11		557	-0.273	-8
741.434	3.036e-11	2.854e-10	3.129e-11		557.5	-0.273	-8
742.1	3.036e-11	2.854e-10	3.134e-11		558	-0.274	-8
742.765	3.036e-11	2.854e-10	3.143e-11		558.5	-0.274	-8
743.43	3.036e-11	2.854e-10	3.15e-11		559	-0.275	-8
744.095	3.036e-11	2.853e-10	3.156e-11		559.5	-0.275	-8
744.76	3.037e-11	2.853e-10	3.162e-11		560	-0.276	-8
745.426	3.04e-11	2.853e-10	3.167e-11		560.5	-0.276	-8
746.091	3.04e-11	2.853e-10	3.175e-11		561	-0.277	-8
746.756	3.042e-11	2.853e-10	3.182e-11		561.5	-0.277	-8
747.421	3.041e-11	2.852e-10	3.189e-11		562	-0.278	-8
748.086	3.042e-11	2.852e-10	3.197e-11		562.5	-0.278	-8
748.752	3.043e-11	2.852e-10	3.204e-11		563	-0.279	-8
749.417	3.043e-11	2.852e-10	3.21e-11		563.5	-0.279	-8
750.082	3.045e-11	2.852e-10	3.217e-11		564	-0.279	-8
750.747	3.046e-11	2.852e-10	3.222e-11		564.5	-0.28	-8
751.412	3.047e-11	2.852e-10	3.231e-11		565	-0.28	-8
752.078	3.048e-11	2.852e-10	3.239e-11		565.5	-0.281	-8
752.743	3.05e-11	2.852e-10	3.249e-11		566	-0.281	-8
753.408	3.05e-11	2.852e-10	3.258e-11		566.5	-0.282	-8
754.073	3.051e-11	2.852e-10	3.265e-11		567	-0.282	-8
754.738	3.053e-11	2.852e-10	3.275e-11		567.5	-0.283	-8
755.404	3.055e-11	2.852e-10	3.284e-11		568	-0.283	-8
756.069	3.056e-11	2.852e-10	3.29e-11		568.5	-0.284	-8
756.734	3.057e-11	2.852e-10	3.297e-11		569	-0.284	-8
757.399	3.058e-11	2.852e-10	3.304e-11		569.5	-0.285	-9
758.064	3.059e-11	2.852e-10	3.31e-11		570	-0.285	-9
758.73	3.06e-11	2.851e-10	3.315e-11		570.5	-0.286	-9
759.395	3.061e-11	2.851e-10	3.32e-11		571	-0.286	-9
760.06	3.064e-11	2.851e-10	3.326e-11		571.5	-0.286	-9
760.725	3.066e-11	2.851e-10	3.33e-11		572	-0.287	-9
761.39	3.067e-11	2.851e-10	3.337e-11		572.5	-0.287	-9
762.056	3.069e-11	2.851e-10	3.346e-11		573	-0.288	-9
762.721	3.071e-11	2.851e-10	3.357e-11		573.5	-0.288	-9
763.386	3.072e-11	2.851e-10	3.364e-11		574	-0.289	-9
764.051	3.072e-11	2.851e-10	3.369e-11		574.5	-0.289	-9
764.716	3.074e-11	2.851e-10	3.376e-11		575	-0.29	-9
765.382	3.075e-11	2.85e-10	3.383e-11		575.5	-0.29	-9
766.047	3.076e-11	2.85e-10	3.387e-11		576	-0.291	-9
766.712	3.077e-11	2.85e-10	3.389e-11		576.5	-0.291	-9
767.377	3.079e-11	2.85e-10	3.394e-11		577	-0.292	-9
768.042	3.08e-11	2.85e-10	3.398e-11		577.5	-0.292	-9
768.708	3.082e-11	2.849e-10	3.406e-11		578	-0.293	-9
769.373	3.085e-11	2.849e-10	3.411e-11		578.5	-0.293	-9
770.038	3.086e-11	2.849e-10	3.415e-11		579	-0.293	-9
770.703	3.087e-11	2.848e-10	3.423e-11		579.5	-0.294	-9
771.368	3.088e-11	2.848e-10	3.43e-11		580	-0.294	-9
772.034	3.09e-11	2.848e-10	3.435e-11		580.5	-0.295	-9
772.699	3.089e-11	2.847e-10	3.44e-11		581	-0.295	-9
773.364	3.089e-11	2.847e-10	3.444e-11		581.5	-0.296	-9
774.029	3.091e-11	2.846e-10	3.446e-11		582	-0.296	-9
774.694	3.092e-11	2.846e-10	3.453e-11		582.5	-0.297	-9
775.36	3.092e-11	2.845e-10	3.458e-11		583	-0.297	-9
776.025	3.093e-11	2.845e-10	3.465e-11		583.5	-0.298	-9
776.69	3.093e-11	2.844e-10	3.466e-11		584	-0.298	-9
777.355	3.094e-11	2.843e-10	3.471e-11		584.5	-0.299	-10
778.02	3.093e-11	2.843e-10	3.473e-11		585	-0.299	-10
778.686	3.093e-11	2.842e-10	3.48e-11		585.5	-0.299	-10
779.351	3.092e-11	2.841e-10	3.486e-11		586	-0.3	-10
780.016	3.092e-11	2.841e-10	3.489e-11		586.5	-0.3	-10
780.681	3.091e-11	2.84e-10	3.496e-11		587	-0.301	-10
781.346	3.092e-11	2.839e-10	3.5e-11		587.5	-0.301	-10
782.012	3.09e-11	2.838e-10	3.504e-11		588	-0.302	-10
782.677	3.089e-11	2.837e-10	3.51e-11		588.5	-0.302	-10
783.342	3.09e-11	2.837e-10	3.515e-11		589	-0.303	-10
784.007	3.089e-11	2.836e-10	3.522e-11		589.5	-0.303	-10
784.672	3.088e-11	2.835e-10	3.529e-11		590	-0.304	-10
785.338	3.087e-11	2.834e-10	3.533e-11		590.5	-0.304	-10
786.003	3.088e-11	2.833e-10	3.54e-11		591	-0.305	-10
786.668	3.087e-11	2.832e-10	3.547e-11		591.5	-0.305	-10
787.333	3.087e-11	2.831e-10	3.552e-11		592	-0.305	-10
787.998	3.088e-11	2.83e-10	3.559e-11		592.5	-0.306	-10
788.664	3.088e-11	2.829e-10	3.564e-11		593	-0.306	-10
789.329	3.088e-11	2.828e-10	3.57e-11		593.5	-0.307	-10
789.994	3.087e-11	2.827e-10	3.574e-11		594	-0.307	-10
790.659	3.087e-11	2.826e-10	3.579e-11		594.5	-0.308	-10
791.324	3.086e-11	2.825e-10	3.583e-11		595	-0.308	-10
791.99	3.085e-11	2.824e-10	3.588e-11		595.5	-0.309	-10
792.655	3.085e-11	2.823e-10	3.596e-11		596	-0.309	-10
793.32	3.087e-11	2.822e-10	3.604e-11		596.5	-0.31	-10
793.985	3.087e-11	2.821e-10	3.611e-11		597	-0.31	-10
794.65	3.088e-11	2.82e-10	3.619e-11		597.5	-0.311	-10
795.316	3.09e-11	2.819e-10	3.627e-11		598	-0.311	-10
795.981	3.091e-11	2.818e-10	3.634e-11		598.5	-0.311	-11
796.646	3.092e-11	2.817e-10	3.639e-11		599	-0.312	-11
797.311	3.092e-11	2.816e-10	3.645e-11		599.5	-0.312	-11
797.976	3.094e-11	2.815e-10	3.652e-11		600	-0.313	-11
798.642	3.095e-11	2.814e-10	3.658e-11		600.5	-0.313	-11
799.307	3.096e-11	2.813e-10	3.664e-11		601	-0.314	-11
799.972	3.092e-11	2.812e-10	3.671e-11		601.5	-0.314	-11
800.637	3.095e-11	2.811e-10	3.678e-11		602	-0.315	-11
801.302	3.096e-11	2.811e-10	3.686e-11		602.5	-0.315	-11
801.968	3.096e-11	2.81e-10	3.689e-11		603	-0.316	-11
802.633	3.098e-11	2.809e-10	3.694e-11		603.5	-0.316	-11
803.298	3.098e-11	2.808e-10	3.699e-11		604	-0.316	-11
803.963	3.099e-11	2.807e-10	3.708e-11		604.5	-0.317	-11
804.628	3.101e-11	2.806e-10	3.713e-11		605	-0.317	-11
805.294	3.1e-11	2.805e-10	3.72e-11		605.5	-0.318	-11
805.959	3.101e-11	2.804e-10	3.726e-11		606	-0.318	-11
806.624	3.102e-11	2.804e-10	3.732e-11		606.5	-0.319	-11
807.289	3.105e-11	2.803e-10	3.74e-11		607	-0.319	-11
807.954	3.107e-11	2.802e-10	3.749e-11		607.5	-0.32	-11
[truncated: 1,685 more rows]

## Sheet: Fig. 4c
Fig. 4c
[truncated: 2,903 more rows]

[truncated: 14 more sheets: Fig. 4d, Fig. 4e, Fig. 5a, Fig. 5b, Fig. 5c, Fig. 5d, Fig. 5e, Fig. 5f, Fig. 6a, Fig. 6b, Fig. 6c, Fig. 6d, Fig. 6e, Fig. 6f]
